# Supplementary material for: Safranal induces DNA double-strand breakage and ER-stress-mediated cell death in hepatocellular carcinoma cells
Source: Sci Rep. 2018 Nov 16;8:16951. doi: 10.1038/s41598-018-34855-0 (PMC6240095; doi:10.1038/s41598-018-34855-0)
Supplement: Supplementary file 2 — Table 1 [file 41598_2018_34855_MOESM2_ESM.xlsx]

## Sheet: GO Profile 14
Category ID	Category Name	#Genes Category	#Genes Assigned	#Genes Expected	#Genes Enriched	p-value	Corrected p-value	Fold
GO:0005622	intracellular	14326	230	72.6	157.4	1.5e-81	<0.001	3.2
GO:0044424	intracellular part	14016	228	71.1	156.9	1.7e-81	<0.001	3.2
GO:0044464	cell part	16473	234	83.5	150.5	8.9e-73	<0.001	2.8
GO:0043229	intracellular organelle	12245	201	62.1	138.9	3.9e-67	<0.001	3.2
GO:0005737	cytoplasm	11145	193	56.5	136.5	4.6e-67	<0.001	3.4
GO:0005515	protein binding	10979	188	55.7	132.3	9.8e-64	<0.001	3.4
GO:0044763	single-organism cellular process	10778	184	54.7	129.3	1.4e-61	<0.001	3.4
GO:0044422	organelle part	8942	169	45.3	123.7	4.2e-61	<0.001	3.7
GO:0043227	membrane-bounded organelle	12314	194	62.4	131.6	1.3e-60	<0.001	3.1
GO:0043231	intracellular membrane-bounded organelle	10558	179	53.5	125.5	9.6e-59	<0.001	3.3
GO:0044446	intracellular organelle part	8736	164	44.3	119.7	2.8e-58	<0.001	3.7
GO:0044444	cytoplasmic part	9209	165	46.7	118.3	7.2e-56	<0.001	3.5
GO:0044237	cellular metabolic process	10392	171	52.7	118.3	3.2e-53	<0.001	3.2
GO:0071704	organic substance metabolic process	10781	172	54.7	117.3	1.1e-51	<0.001	3.1
GO:0044238	primary metabolic process	10403	168	52.7	115.3	8.6e-51	<0.001	3.2
GO:0005634	nucleus	7095	135	36	99	3.9e-46	<0.001	3.8
GO:0043228	non-membrane-bounded organelle	3988	102	20.2	81.8	2.7e-44	<0.001	5
GO:0043232	intracellular non-membrane-bounded organelle	3988	102	20.2	81.8	2.7e-44	<0.001	5
GO:0097159	organic cyclic compound binding	6014	122	30.5	91.5	1.1e-43	<0.001	4
GO:1901363	heterocyclic compound binding	5930	121	30.1	90.9	1.6e-43	<0.001	4
GO:0070013	intracellular organelle lumen	4980	110	25.3	84.7	3.7e-42	<0.001	4.4
GO:0043233	organelle lumen	4980	110	25.3	84.7	3.7e-42	<0.001	4.4
GO:0044249	cellular biosynthetic process	6229	122	31.6	90.4	4.1e-42	<0.001	3.9
GO:0006807	nitrogen compound metabolic process	6941	128	35.2	92.8	8.7e-42	<0.001	3.6
GO:0005829	cytosol	4830	108	24.5	83.5	9e-42	<0.001	4.4
GO:0009058	biosynthetic process	6396	123	32.4	90.6	1.1e-41	<0.001	3.8
GO:1901576	organic substance biosynthetic process	6318	122	32	90	1.8e-41	<0.001	3.8
GO:0016043	cellular component organization	6109	120	31	89	2e-41	<0.001	3.9
GO:0007049	cell cycle	1736	69	8.8	60.2	7.2e-41	<0.001	7.8
GO:0000278	mitotic cell cycle	1011	56	5.1	50.9	1.5e-40	<0.001	10.9
GO:0034641	cellular nitrogen compound metabolic process	6486	121	32.9	88.1	1.4e-39	<0.001	3.7
GO:1901360	organic cyclic compound metabolic process	6247	118	31.7	86.3	6.1e-39	<0.001	3.7
GO:0044428	nuclear part	4314	99	21.9	77.1	7.9e-39	<0.001	4.5
GO:0006725	cellular aromatic compound metabolic process	6035	115	30.6	84.4	3.8e-38	<0.001	3.8
GO:1903047	mitotic cell cycle process	923	52	4.7	47.3	5.2e-38	<0.001	11.1
GO:0031981	nuclear lumen	3950	94	20	74	6.2e-38	<0.001	4.7
GO:0044260	cellular macromolecule metabolic process	8405	135	42.6	92.4	6.3e-38	<0.001	3.2
GO:0050789	regulation of biological process	11040	154	56	98	3e-37	<0.001	2.8
GO:0022402	cell cycle process	1345	59	6.8	52.2	3.9e-37	<0.001	8.7
GO:0046483	heterocycle metabolic process	5998	113	30.4	82.6	6.5e-37	<0.001	3.7
GO:0043170	macromolecule metabolic process	9172	139	46.5	92.5	1.6e-36	<0.001	3
GO:0006139	nucleobase-containing compound metabolic process	5827	109	29.5	79.5	3.9e-35	<0.001	3.7
GO:0006996	organelle organization	3733	88	18.9	69.1	5.4e-35	<0.001	4.6
GO:0050794	regulation of cellular process	10448	145	53	92	3.7e-34	<0.001	2.7
GO:0005654	nucleoplasm	3350	78	17	61	2.1e-30	<0.001	4.6
GO:0044271	cellular nitrogen compound biosynthetic process	4987	94	25.3	68.7	5.4e-30	<0.001	3.7
GO:0007067	mitotic nuclear division	466	35	2.4	32.6	6e-30	<0.001	14.8
GO:0043167	ion binding	6124	103	31.1	71.9	4e-29	<0.001	3.3
GO:0048519	negative regulation of biological process	4856	91	24.6	66.4	9.4e-29	<0.001	3.7
GO:0090304	nucleic acid metabolic process	5191	94	26.3	67.7	1.1e-28	<0.001	3.6
GO:0036094	small molecule binding	2425	65	12.3	52.7	1.6e-28	<0.001	5.3
GO:0000280	nuclear division	606	37	3.1	33.9	2.2e-28	<0.001	12
GO:0019222	regulation of metabolic process	6420	104	32.6	71.4	4.1e-28	<0.001	3.2
GO:0048285	organelle fission	650	37	3.3	33.7	2.6e-27	<0.001	11.2
GO:0043168	anion binding	2706	66	13.7	52.3	1.2e-26	<0.001	4.8
GO:0000166	nucleotide binding	2122	59	10.8	48.2	1.2e-26	<0.001	5.5
GO:1901265	nucleoside phosphate binding	2123	59	10.8	48.2	1.3e-26	<0.001	5.5
GO:0009059	macromolecule biosynthetic process	5226	91	26.5	64.5	1.9e-26	<0.001	3.4
GO:0060255	regulation of macromolecule metabolic process	5963	97	30.2	66.8	4e-26	<0.001	3.2
GO:0034645	cellular macromolecule biosynthetic process	5062	89	25.7	63.3	4.2e-26	<0.001	3.5
GO:0048522	positive regulation of cellular process	4841	86	24.5	61.5	1.9e-25	<0.001	3.5
GO:1901362	organic cyclic compound biosynthetic process	4631	84	23.5	60.5	2.1e-25	<0.001	3.6
GO:0044267	cellular protein metabolic process	4969	87	25.2	61.8	2.4e-25	<0.001	3.5
GO:0044085	cellular component biogenesis	2994	67	15.2	51.8	5.7e-25	<0.001	4.4
GO:0080090	regulation of primary metabolic process	5854	94	29.7	64.3	8.1e-25	<0.001	3.2
GO:0048518	positive regulation of biological process	5427	90	27.5	62.5	1.2e-24	<0.001	3.3
GO:0010467	gene expression	5327	89	27	62	1.5e-24	<0.001	3.3
GO:0003676	nucleic acid binding	4036	77	20.5	56.5	1.7e-24	<0.001	3.8
GO:0048523	negative regulation of cellular process	4397	80	22.3	57.7	3.3e-24	<0.001	3.6
GO:0019538	protein metabolic process	5667	91	28.7	62.3	6e-24	<0.001	3.2
GO:0044430	cytoskeletal part	1537	48	7.8	40.2	8.7e-24	<0.001	6.2
GO:0003723	RNA binding	1627	49	8.2	40.8	1.3e-23	<0.001	5.9
GO:0019438	aromatic compound biosynthetic process	4496	80	22.8	57.2	1.4e-23	<0.001	3.5
GO:0051301	cell division	569	32	2.9	29.1	1.4e-23	<0.001	11.1
GO:0005856	cytoskeleton	2031	54	10.3	43.7	1.8e-23	<0.001	5.2
GO:1901566	organonitrogen compound biosynthetic process	1420	46	7.2	38.8	1.9e-23	<0.001	6.4
GO:0031323	regulation of cellular metabolic process	6002	93	30.4	62.6	2e-23	<0.001	3.1
GO:1901564	organonitrogen compound metabolic process	2321	57	11.8	45.2	4.2e-23	<0.001	4.8
GO:0018130	heterocycle biosynthetic process	4491	79	22.8	56.2	5.7e-23	<0.001	3.5
GO:0051276	chromosome organization	1201	42	6.1	35.9	1.1e-22	<0.001	6.9
GO:0032553	ribonucleotide binding	1895	51	9.6	41.4	2.1e-22	<0.001	5.3
GO:0034654	nucleobase-containing compound biosynthetic process	4423	77	22.4	54.6	4.3e-22	<0.001	3.4
GO:0051716	cellular response to stimulus	7026	99	35.6	63.4	4.8e-22	<0.001	2.8
GO:0016070	RNA metabolic process	4682	79	23.7	55.3	7.3e-22	<0.001	3.3
GO:0017076	purine nucleotide binding	1891	50	9.6	40.4	1.2e-21	<0.001	5.2
GO:0044710	single-organism metabolic process	4302	75	21.8	53.2	1.6e-21	<0.001	3.4
GO:0035639	purine ribonucleoside triphosphate binding	1834	49	9.3	39.7	2.1e-21	<0.001	5.3
GO:1902589	single-organism organelle organization	1636	46	8.3	37.7	5.4e-21	<0.001	5.5
GO:0032555	purine ribonucleotide binding	1878	49	9.5	39.5	5.7e-21	<0.001	5.1
GO:0006950	response to stress	3758	69	19.1	49.9	6e-21	<0.001	3.6
GO:0097367	carbohydrate derivative binding	2235	53	11.3	41.7	8.2e-21	<0.001	4.7
GO:0005694	chromosome	967	36	4.9	31.1	1.9e-20	<0.001	7.3
GO:0033554	cellular response to stress	1853	48	9.4	38.6	2e-20	<0.001	5.1
GO:0006793	phosphorus metabolic process	3239	63	16.4	46.6	2.5e-20	<0.001	3.8
GO:0031326	regulation of cellular biosynthetic process	4361	73	22.1	50.9	6.3e-20	<0.001	3.3
GO:0022607	cellular component assembly	2733	57	13.9	43.1	9e-20	<0.001	4.1
GO:0015630	microtubule cytoskeleton	1088	37	5.5	31.5	1.1e-19	<0.001	6.7
GO:0009889	regulation of biosynthetic process	4409	73	22.4	50.6	1.2e-19	<0.001	3.3
GO:0019752	carboxylic acid metabolic process	966	35	4.9	30.1	1.6e-19	<0.001	7.1
GO:0030554	adenyl nucleotide binding	1554	43	7.9	35.1	2.1e-19	<0.001	5.5
GO:0043604	amide biosynthetic process	739	31	3.7	27.3	3.4e-19	<0.001	8.3
GO:1901575	organic substance catabolic process	1905	47	9.7	37.3	3.6e-19	<0.001	4.9
GO:0005524	ATP binding	1506	42	7.6	34.4	4.4e-19	<0.001	5.5
GO:0006796	phosphate-containing compound metabolic process	3151	60	16	44	6.4e-19	<0.001	3.8
GO:0005819	spindle	304	22	1.5	20.5	7.1e-19	<0.001	14.3
GO:0032559	adenyl ribonucleotide binding	1543	42	7.8	34.2	1e-18	<0.001	5.4
GO:0043603	cellular amide metabolic process	965	34	4.9	29.1	1.3e-18	<0.001	6.9
GO:0010468	regulation of gene expression	4492	72	22.8	49.2	1.3e-18	<0.001	3.2
GO:0033036	macromolecule localization	2912	57	14.8	42.2	1.6e-18	<0.001	3.9
GO:0044711	single-organism biosynthetic process	1492	41	7.6	33.4	2e-18	<0.001	5.4
GO:0044767	single-organism developmental process	5863	83	29.7	53.3	2.7e-18	<0.001	2.8
GO:0043436	oxoacid metabolic process	1076	35	5.5	29.5	4.5e-18	<0.001	6.4
GO:0008104	protein localization	2603	53	13.2	39.8	6e-18	<0.001	4
GO:0043234	protein complex	3113	58	15.8	42.2	7.4e-18	<0.001	3.7
GO:0006082	organic acid metabolic process	1094	35	5.5	29.5	7.5e-18	<0.001	6.3
GO:0032774	RNA biosynthetic process	3965	66	20.1	45.9	7.6e-18	<0.001	3.3
GO:0007010	cytoskeleton organization	1170	36	5.9	30.1	8.4e-18	<0.001	6.1
GO:0043412	macromolecule modification	4198	68	21.3	46.7	8.7e-18	<0.001	3.2
GO:0051726	regulation of cell cycle	1034	34	5.2	28.8	1e-17	<0.001	6.5
GO:1903561	extracellular vesicle	2853	55	14.5	40.5	1.4e-17	<0.001	3.8
GO:0048856	anatomical structure development	5533	79	28.1	50.9	1.4e-17	<0.001	2.8
GO:0043230	extracellular organelle	2854	55	14.5	40.5	1.4e-17	<0.001	3.8
GO:0010556	regulation of macromolecule biosynthetic process	4173	67	21.2	45.8	2.5e-17	<0.001	3.2
GO:0044770	cell cycle phase transition	571	26	2.9	23.1	4e-17	<0.001	9
GO:0070062	extracellular exosome	2838	54	14.4	39.6	5e-17	<0.001	3.8
GO:0044281	small molecule metabolic process	2095	46	10.6	35.4	7.5e-17	<0.001	4.3
GO:2000112	regulation of cellular macromolecule biosynthetic process	4060	65	20.6	44.4	9.6e-17	<0.001	3.2
GO:0044772	mitotic cell cycle phase transition	540	25	2.7	22.3	1.1e-16	<0.001	9.1
GO:0007017	microtubule-based process	655	27	3.3	23.7	1.2e-16	<0.001	8.1
GO:0044427	chromosomal part	850	30	4.3	25.7	1.4e-16	<0.001	7
GO:0009056	catabolic process	2326	48	11.8	36.2	1.6e-16	<0.001	4.1
GO:0042221	response to chemical	4220	66	21.4	44.6	1.7e-16	<0.001	3.1
GO:0044421	extracellular region part	3997	64	20.3	43.7	1.7e-16	<0.001	3.2
GO:0051171	regulation of nitrogen compound metabolic process	4458	68	22.6	45.4	1.8e-16	<0.001	3
GO:0010033	response to organic substance	2926	54	14.8	39.2	1.8e-16	<0.001	3.6
GO:0006259	DNA metabolic process	999	32	5.1	26.9	2e-16	<0.001	6.3
GO:0051234	establishment of localization	5191	74	26.3	47.7	2.2e-16	<0.001	2.8
GO:0000226	microtubule cytoskeleton organization	449	23	2.3	20.7	2.2e-16	<0.001	10.1
GO:0010605	negative regulation of macromolecule metabolic process	2546	50	12.9	37.1	2.5e-16	<0.001	3.9
GO:0031325	positive regulation of cellular metabolic process	2952	54	15	39	2.7e-16	<0.001	3.6
GO:0009893	positive regulation of metabolic process	3171	56	16.1	39.9	3.1e-16	<0.001	3.5
GO:0031982	vesicle	4303	66	21.8	44.2	4.3e-16	<0.001	3
GO:0009892	negative regulation of metabolic process	2783	52	14.1	37.9	4.4e-16	<0.001	3.7
GO:0051128	regulation of cellular component organization	2301	47	11.7	35.3	5.1e-16	<0.001	4
GO:0044248	cellular catabolic process	1957	43	9.9	33.1	8.4e-16	<0.001	4.3
GO:0071822	protein complex subunit organization	1608	39	8.2	30.8	8.8e-16	<0.001	4.8
GO:0045184	establishment of protein localization	2147	45	10.9	34.1	9.2e-16	<0.001	4.1
GO:0007059	chromosome segregation	338	20	1.7	18.3	1.4e-15	<0.001	11.7
GO:0043043	peptide biosynthetic process	663	26	3.4	22.6	1.4e-15	<0.001	7.7
GO:0010564	regulation of cell cycle process	607	25	3.1	21.9	1.7e-15	<0.001	8.1
GO:0044707	single-multicellular organism process	6161	80	31.2	48.8	1.8e-15	<0.001	2.6
GO:0043169	cation binding	4218	64	21.4	42.6	2.2e-15	<0.001	3
GO:0043933	macromolecular complex subunit organization	2014	43	10.2	32.8	2.3e-15	<0.001	4.2
GO:0051246	regulation of protein metabolic process	2595	49	13.2	35.8	2.3e-15	<0.001	3.7
GO:0046872	metal ion binding	4129	63	20.9	42.1	3e-15	<0.001	3
GO:0010604	positive regulation of macromolecule metabolic process	2945	52	14.9	37.1	4.3e-15	<0.001	3.5
GO:0006464	cellular protein modification process	3942	61	20	41	4.8e-15	<0.001	3.1
GO:0036211	protein modification process	3942	61	20	41	4.8e-15	<0.001	3.1
GO:0099512	supramolecular fiber	900	29	4.6	24.4	4.8e-15	<0.001	6.4
GO:0071705	nitrogen compound transport	2348	46	11.9	34.1	5e-15	<0.001	3.9
GO:0006412	translation	638	25	3.2	21.8	5.1e-15	<0.001	7.7
GO:0099081	supramolecular polymer	907	29	4.6	24.4	5.9e-15	<0.001	6.3
GO:0044283	small molecule biosynthetic process	529	23	2.7	20.3	7.4e-15	<0.001	8.6
GO:0015031	protein transport	1993	42	10.1	31.9	7.7e-15	<0.001	4.2
GO:0006810	transport	5063	70	25.7	44.3	8.2e-15	<0.001	2.7
GO:0007275	multicellular organism development	5078	70	25.7	44.3	9.5e-15	<0.001	2.7
GO:0005815	microtubule organizing center	661	25	3.4	21.6	1.1e-14	<0.001	7.5
GO:0015833	peptide transport	2027	42	10.3	31.7	1.4e-14	<0.001	4.1
GO:0019899	enzyme binding	1850	40	9.4	30.6	1.6e-14	<0.001	4.3
GO:0006518	peptide metabolic process	809	27	4.1	22.9	1.9e-14	<0.001	6.6
GO:0042886	amide transport	2051	42	10.4	31.6	2e-14	<0.001	4
GO:0099513	polymeric cytoskeletal fiber	680	25	3.4	21.6	2.2e-14	<0.001	7.3
GO:0098813	nuclear chromosome segregation	295	18	1.5	16.5	2.2e-14	<0.001	12
GO:0065009	regulation of molecular function	3011	51	15.3	35.7	4.1e-14	<0.001	3.3
GO:0044265	cellular macromolecule catabolic process	982	29	5	24	4.4e-14	<0.001	5.8
GO:0009057	macromolecule catabolic process	1215	32	6.2	25.8	4.5e-14	<0.001	5.2
GO:1901605	alpha-amino acid metabolic process	222	16	1.1	14.9	4.8e-14	<0.001	14.2
GO:0016740	transferase activity	2402	45	12.2	32.8	4.9e-14	<0.001	3.7
GO:0048731	system development	4514	64	22.9	41.1	5e-14	<0.001	2.8
GO:0000819	sister chromatid segregation	224	16	1.1	14.9	5.5e-14	<0.001	14.1
GO:0005730	nucleolus	923	28	4.7	23.3	6.4e-14	<0.001	6
GO:0019219	regulation of nucleobase-containing compound metabolic process	4187	61	21.2	39.8	6.9e-14	<0.001	2.9
GO:0006520	cellular amino acid metabolic process	370	19	1.9	17.1	9.2e-14	<0.001	10.1
GO:0007154	cell communication	6375	78	32.3	45.7	1.1e-13	<0.001	2.4
GO:0065008	regulation of biological quality	3558	55	18	37	1.4e-13	<0.001	3
GO:0006974	cellular response to DNA damage stimulus	814	26	4.1	21.9	1.6e-13	<0.001	6.3
GO:0051641	cellular localization	2593	46	13.1	32.9	1.7e-13	<0.001	3.5
GO:0005813	centrosome	500	21	2.5	18.5	2.2e-13	<0.001	8.3
GO:0032268	regulation of cellular protein metabolic process	2411	44	12.2	31.8	2.4e-13	<0.001	3.6
GO:0071702	organic substance transport	2726	47	13.8	33.2	2.5e-13	<0.001	3.4
GO:0044700	single organism signaling	6349	77	32.2	44.8	2.5e-13	<0.001	2.4
GO:0019900	kinase binding	631	23	3.2	19.8	2.9e-13	<0.001	7.2
GO:0051186	cofactor metabolic process	399	19	2	17	3.5e-13	<0.001	9.4
GO:0034613	cellular protein localization	1773	37	9	28	4.8e-13	<0.001	4.1
GO:0070727	cellular macromolecule localization	1784	37	9	28	5.7e-13	<0.001	4.1
GO:0098687	chromosomal region	358	18	1.8	16.2	5.9e-13	<0.001	9.9
GO:0009628	response to abiotic stimulus	1183	30	6	24	7.6e-13	<0.001	5
GO:0033043	regulation of organelle organization	1183	30	6	24	7.6e-13	<0.001	5
GO:0006281	DNA repair	537	21	2.7	18.3	8.6e-13	<0.001	7.7
GO:0007051	spindle organization	151	13	0.8	12.2	1.2e-12	<0.001	17
GO:0006732	coenzyme metabolic process	327	17	1.7	15.3	1.5e-12	<0.001	10.3
GO:0034660	ncRNA metabolic process	562	21	2.8	18.2	2e-12	<0.001	7.4
GO:0006351	transcription, DNA-templated	3826	55	19.4	35.6	2.5e-12	<0.001	2.8
GO:0051252	regulation of RNA metabolic process	3829	55	19.4	35.6	2.6e-12	<0.001	2.8
GO:0023051	regulation of signaling	3142	49	15.9	33.1	2.8e-12	<0.001	3.1
GO:0097659	nucleic acid-templated transcription	3845	55	19.5	35.5	3.1e-12	<0.001	2.8
GO:0005874	microtubule	395	18	2	16	3.1e-12	<0.001	9
GO:0044454	nuclear chromosome part	513	20	2.6	17.4	3.2e-12	<0.001	7.7
GO:0071310	cellular response to organic substance	2298	41	11.7	29.3	3.5e-12	<0.001	3.5
GO:0008092	cytoskeletal protein binding	859	25	4.4	20.6	3.6e-12	<0.001	5.7
GO:1901700	response to oxygen-containing compound	1536	33	7.8	25.2	4.4e-12	<0.001	4.2
GO:0048583	regulation of response to stimulus	3767	54	19.1	34.9	4.6e-12	<0.001	2.8
GO:0048513	animal organ development	3306	50	16.8	33.2	4.9e-12	<0.001	3
GO:0050790	regulation of catalytic activity	2432	42	12.3	29.7	5.2e-12	<0.001	3.4
GO:0007346	regulation of mitotic cell cycle	527	20	2.7	17.3	5.2e-12	<0.001	7.5
GO:0010646	regulation of cell communication	3088	48	15.7	32.3	5.4e-12	<0.001	3.1
GO:0016053	organic acid biosynthetic process	305	16	1.5	14.5	6.2e-12	<0.001	10.3
GO:0046394	carboxylic acid biosynthetic process	305	16	1.5	14.5	6.2e-12	<0.001	10.3
GO:0070887	cellular response to chemical stimulus	2770	45	14	31	6.3e-12	<0.001	3.2
GO:0048037	cofactor binding	265	15	1.3	13.7	9.7e-12	<0.001	11.2
GO:0000228	nuclear chromosome	547	20	2.8	17.2	1e-11	<0.001	7.2
GO:0051129	negative regulation of cellular component organization	614	21	3.1	17.9	1.1e-11	<0.001	6.7
GO:0010629	negative regulation of gene expression	1686	34	8.5	25.5	1.1e-11	<0.001	4
GO:0012505	endomembrane system	4258	57	21.6	35.4	1.6e-11	<0.001	2.6
GO:0019901	protein kinase binding	561	20	2.8	17.2	1.6e-11	<0.001	7
GO:0016462	pyrophosphatase activity	848	24	4.3	19.7	1.8e-11	<0.001	5.6
GO:0005739	mitochondrion	1715	34	8.7	25.3	1.8e-11	<0.001	3.9
GO:0016818	hydrolase activity, acting on acid anhydrides, in phosphorus-containing anhydrides	850	24	4.3	19.7	1.9e-11	<0.001	5.6
GO:0034655	nucleobase-containing compound catabolic process	383	17	1.9	15.1	1.9e-11	<0.001	8.8
GO:0016817	hydrolase activity, acting on acid anhydrides	853	24	4.3	19.7	2e-11	<0.001	5.5
GO:0033365	protein localization to organelle	934	25	4.7	20.3	2.2e-11	<0.001	5.3
GO:0031109	microtubule polymerization or depolymerization	85	10	0.4	9.6	2.2e-11	<0.001	23.2
GO:1903506	regulation of nucleic acid-templated transcription	3689	52	18.7	33.3	2.3e-11	<0.001	2.8
GO:2001141	regulation of RNA biosynthetic process	3708	52	18.8	33.2	2.7e-11	<0.001	2.8
GO:0031324	negative regulation of cellular metabolic process	2464	41	12.5	28.5	3e-11	<0.001	3.3
GO:0065003	macromolecular complex assembly	1754	34	8.9	25.1	3.3e-11	<0.001	3.8
GO:0042592	homeostatic process	1658	33	8.4	24.6	3.3e-11	<0.001	3.9
GO:0051649	establishment of localization in cell	2062	37	10.5	26.5	3.7e-11	<0.001	3.5
GO:0016032	viral process	960	25	4.9	20.1	3.8e-11	<0.001	5.1
GO:0016787	hydrolase activity	2598	42	13.2	28.8	4.1e-11	<0.001	3.2
GO:0016072	rRNA metabolic process	294	15	1.5	13.5	4.2e-11	<0.001	10.1
GO:0017111	nucleoside-triphosphatase activity	808	23	4.1	18.9	4.2e-11	<0.001	5.6
GO:0030529	intracellular ribonucleoprotein complex	808	23	4.1	18.9	4.2e-11	<0.001	5.6
GO:1990904	ribonucleoprotein complex	809	23	4.1	18.9	4.3e-11	<0.001	5.6
GO:0006461	protein complex assembly	1395	30	7.1	22.9	4.3e-11	<0.001	4.2
GO:0044764	multi-organism cellular process	966	25	4.9	20.1	4.4e-11	<0.001	5.1
GO:0070271	protein complex biogenesis	1396	30	7.1	22.9	4.4e-11	<0.001	4.2
GO:0044839	cell cycle G2/M phase transition	248	14	1.3	12.7	5e-11	<0.001	11.1
GO:0008283	cell proliferation	1983	36	10.1	25.9	5.1e-11	<0.001	3.6
GO:0044282	small molecule catabolic process	353	16	1.8	14.2	5.5e-11	<0.001	8.9
GO:0006355	regulation of transcription, DNA-templated	3664	51	18.6	32.4	5.7e-11	<0.001	2.7
GO:0007052	mitotic spindle organization	94	10	0.5	9.5	6e-11	<0.001	21
GO:1902850	microtubule cytoskeleton organization involved in mitosis	94	10	0.5	9.5	6e-11	<0.001	21
GO:0045787	positive regulation of cell cycle	356	16	1.8	14.2	6.2e-11	<0.001	8.9
GO:0048869	cellular developmental process	4044	54	20.5	33.5	6.6e-11	<0.001	2.6
GO:1901701	cellular response to oxygen-containing compound	995	25	5	20	8.1e-11	<0.001	5
GO:0000793	condensed chromosome	212	13	1.1	11.9	8.9e-11	<0.001	12.1
GO:0090068	positive regulation of cell cycle process	259	14	1.3	12.7	8.9e-11	<0.001	10.7
GO:0044093	positive regulation of molecular function	1923	35	9.8	25.2	9e-11	<0.001	3.6
GO:0044403	symbiosis, encompassing mutualism through parasitism	1000	25	5.1	19.9	9e-11	<0.001	4.9
GO:0006401	RNA catabolic process	260	14	1.3	12.7	9.3e-11	<0.001	10.6
GO:0044419	interspecies interaction between organisms	1002	25	5.1	19.9	9.4e-11	<0.001	4.9
GO:0046700	heterocycle catabolic process	428	17	2.2	14.8	1.1e-10	<0.001	7.8
GO:0044270	cellular nitrogen compound catabolic process	431	17	2.2	14.8	1.2e-10	<0.001	7.8
GO:0016310	phosphorylation	2255	38	11.4	26.6	1.2e-10	<0.001	3.3
GO:0000070	mitotic sister chromatid segregation	138	11	0.7	10.3	1.5e-10	<0.001	15.7
GO:0007165	signal transduction	5848	67	29.7	37.3	1.6e-10	<0.001	2.3
GO:0019439	aromatic compound catabolic process	443	17	2.2	14.8	1.8e-10	<0.001	7.6
GO:0032879	regulation of localization	2511	40	12.7	27.3	1.9e-10	<0.001	3.1
GO:0003677	DNA binding	2512	40	12.7	27.3	1.9e-10	<0.001	3.1
GO:1901990	regulation of mitotic cell cycle phase transition	328	15	1.7	13.3	1.9e-10	<0.001	9
GO:0006468	protein phosphorylation	1886	34	9.6	24.4	2.2e-10	<0.001	3.6
GO:0031399	regulation of protein modification process	1701	32	8.6	23.4	2.7e-10	<0.001	3.7
GO:0034470	ncRNA processing	395	16	2	14	2.8e-10	<0.001	8
GO:0032844	regulation of homeostatic process	460	17	2.3	14.7	3.2e-10	<0.001	7.3
GO:0051321	meiotic cell cycle	237	13	1.2	11.8	3.5e-10	<0.001	10.8
GO:0055086	nucleobase-containing small molecule metabolic process	744	21	3.8	17.2	3.5e-10	<0.001	5.6
GO:0009719	response to endogenous stimulus	1625	31	8.2	22.8	3.8e-10	<0.001	3.8
GO:0000086	G2/M transition of mitotic cell cycle	239	13	1.2	11.8	3.9e-10	<0.001	10.7
GO:0071103	DNA conformation change	292	14	1.5	12.5	4.3e-10	<0.001	9.5
GO:0015631	tubulin binding	295	14	1.5	12.5	4.9e-10	<0.001	9.4
GO:1901987	regulation of cell cycle phase transition	351	15	1.8	13.2	4.9e-10	<0.001	8.4
GO:0006886	intracellular protein transport	1174	26	6	20	4.9e-10	<0.001	4.4
GO:0006396	RNA processing	918	23	4.7	18.3	5e-10	<0.001	4.9
GO:1901361	organic cyclic compound catabolic process	476	17	2.4	14.6	5.3e-10	<0.001	7
GO:0000779	condensed chromosome, centromeric region	117	10	0.6	9.4	5.3e-10	<0.001	16.9
GO:0046655	folic acid metabolic process	20	6	0.1	5.9	5.9e-10	<0.001	59.2
GO:0051174	regulation of phosphorus metabolic process	1663	31	8.4	22.6	6.5e-10	<0.001	3.7
GO:0006260	DNA replication	303	14	1.5	12.5	6.9e-10	<0.001	9.1
GO:0042802	identical protein binding	1403	28	7.1	20.9	1e-09	<0.001	3.9
GO:0044843	cell cycle G1/S phase transition	262	13	1.3	11.7	1.2e-09	<0.001	9.8
GO:0005886	plasma membrane	5326	61	27	34	1.4e-09	<0.001	2.3
GO:0006302	double-strand break repair	216	12	1.1	10.9	1.5e-09	<0.001	11
GO:0007062	sister chromatid cohesion	130	10	0.7	9.3	1.5e-09	<0.001	15.2
GO:0032880	regulation of protein localization	982	23	5	18	1.8e-09	<0.001	4.6
GO:0010639	negative regulation of organelle organization	330	14	1.7	12.3	2.1e-09	<0.001	8.4
GO:0072521	purine-containing compound metabolic process	594	18	3	15	2.2e-09	<0.001	6
GO:0019220	regulation of phosphate metabolic process	1650	30	8.4	21.6	2.2e-09	<0.001	3.6
GO:0000075	cell cycle checkpoint	226	12	1.1	10.9	2.4e-09	<0.001	10.5
GO:0042995	cell projection	1862	32	9.4	22.6	2.4e-09	<0.001	3.4
GO:0051247	positive regulation of protein metabolic process	1557	29	7.9	21.1	2.5e-09	<0.001	3.7
GO:0043648	dicarboxylic acid metabolic process	100	9	0.5	8.5	2.5e-09	<0.001	17.7
GO:0012501	programmed cell death	1970	33	10	23	2.5e-09	<0.001	3.3
GO:0016874	ligase activity	180	11	0.9	10.1	2.6e-09	<0.001	12.1
GO:0071944	cell periphery	5422	61	27.5	33.5	2.7e-09	<0.001	2.2
GO:0008219	cell death	2083	34	10.6	23.4	2.7e-09	<0.001	3.2
GO:0051130	positive regulation of cellular component organization	1183	25	6	19	2.8e-09	<0.001	4.2
GO:0000922	spindle pole	139	10	0.7	9.3	2.9e-09	<0.001	14.2
GO:0016054	organic acid catabolic process	233	12	1.2	10.8	3.4e-09	<0.001	10.2
GO:0046395	carboxylic acid catabolic process	233	12	1.2	10.8	3.4e-09	<0.001	10.2
GO:0045047	protein targeting to ER	104	9	0.5	8.5	3.5e-09	<0.001	17.1
GO:0031328	positive regulation of cellular biosynthetic process	1788	31	9.1	21.9	3.6e-09	<0.001	3.4
GO:0071396	cellular response to lipid	542	17	2.7	14.3	3.7e-09	<0.001	6.2
GO:0019080	viral gene expression	189	11	1	10	4.4e-09	<0.001	11.5
GO:0005840	ribosome	239	12	1.2	10.8	4.6e-09	<0.001	9.9
GO:0044391	ribosomal subunit	190	11	1	10	4.6e-09	<0.001	11.4
GO:0000775	chromosome, centromeric region	191	11	1	10	4.9e-09	<0.001	11.4
GO:0072599	establishment of protein localization to endoplasmic reticulum	108	9	0.5	8.5	5e-09	<0.001	16.4
GO:0009891	positive regulation of biosynthetic process	1817	31	9.2	21.8	5.2e-09	<0.001	3.4
GO:0016071	mRNA metabolic process	706	19	3.6	15.4	5.4e-09	<0.001	5.3
GO:0001932	regulation of protein phosphorylation	1321	26	6.7	19.3	5.6e-09	<0.001	3.9
GO:0051173	positive regulation of nitrogen compound metabolic process	1829	31	9.3	21.7	6.1e-09	<0.001	3.3
GO:0000082	G1/S transition of mitotic cell cycle	247	12	1.3	10.7	6.6e-09	<0.001	9.6
GO:0006760	folic acid-containing compound metabolic process	29	6	0.1	5.9	7e-09	<0.001	40.8
GO:0046907	intracellular transport	1737	30	8.8	21.2	7.1e-09	<0.001	3.4
GO:1903046	meiotic cell cycle process	199	11	1	10	7.5e-09	<0.001	10.9
GO:0008652	cellular amino acid biosynthetic process	79	8	0.4	7.6	7.6e-09	<0.001	20
GO:0016887	ATPase activity	430	15	2.2	12.8	7.7e-09	<0.001	6.9
GO:0016879	ligase activity, forming carbon-nitrogen bonds	51	7	0.3	6.7	7.7e-09	<0.001	27.1
GO:0006915	apoptotic process	1849	31	9.4	21.6	7.8e-09	<0.001	3.3
GO:0042493	response to drug	432	15	2.2	12.8	8.2e-09	<0.001	6.8
GO:0004386	helicase activity	155	10	0.8	9.2	8.3e-09	<0.001	12.7
GO:0051338	regulation of transferase activity	977	22	5	17	8.3e-09	<0.001	4.4
GO:0031967	organelle envelope	1158	24	5.9	18.1	8.4e-09	<0.001	4.1
GO:0032508	DNA duplex unwinding	80	8	0.4	7.6	8.4e-09	<0.001	19.7
GO:0031975	envelope	1159	24	5.9	18.1	8.5e-09	<0.001	4.1
GO:0030154	cell differentiation	3870	48	19.6	28.4	9.4e-09	<0.001	2.4
GO:0032270	positive regulation of cellular protein metabolic process	1461	27	7.4	19.6	1.1e-08	<0.001	3.6
GO:0009653	anatomical structure morphogenesis	2428	36	12.3	23.7	1.1e-08	<0.001	2.9
GO:0045786	negative regulation of cell cycle	584	17	3	14	1.1e-08	<0.001	5.7
GO:0006364	rRNA processing	259	12	1.3	10.7	1.1e-08	<0.001	9.1
GO:0009966	regulation of signal transduction	2787	39	14.1	24.9	1.2e-08	<0.001	2.8
GO:1901135	carbohydrate derivative metabolic process	1280	25	6.5	18.5	1.3e-08	<0.001	3.9
GO:0044429	mitochondrial part	1007	22	5.1	16.9	1.4e-08	<0.001	4.3
GO:0031570	DNA integrity checkpoint	164	10	0.8	9.2	1.4e-08	<0.001	12
GO:0019637	organophosphate metabolic process	1191	24	6	18	1.4e-08	<0.001	4
GO:0055114	oxidation-reduction process	1008	22	5.1	16.9	1.4e-08	<0.001	4.3
GO:0022613	ribonucleoprotein complex biogenesis	453	15	2.3	12.7	1.5e-08	<0.001	6.5
GO:0072594	establishment of protein localization to organelle	675	18	3.4	14.6	1.6e-08	<0.001	5.3
GO:0044463	cell projection part	1013	22	5.1	16.9	1.6e-08	<0.001	4.3
GO:0006310	DNA recombination	268	12	1.4	10.6	1.6e-08	<0.001	8.8
GO:0044033	multi-organism metabolic process	215	11	1.1	9.9	1.7e-08	<0.001	10.1
GO:0051052	regulation of DNA metabolic process	390	14	2	12	1.7e-08	<0.001	7.1
GO:0005783	endoplasmic reticulum	1707	29	8.7	20.3	1.8e-08	<0.001	3.4
GO:0046785	microtubule polymerization	58	7	0.3	6.7	1.9e-08	<0.001	23.8
GO:0006767	water-soluble vitamin metabolic process	89	8	0.5	7.5	2e-08	<0.001	17.7
GO:0032392	DNA geometric change	89	8	0.5	7.5	2e-08	<0.001	17.7
GO:0043209	myelin sheath	170	10	0.9	9.1	2e-08	<0.001	11.6
GO:0008017	microtubule binding	219	11	1.1	9.9	2e-08	<0.001	9.9
GO:0006928	movement of cell or subcellular component	1935	31	9.8	21.2	2.2e-08	<0.001	3.2
GO:0042325	regulation of phosphorylation	1414	26	7.2	18.8	2.2e-08	<0.001	3.6
GO:0043085	positive regulation of catalytic activity	1618	28	8.2	19.8	2.2e-08	<0.001	3.4
GO:0006730	one-carbon metabolic process	35	6	0.2	5.8	2.3e-08	<0.001	33.8
GO:0042558	pteridine-containing compound metabolic process	35	6	0.2	5.8	2.3e-08	<0.001	33.8
GO:0051225	spindle assembly	91	8	0.5	7.5	2.3e-08	<0.001	17.3
GO:0044712	single-organism catabolic process	954	21	4.8	16.2	2.7e-08	<0.001	4.3
GO:0014070	response to organic cyclic compound	954	21	4.8	16.2	2.7e-08	<0.001	4.3
GO:0070972	protein localization to endoplasmic reticulum	131	9	0.7	8.3	2.7e-08	<0.001	13.5
GO:0006575	cellular modified amino acid metabolic process	177	10	0.9	9.1	2.9e-08	<0.001	11.1
GO:0006614	SRP-dependent cotranslational protein targeting to membrane	94	8	0.5	7.5	3e-08	<0.001	16.8
GO:0010948	negative regulation of cell cycle process	284	12	1.4	10.6	3.1e-08	<0.001	8.3
GO:0019083	viral transcription	178	10	0.9	9.1	3.1e-08	<0.001	11.1
GO:0000281	mitotic cytokinesis	37	6	0.2	5.8	3.3e-08	<0.001	32
GO:0046653	tetrahydrofolate metabolic process	19	5	0.1	4.9	3.6e-08	<0.001	51.9
GO:0071407	cellular response to organic cyclic compound	557	16	2.8	13.2	3.6e-08	<0.001	5.7
GO:1901607	alpha-amino acid biosynthetic process	64	7	0.3	6.7	3.9e-08	<0.001	21.6
GO:0071495	cellular response to endogenous stimulus	1263	24	6.4	17.6	4.3e-08	<0.001	3.7
GO:0044702	single organism reproductive process	1263	24	6.4	17.6	4.3e-08	<0.001	3.7
GO:0006613	cotranslational protein targeting to membrane	99	8	0.5	7.5	4.6e-08	<0.001	15.9
GO:0070925	organelle assembly	726	18	3.7	14.3	4.7e-08	<0.001	4.9
GO:0090407	organophosphate biosynthetic process	648	17	3.3	13.7	5e-08	<0.001	5.2
GO:0030072	peptide hormone secretion	240	11	1.2	9.8	5.1e-08	<0.001	9
GO:0009605	response to external stimulus	2133	32	10.8	21.2	5.8e-08	<0.001	3
GO:0000777	condensed chromosome kinetochore	102	8	0.5	7.5	5.8e-08	<0.001	15.5
GO:0009069	serine family amino acid metabolic process	41	6	0.2	5.8	6.3e-08	<0.001	28.9
GO:0006413	translational initiation	192	10	1	9	6.3e-08	<0.001	10.3
GO:0010035	response to inorganic substance	506	15	2.6	12.4	6.5e-08	<0.001	5.8
GO:0022414	reproductive process	1392	25	7.1	17.9	6.5e-08	<0.001	3.5
GO:0042398	cellular modified amino acid biosynthetic process	42	6	0.2	5.8	7.3e-08	<0.001	28.2
GO:0051049	regulation of transport	1826	29	9.3	19.7	7.7e-08	<0.001	3.1
GO:0045935	positive regulation of nucleobase-containing compound metabolic process	1720	28	8.7	19.3	7.9e-08	<0.001	3.2
GO:0051223	regulation of protein transport	753	18	3.8	14.2	8.1e-08	<0.001	4.7
GO:0035556	intracellular signal transduction	2636	36	13.4	22.6	8.3e-08	<0.001	2.7
GO:0050793	regulation of developmental process	2284	33	11.6	21.4	8.4e-08	<0.001	2.8
GO:0034622	cellular macromolecular complex assembly	1023	21	5.2	15.8	8.7e-08	<0.001	4
GO:0030073	insulin secretion	202	10	1	9	1e-07	<0.001	9.8
GO:0007093	mitotic cell cycle checkpoint	153	9	0.8	8.2	1e-07	<0.001	11.6
GO:0042254	ribosome biogenesis	319	12	1.6	10.4	1.1e-07	<0.001	7.4
GO:0044765	single-organism transport	3166	40	16.1	23.9	1.2e-07	<0.001	2.5
GO:0080134	regulation of response to stress	1335	24	6.8	17.2	1.2e-07	<0.001	3.5
GO:0031400	negative regulation of protein modification process	611	16	3.1	12.9	1.3e-07	<0.001	5.2
GO:0051239	regulation of multicellular organismal process	2691	36	13.6	22.4	1.4e-07	<0.001	2.6
GO:0080135	regulation of cellular response to stress	615	16	3.1	12.9	1.4e-07	<0.001	5.1
GO:0090087	regulation of peptide transport	782	18	4	14	1.4e-07	<0.001	4.5
GO:0042127	regulation of cell proliferation	1560	26	7.9	18.1	1.5e-07	<0.001	3.3
GO:0000956	nuclear-transcribed mRNA catabolic process	211	10	1.1	8.9	1.5e-07	<0.001	9.3
GO:0051172	negative regulation of nitrogen compound metabolic process	1562	26	7.9	18.1	1.5e-07	<0.001	3.3
GO:0006605	protein targeting	702	17	3.6	13.4	1.6e-07	<0.001	4.8
GO:0061640	cytoskeleton-dependent cytokinesis	48	6	0.2	5.8	1.7e-07	<0.001	24.7
GO:0022626	cytosolic ribosome	119	8	0.6	7.4	1.9e-07	<0.001	13.3
GO:0030055	cell-substrate junction	404	13	2	11	2e-07	<0.001	6.3
GO:0031090	organelle membrane	2862	37	14.5	22.5	2.1e-07	<0.001	2.5
GO:0051054	positive regulation of DNA metabolic process	219	10	1.1	8.9	2.2e-07	<0.001	9
GO:0003735	structural constituent of ribosome	167	9	0.8	8.2	2.2e-07	<0.001	10.6
GO:0000184	nuclear-transcribed mRNA catabolic process, nonsense-mediated decay	122	8	0.6	7.4	2.3e-07	<0.001	12.9
GO:0005881	cytoplasmic microtubule	51	6	0.3	5.7	2.4e-07	<0.001	23.2
GO:0031023	microtubule organizing center organization	123	8	0.6	7.4	2.5e-07	<0.001	12.8
GO:0044459	plasma membrane part	2639	35	13.4	21.6	2.5e-07	<0.001	2.6
GO:0008094	DNA-dependent ATPase activity	84	7	0.4	6.6	2.6e-07	<0.001	16.4
GO:0032787	monocarboxylic acid metabolic process	567	15	2.9	12.1	2.8e-07	<0.001	5.2
GO:0070201	regulation of establishment of protein localization	829	18	4.2	13.8	3.3e-07	0.002	4.3
GO:0031327	negative regulation of cellular biosynthetic process	1519	25	7.7	17.3	3.3e-07	0.002	3.2
GO:0006402	mRNA catabolic process	230	10	1.2	8.8	3.4e-07	0.002	8.6
GO:2000026	regulation of multicellular organismal development	1742	27	8.8	18.2	3.5e-07	0.002	3.1
GO:0010243	response to organonitrogen compound	836	18	4.2	13.8	3.7e-07	0.002	4.2
GO:0005912	adherens junction	502	14	2.5	11.5	3.7e-07	0.002	5.5
GO:1902578	single-organism localization	3312	40	16.8	23.2	3.7e-07	0.002	2.4
GO:0009066	aspartate family amino acid metabolic process	55	6	0.3	5.7	3.8e-07	0.002	21.5
GO:0030163	protein catabolic process	838	18	4.2	13.8	3.9e-07	0.002	4.2
GO:0051783	regulation of nuclear division	179	9	0.9	8.1	3.9e-07	0.002	9.9
GO:0000776	kinetochore	131	8	0.7	7.3	4e-07	0.002	12
GO:0007019	microtubule depolymerization	30	5	0.2	4.8	4.2e-07	0.002	32.9
GO:0033260	nuclear DNA replication	30	5	0.2	4.8	4.2e-07	0.002	32.9
GO:0046879	hormone secretion	296	11	1.5	9.5	4.2e-07	0.002	7.3
GO:0044092	negative regulation of molecular function	1127	21	5.7	15.3	4.2e-07	0.002	3.7
GO:0018193	peptidyl-amino acid modification	1227	22	6.2	15.8	4.2e-07	0.002	3.5
GO:0090307	mitotic spindle assembly	56	6	0.3	5.7	4.2e-07	0.002	21.1
GO:0009890	negative regulation of biosynthetic process	1540	25	7.8	17.2	4.2e-07	0.002	3.2
GO:0019725	cellular homeostasis	844	18	4.3	13.7	4.3e-07	0.002	4.2
GO:0033044	regulation of chromosome organization	297	11	1.5	9.5	4.3e-07	0.002	7.3
GO:0051348	negative regulation of transferase activity	363	12	1.8	10.2	4.3e-07	0.002	6.5
GO:0050662	coenzyme binding	182	9	0.9	8.1	4.5e-07	0.002	9.8
GO:0009124	nucleoside monophosphate biosynthetic process	91	7	0.5	6.5	4.5e-07	0.002	15.2
GO:0016491	oxidoreductase activity	760	17	3.9	13.1	4.7e-07	0.002	4.4
GO:0006766	vitamin metabolic process	135	8	0.7	7.3	5.1e-07	0.004	11.7
GO:0070507	regulation of microtubule cytoskeleton organization	135	8	0.7	7.3	5.1e-07	0.004	11.7
GO:0007399	nervous system development	2243	31	11.4	19.6	5.5e-07	0.004	2.7
GO:0032269	negative regulation of cellular protein metabolic process	1049	20	5.3	14.7	5.6e-07	0.004	3.8
GO:0070161	anchoring junction	520	14	2.6	11.4	5.7e-07	0.004	5.3
GO:0005759	mitochondrial matrix	445	13	2.3	10.7	5.8e-07	0.004	5.8
GO:0009117	nucleotide metabolic process	686	16	3.5	12.5	5.9e-07	0.004	4.6
GO:0007126	meiotic nuclear division	188	9	1	8	5.9e-07	0.004	9.4
GO:0006508	proteolysis	1791	27	9.1	17.9	6e-07	0.004	3
GO:0032845	negative regulation of homeostatic process	189	9	1	8	6.2e-07	0.004	9.4
GO:0048878	chemical homeostasis	1058	20	5.4	14.6	6.4e-07	0.004	3.7
GO:0009914	hormone transport	309	11	1.6	9.4	6.4e-07	0.004	7
GO:0006612	protein targeting to membrane	190	9	1	8	6.5e-07	0.004	9.3
GO:0044445	cytosolic part	247	10	1.3	8.7	6.5e-07	0.004	8
GO:0015629	actin cytoskeleton	450	13	2.3	10.7	6.6e-07	0.004	5.7
GO:0006753	nucleoside phosphate metabolic process	692	16	3.5	12.5	6.6e-07	0.004	4.6
GO:0044257	cellular protein catabolic process	692	16	3.5	12.5	6.6e-07	0.004	4.6
GO:0009725	response to hormone	874	18	4.4	13.6	7e-07	0.004	4.1
GO:0003729	mRNA binding	192	9	1	8	7.1e-07	0.004	9.2
GO:0022411	cellular component disassembly	530	14	2.7	11.3	7.1e-07	0.004	5.2
GO:0019058	viral life cycle	454	13	2.3	10.7	7.3e-07	0.004	5.6
GO:0006414	translational elongation	143	8	0.7	7.3	7.8e-07	0.004	11
GO:0042623	ATPase activity, coupled	319	11	1.6	9.4	8.7e-07	0.004	6.8
GO:0006261	DNA-dependent DNA replication	146	8	0.7	7.3	9.2e-07	0.004	10.8
GO:0033993	response to lipid	892	18	4.5	13.5	9.4e-07	0.004	4
GO:0042176	regulation of protein catabolic process	394	12	2	10	1e-06	0.004	6
GO:0043624	cellular protein complex disassembly	202	9	1	8	1.1e-06	0.004	8.8
GO:0005925	focal adhesion	396	12	2	10	1.1e-06	0.004	6
GO:0016772	transferase activity, transferring phosphorus-containing groups	1000	19	5.1	13.9	1.1e-06	0.004	3.7
GO:0005924	cell-substrate adherens junction	399	12	2	10	1.2e-06	0.004	5.9
GO:1903530	regulation of secretion by cell	641	15	3.3	11.7	1.3e-06	0.004	4.6
GO:1901991	negative regulation of mitotic cell cycle phase transition	207	9	1	8	1.3e-06	0.004	8.6
GO:0097435	supramolecular fiber organization	560	14	2.8	11.2	1.4e-06	0.004	4.9
GO:0043021	ribonucleoprotein complex binding	107	7	0.5	6.5	1.4e-06	0.004	12.9
GO:0051304	chromosome separation	68	6	0.3	5.7	1.4e-06	0.004	17.4
GO:0000077	DNA damage checkpoint	154	8	0.8	7.2	1.4e-06	0.004	10.2
GO:0010628	positive regulation of gene expression	1756	26	8.9	17.1	1.4e-06	0.004	2.9
GO:0051248	negative regulation of protein metabolic process	1114	20	5.6	14.4	1.4e-06	0.004	3.5
GO:0072522	purine-containing compound biosynthetic process	269	10	1.4	8.6	1.4e-06	0.004	7.3
GO:0071392	cellular response to estradiol stimulus	38	5	0.2	4.8	1.4e-06	0.004	25.9
GO:0007088	regulation of mitotic nuclear division	155	8	0.8	7.2	1.4e-06	0.004	10.2
GO:0072331	signal transduction by p53 class mediator	270	10	1.4	8.6	1.5e-06	0.004	7.3
GO:1902494	catalytic complex	1324	22	6.7	15.3	1.5e-06	0.004	3.3
GO:0010557	positive regulation of macromolecule biosynthetic process	1652	25	8.4	16.6	1.5e-06	0.004	3
GO:0097458	neuron part	1329	22	6.7	15.3	1.6e-06	0.004	3.3
GO:0010817	regulation of hormone levels	487	13	2.5	10.5	1.6e-06	0.004	5.3
GO:0051603	proteolysis involved in cellular protein catabolic process	652	15	3.3	11.7	1.6e-06	0.004	4.5
GO:0001933	negative regulation of protein phosphorylation	411	12	2.1	9.9	1.6e-06	0.004	5.8
GO:0032846	positive regulation of homeostatic process	212	9	1.1	7.9	1.6e-06	0.004	8.4
GO:0044786	cell cycle DNA replication	39	5	0.2	4.8	1.6e-06	0.006	25.3
GO:0032886	regulation of microtubule-based process	158	8	0.8	7.2	1.7e-06	0.006	10
GO:0000785	chromatin	490	13	2.5	10.5	1.7e-06	0.008	5.2
GO:0010558	negative regulation of macromolecule biosynthetic process	1444	23	7.3	15.7	1.7e-06	0.008	3.1
GO:0046983	protein dimerization activity	1233	21	6.3	14.7	1.7e-06	0.008	3.4
GO:1901988	negative regulation of cell cycle phase transition	216	9	1.1	7.9	1.9e-06	0.008	8.2
GO:0015935	small ribosomal subunit	72	6	0.4	5.6	1.9e-06	0.008	16.4
GO:0030330	DNA damage response, signal transduction by p53 class mediator	113	7	0.6	6.4	2e-06	0.008	12.2
GO:0009888	tissue development	1908	27	9.7	17.3	2e-06	0.008	2.8
GO:0009306	protein secretion	499	13	2.5	10.5	2.1e-06	0.008	5.1
GO:0042803	protein homodimerization activity	756	16	3.8	12.2	2.1e-06	0.008	4.2
GO:0009063	cellular amino acid catabolic process	114	7	0.6	6.4	2.1e-06	0.008	12.1
GO:0008610	lipid biosynthetic process	668	15	3.4	11.6	2.1e-06	0.008	4.4
GO:1901698	response to nitrogen compound	947	18	4.8	13.2	2.2e-06	0.008	3.7
GO:0023061	signal release	424	12	2.1	9.9	2.2e-06	0.008	5.6
GO:0030030	cell projection organization	1358	22	6.9	15.1	2.2e-06	0.008	3.2
GO:0051297	centrosome organization	116	7	0.6	6.4	2.3e-06	0.008	11.9
GO:0016301	kinase activity	858	17	4.4	12.6	2.4e-06	0.008	3.9
GO:0044448	cell cortex part	118	7	0.6	6.4	2.6e-06	0.008	11.7
GO:2001251	negative regulation of chromosome organization	118	7	0.6	6.4	2.6e-06	0.008	11.7
GO:0006325	chromatin organization	770	16	3.9	12.1	2.6e-06	0.008	4.1
GO:0003727	single-stranded RNA binding	76	6	0.4	5.6	2.6e-06	0.008	15.6
GO:0043623	cellular protein complex assembly	594	14	3	11	2.7e-06	0.008	4.6
GO:0006629	lipid metabolic process	1381	22	7	15	2.9e-06	0.008	3.1
GO:0072657	protein localization to membrane	515	13	2.6	10.4	2.9e-06	0.008	5
GO:0046649	lymphocyte activation	688	15	3.5	11.5	3e-06	0.008	4.3
GO:0044255	cellular lipid metabolic process	1082	19	5.5	13.5	3.5e-06	0.01	3.5
GO:0051046	regulation of secretion	699	15	3.5	11.5	3.7e-06	0.01	4.2
GO:0016829	lyase activity	176	8	0.9	7.1	3.7e-06	0.01	9
GO:0005635	nuclear envelope	447	12	2.3	9.7	3.8e-06	0.01	5.3
GO:0042326	negative regulation of phosphorylation	448	12	2.3	9.7	3.8e-06	0.01	5.3
GO:0034399	nuclear periphery	125	7	0.6	6.4	3.8e-06	0.01	11
GO:0002790	peptide secretion	530	13	2.7	10.3	4e-06	0.01	4.8
GO:0022627	cytosolic small ribosomal subunit	47	5	0.2	4.8	4.2e-06	0.01	21
GO:0042770	signal transduction in response to DNA damage	127	7	0.6	6.4	4.3e-06	0.01	10.9
GO:0043241	protein complex disassembly	239	9	1.2	7.8	4.3e-06	0.01	7.4
GO:0090150	establishment of protein localization to membrane	377	11	1.9	9.1	4.4e-06	0.01	5.8
GO:0004674	protein serine/threonine kinase activity	455	12	2.3	9.7	4.5e-06	0.01	5.2
GO:0060249	anatomical structure homeostasis	379	11	1.9	9.1	4.6e-06	0.01	5.7
GO:0032940	secretion by cell	1422	22	7.2	14.8	4.6e-06	0.01	3.1
GO:0010638	positive regulation of organelle organization	623	14	3.2	10.8	4.6e-06	0.01	4.4
GO:0042981	regulation of apoptotic process	1424	22	7.2	14.8	4.7e-06	0.01	3
GO:0010941	regulation of cell death	1537	23	7.8	15.2	4.8e-06	0.01	3
GO:0031965	nuclear membrane	310	10	1.6	8.4	5e-06	0.01	6.4
GO:1903829	positive regulation of cellular protein localization	383	11	1.9	9.1	5.1e-06	0.01	5.7
GO:0051983	regulation of chromosome segregation	86	6	0.4	5.6	5.4e-06	0.01	13.8
GO:0043067	regulation of programmed cell death	1438	22	7.3	14.7	5.5e-06	0.01	3
GO:0046903	secretion	1552	23	7.9	15.1	5.6e-06	0.01	2.9
GO:1901652	response to peptide	465	12	2.4	9.6	5.6e-06	0.01	5.1
GO:0070647	protein modification by small protein conjugation or removal	1119	19	5.7	13.3	5.7e-06	0.01	3.3
GO:0051222	positive regulation of protein transport	467	12	2.4	9.6	5.8e-06	0.01	5.1
GO:0000790	nuclear chromatin	319	10	1.6	8.4	6.4e-06	0.014	6.2
GO:0034248	regulation of cellular amide metabolic process	396	11	2	9	6.9e-06	0.014	5.5
GO:0046883	regulation of hormone secretion	254	9	1.3	7.7	7e-06	0.014	7
GO:0071383	cellular response to steroid hormone stimulus	255	9	1.3	7.7	7.2e-06	0.014	7
GO:0051050	positive regulation of transport	934	17	4.7	12.3	7.3e-06	0.014	3.6
GO:0050708	regulation of protein secretion	399	11	2	9	7.4e-06	0.014	5.4
GO:0000794	condensed nuclear chromosome	91	6	0.5	5.5	7.5e-06	0.014	13
GO:0007267	cell-cell signaling	1581	23	8	15	7.5e-06	0.014	2.9
GO:0051287	NAD binding	53	5	0.3	4.7	7.6e-06	0.014	18.6
GO:2000113	negative regulation of cellular macromolecule biosynthetic process	1359	21	6.9	14.1	7.7e-06	0.014	3
GO:0004672	protein kinase activity	654	14	3.3	10.7	8e-06	0.014	4.2
GO:0005876	spindle microtubule	54	5	0.3	4.7	8.4e-06	0.014	18.3
GO:0009165	nucleotide biosynthetic process	330	10	1.7	8.3	8.6e-06	0.014	6
GO:0051188	cofactor biosynthetic process	199	8	1	7	9.1e-06	0.014	7.9
GO:1901293	nucleoside phosphate biosynthetic process	333	10	1.7	8.3	9.3e-06	0.014	5.9
GO:0031401	positive regulation of protein modification process	1162	19	5.9	13.1	9.7e-06	0.014	3.2
GO:0045936	negative regulation of phosphate metabolic process	577	13	2.9	10.1	9.8e-06	0.014	4.4
GO:0044297	cell body	492	12	2.5	9.5	9.8e-06	0.014	4.8
GO:0036477	somatodendritic compartment	667	14	3.4	10.6	9.9e-06	0.014	4.1
GO:0010563	negative regulation of phosphorus metabolic process	578	13	2.9	10.1	1e-05	0.014	4.4
GO:0003678	DNA helicase activity	56	5	0.3	4.7	1e-05	0.014	17.6
GO:0009894	regulation of catabolic process	761	15	3.9	11.1	1e-05	0.014	3.9
GO:0051259	protein oligomerization	494	12	2.5	9.5	1e-05	0.014	4.8
GO:0006511	ubiquitin-dependent protein catabolic process	580	13	2.9	10.1	1e-05	0.014	4.4
GO:0010498	proteasomal protein catabolic process	414	11	2.1	8.9	1e-05	0.014	5.2
GO:0043086	negative regulation of catalytic activity	863	16	4.4	11.6	1.1e-05	0.014	3.7
GO:0005911	cell-cell junction	417	11	2.1	8.9	1.1e-05	0.014	5.2
GO:0043005	neuron projection	966	17	4.9	12.1	1.1e-05	0.014	3.5
GO:0032984	macromolecular complex disassembly	270	9	1.4	7.6	1.1e-05	0.014	6.6
GO:0003682	chromatin binding	500	12	2.5	9.5	1.2e-05	0.014	4.7
GO:0019941	modification-dependent protein catabolic process	587	13	3	10	1.2e-05	0.014	4.4
GO:0030864	cortical actin cytoskeleton	58	5	0.3	4.7	1.2e-05	0.014	17
GO:0034614	cellular response to reactive oxygen species	149	7	0.8	6.2	1.2e-05	0.016	9.3
GO:1901606	alpha-amino acid catabolic process	99	6	0.5	5.5	1.2e-05	0.016	12
GO:0030029	actin filament-based process	681	14	3.5	10.5	1.2e-05	0.016	4.1
GO:1902531	regulation of intracellular signal transduction	1750	24	8.9	15.1	1.3e-05	0.016	2.7
GO:1901657	glycosyl compound metabolic process	150	7	0.8	6.2	1.3e-05	0.016	9.2
GO:0044773	mitotic DNA damage checkpoint	100	6	0.5	5.5	1.3e-05	0.016	11.8
GO:0043632	modification-dependent macromolecule catabolic process	593	13	3	10	1.3e-05	0.016	4.3
GO:0098590	plasma membrane region	978	17	5	12	1.3e-05	0.016	3.4
GO:0006366	transcription from RNA polymerase II promoter	2122	27	10.8	16.2	1.4e-05	0.016	2.5
GO:0002791	regulation of peptide secretion	426	11	2.2	8.8	1.4e-05	0.016	5.1
GO:0044451	nucleoplasm part	1085	18	5.5	12.5	1.4e-05	0.016	3.3
GO:0006631	fatty acid metabolic process	349	10	1.8	8.2	1.4e-05	0.016	5.7
GO:0007166	cell surface receptor signaling pathway	2768	32	14	18	1.4e-05	0.016	2.3
GO:0048584	positive regulation of response to stimulus	2131	27	10.8	16.2	1.5e-05	0.016	2.5
GO:0016773	phosphotransferase activity, alcohol group as acceptor	787	15	4	11	1.5e-05	0.016	3.8
GO:0043025	neuronal cell body	430	11	2.2	8.8	1.5e-05	0.016	5
GO:0000723	telomere maintenance	154	7	0.8	6.2	1.5e-05	0.016	9
GO:0017022	myosin binding	61	5	0.3	4.7	1.5e-05	0.018	16.2
GO:0032259	methylation	353	10	1.8	8.2	1.5e-05	0.02	5.6
GO:0009108	coenzyme biosynthetic process	156	7	0.8	6.2	1.6e-05	0.02	8.8
GO:0051493	regulation of cytoskeleton organization	435	11	2.2	8.8	1.7e-05	0.02	5
GO:0006417	regulation of translation	357	10	1.8	8.2	1.7e-05	0.02	5.5
GO:0045930	negative regulation of mitotic cell cycle	284	9	1.4	7.6	1.7e-05	0.02	6.2
GO:0070035	purine NTP-dependent helicase activity	106	6	0.5	5.5	1.8e-05	0.02	11.2
GO:0008026	ATP-dependent helicase activity	106	6	0.5	5.5	1.8e-05	0.02	11.2
GO:1904951	positive regulation of establishment of protein localization	524	12	2.7	9.3	1.8e-05	0.02	4.5
GO:0044774	mitotic DNA integrity checkpoint	107	6	0.5	5.5	1.9e-05	0.022	11.1
GO:0044450	microtubule organizing center part	160	7	0.8	6.2	1.9e-05	0.022	8.6
GO:0099568	cytoplasmic region	289	9	1.5	7.5	1.9e-05	0.022	6.1
GO:0043549	regulation of kinase activity	809	15	4.1	10.9	2e-05	0.022	3.7
GO:0032446	protein modification by small protein conjugation	910	16	4.6	11.4	2.1e-05	0.024	3.5
GO:0051270	regulation of cellular component movement	813	15	4.1	10.9	2.2e-05	0.024	3.6
GO:0051240	positive regulation of multicellular organismal process	1466	21	7.4	13.6	2.4e-05	0.026	2.8
GO:0051260	protein homooligomerization	298	9	1.5	7.5	2.5e-05	0.026	6
GO:0032200	telomere organization	167	7	0.8	6.2	2.5e-05	0.026	8.3
GO:0005938	cell cortex	230	8	1.2	6.8	2.6e-05	0.026	6.9
GO:0018209	peptidyl-serine modification	301	9	1.5	7.5	2.7e-05	0.026	5.9
GO:0009991	response to extracellular stimulus	460	11	2.3	8.7	2.8e-05	0.026	4.7
GO:0042440	pigment metabolic process	69	5	0.3	4.7	2.8e-05	0.028	14.3
GO:0044877	macromolecular complex binding	935	16	4.7	11.3	2.9e-05	0.028	3.4
GO:0070192	chromosome organization involved in meiotic cell cycle	70	5	0.4	4.6	3e-05	0.032	14.1
GO:0072686	mitotic spindle	70	5	0.4	4.6	3e-05	0.032	14.1
GO:0015931	nucleobase-containing compound transport	235	8	1.2	6.8	3e-05	0.032	6.7
GO:0050796	regulation of insulin secretion	172	7	0.9	6.1	3.1e-05	0.032	8
GO:1901796	regulation of signal transduction by p53 class mediator	172	7	0.9	6.1	3.1e-05	0.032	8
GO:0045296	cadherin binding	307	9	1.6	7.4	3.1e-05	0.032	5.8
GO:0001775	cell activation	1381	20	7	13	3.2e-05	0.032	2.9
GO:0009127	purine nucleoside monophosphate biosynthetic process	71	5	0.4	4.6	3.2e-05	0.034	13.9
GO:0009168	purine ribonucleoside monophosphate biosynthetic process	71	5	0.4	4.6	3.2e-05	0.034	13.9
GO:0051336	regulation of hydrolase activity	1384	20	7	13	3.3e-05	0.034	2.8
GO:0000781	chromosome, telomeric region	174	7	0.9	6.1	3.3e-05	0.034	7.9
GO:2000145	regulation of cell motility	746	14	3.8	10.2	3.4e-05	0.034	3.7
GO:0048471	perinuclear region of cytoplasm	654	13	3.3	9.7	3.6e-05	0.034	3.9
GO:0016835	carbon-oxygen lyase activity	73	5	0.4	4.6	3.7e-05	0.034	13.5
GO:0006970	response to osmotic stress	73	5	0.4	4.6	3.7e-05	0.034	13.5
GO:1903050	regulation of proteolysis involved in cellular protein catabolic process	242	8	1.2	6.8	3.7e-05	0.036	6.5
GO:0009123	nucleoside monophosphate metabolic process	314	9	1.6	7.4	3.7e-05	0.036	5.7
GO:0060341	regulation of cellular localization	854	15	4.3	10.7	3.8e-05	0.036	3.5
GO:0045859	regulation of protein kinase activity	754	14	3.8	10.2	3.8e-05	0.036	3.7
GO:0008289	lipid binding	659	13	3.3	9.7	3.9e-05	0.038	3.9
GO:0010562	positive regulation of phosphorus metabolic process	1066	17	5.4	11.6	3.9e-05	0.038	3.1
GO:0045937	positive regulation of phosphate metabolic process	1066	17	5.4	11.6	3.9e-05	0.038	3.1
GO:0034502	protein localization to chromosome	74	5	0.4	4.6	3.9e-05	0.038	13.3
GO:0051258	protein polymerization	245	8	1.2	6.8	4e-05	0.038	6.4
GO:0045934	negative regulation of nucleobase-containing compound metabolic process	1407	20	7.1	12.9	4.1e-05	0.038	2.8
GO:0051347	positive regulation of transferase activity	663	13	3.4	9.6	4.1e-05	0.038	3.9
GO:1990234	transferase complex	761	14	3.9	10.1	4.2e-05	0.04	3.6
GO:0071241	cellular response to inorganic substance	181	7	0.9	6.1	4.3e-05	0.042	7.6
GO:0071900	regulation of protein serine/threonine kinase activity	483	11	2.4	8.6	4.3e-05	0.042	4.5
GO:1901137	carbohydrate derivative biosynthetic process	763	14	3.9	10.1	4.3e-05	0.042	3.6
GO:0010608	posttranscriptional regulation of gene expression	484	11	2.5	8.5	4.4e-05	0.042	4.5
GO:1902749	regulation of cell cycle G2/M phase transition	124	6	0.6	5.4	4.4e-05	0.042	9.5
GO:0009116	nucleoside metabolic process	124	6	0.6	5.4	4.4e-05	0.042	9.5
GO:0005901	caveola	76	5	0.4	4.6	4.5e-05	0.044	13
GO:0032204	regulation of telomere maintenance	76	5	0.4	4.6	4.5e-05	0.044	13
GO:0005975	carbohydrate metabolic process	577	12	2.9	9.1	4.7e-05	0.048	4.1
GO:0007050	cell cycle arrest	250	8	1.3	6.7	4.7e-05	0.048	6.3

## Sheet: Gene profile 14
Selected	Weight	gene	SPOT	Control	T6	T12	T24	T48
	1	ARHGAP33	ID_58	0	-0.13	-0.17	-0.87	-1.5
	1	AC004381.6	ID_85	0	-2.99	-2.73	-3.46	-3.84
	1	TMEM132A	ID_124	0	-35.4	-21.94	-41.59	-51.95
	1	DBF4	ID_146	0	-0.97	-7.04	-6.17	-7.8
	1	NCAPD2	ID_254	0	-4.07	-3.33	-22.99	-27.22
	1	DDX11	ID_339	0	-4.83	-4.15	-5.9	-6.49
	1	SARS	ID_490	0	-10.99	-82.41	-124.58	-145.48
	1	ADSS	ID_522	0	-6.34	-5.58	-7.59	-9.25
	1	SKIV2L2	ID_555	0	-7.09	-3.84	-10.66	-17.3
	1	PHPT1	ID_720	0	-25.79	-30.44	-39.87	-45.6
	1	IL17RB	ID_766	0	-1.13	-1.93	-1.95	-2.26
	1	PRDM1	ID_776	0	-0.59	-0.3	-0.91	-1.04
	1	EIF4B	ID_853	0	-105	-130.62	-168.6	-193.93
	1	IPO5	ID_917	0	-0.73	-5.12	-21.69	-25.94
	1	CYB5R4	ID_942	0	-5.81	-5.55	-6.88	-7.61
	1	COL17A1	ID_943	0	-0.71	-0.56	-1.04	-1.24
	1	FAM107B	ID_949	0	-2.22	-0.4	-10.84	-11.75
	1	MTHFD2	ID_953	0	-67.79	-21.12	-172.74	-189.16
	1	KLF6	ID_999	0	-11.82	-11.35	-20.23	-17.85
	1	PRR11	ID_1047	0	-2.94	-4.51	-14.97	-12.76
	1	GAL	ID_1079	0	4.28	-7.36	-13.42	-26.87
	1	PIGB	ID_1091	0	-1.46	-1.68	-2.44	-2.19
	1	ASNS	ID_1127	0	-68.7	-21.25	-222.11	-330.82
	1	TRIP13	ID_1161	0	0.99	-0.46	-1.9	-3.06
	1	ENO1	ID_1281	0	243.85	-567.51	-524.34	-993.69
	1	KCNQ2	ID_1289;ID_64416	0	-6.23	-10.99	-14.82	-15.5
	1	GTSE1	ID_1297	0	0.86	-2.11	-2.95	-5.31
	1	TPD52	ID_1354	0	-16.14	-14.4	-26.76	-25.06
	1	PCNP	ID_1535	0	-24.73	-23.88	-35.91	-34.98
	1	KIAA0141	ID_1551	0	-5	-4.12	-6.87	-13.23
	1	CADPS2	ID_1553	0	-1.48	-0.93	-1.6	-2.32
	1	RPS5	ID_1621	0	-271.32	-865.89	-985.95	-1523.43
	1	AGBL5	ID_1644	0	-6.7	-7.55	-9.86	-9.83
	1	AKR1B1	ID_1673	0	-12.4	-10.67	-15.15	-18.28
	1	DDX18	ID_1771	0	-2.06	-3.69	-11.66	-13.34
	1	XRN2	ID_1808	0	-13.6	-13.26	-17.63	-20.33
	1	GANAB	ID_1852	0	-40.31	-68.11	-160.7	-186.92
	1	HAUS4	ID_1960	0	-14.13	-15.05	-23.29	-24.76
	1	DPYSL2	ID_1997	0	-2	-2.58	-4.14	-6.12
	1	RPS18	ID_2067;ID_25642;ID_27907;ID_29168;ID_29169;ID_32083;ID_35380	0	-262.57	-737.72	-751.4	-882.18
	1	ITPR3	ID_2074	0	-14.31	-11.14	-19.01	-20.89
	1	CDC7	ID_2085	0	-1.21	-0.6	-1.65	-1.91
	1	SCD	ID_2088	0	-68.3	-67.3	-103.31	-93.79
	1	H2AFY2	ID_2098	0	-2.81	-9.02	-6.2	-15.19
	1	MTHFD1	ID_2384	0	-7.64	-18.72	-29.03	-27.68
	1	C14ORF93	ID_2396	0	-2.89	-2.2	-3.86	-3.8
	1	CCNB1IP1	ID_2400	0	-41.91	-44.43	-67.98	-62.75
	1	APEX1	ID_2402	0	-20.03	-50.74	-68.03	-75.09
	1	IFT52	ID_2442	0	-4.74	-5.75	-6.97	-8.51
	1	NTSR1	ID_2471	0	-5.23	-76.94	-83.14	-93.88
	1	AHCY	ID_2544	0	-13.63	-161.83	-225.19	-252.89
	1	CORO1A	ID_2727	0	-0.62	-1.46	-1.35	-2.18
	1	NBN	ID_2911	0	-3.57	-4.72	-7.34	-7.15
	1	SLC39A14	ID_2954	0	-46.83	-43.39	-58.55	-60.46
	1	SARS2	ID_2988	0	-9.96	-14.74	-17.71	-21.3
	1	FSD1	ID_3077	0	-10.01	-11.7	-15.62	-18.48
	1	HNRNPUL1	ID_3088	0	-16.72	-7.29	-26.34	-40.55
	1	ATP1A3	ID_3116	0	-9.9	-9.31	-13.99	-15.38
	1	SPIN1	ID_3369	0	-6.92	-5.81	-11.3	-10.5
	1	EIF3A	ID_3443	0	-2.9	-15.01	-45.85	-51.83
	1	CNTNAP1	ID_3601	0	-1.71	-1.22	-2.23	-2.4
	1	KIAA1211	ID_3669	0	-1.59	-1.9	-2.66	-2.53
	1	NEIL3	ID_3703	0	-2.05	-4	-4.23	-4.88
	1	TRPV4	ID_3869	0	-0.89	-0.48	-1.09	-1.21
	1	OAS3	ID_3898	0	-1.78	-2.79	-3.27	-3.86
	1	GTF2H3	ID_3904	0	-9.11	-6.29	-17.35	-17.06
	1	TIMELESS	ID_3925	0	-0.05	-2.91	-6.87	-9.42
	1	CDCA3	ID_3937	0	-0.31	-8.53	-6.41	-11.05
	1	RP11-22B23.1	ID_3970	0	-0.68	-0.58	-0.93	-1.14
	1	ULBP1	ID_4003	0	-1.81	-2.05	-3.64	-4.15
	1	FBXO5	ID_4004	0	-5.1	-7.13	-10.06	-10.67
	1	FBRSL1	ID_4129	0	-17.09	-19.32	-21.59	-31.06
	1	THG1L	ID_4180	0	-6.28	-7.28	-10.59	-12.29
	1	LMNB1	ID_4195	0	-1.32	-16.06	-19.72	-26.86
	1	DPYSL3	ID_4235	0	-1.4	-1.88	-3.33	-3.5
	1	MRPL3	ID_4334	0	5.26	-1.45	-9.29	-18.33
	1	COMMD2	ID_4341	0	-5.87	-3.2	-10.12	-13.79
	1	KISS1R	ID_4538	0	-0.2	-0.43	-1.07	-1.6
	1	ERRFI1	ID_4582	0	-105	-116	-248.96	-268.41
	1	WARS2	ID_4658	0	-0.24	-0.34	-1.57	-1.85
	1	SLC2A1	ID_4722	0	-182.51	-252.41	-251.47	-312.83
	1	CDC20	ID_4724	0	-26.94	-83.36	-73.86	-94.28
	1	WDR35	ID_4883	0	-0.98	-0.84	-1.57	-1.35
	1	IFIT2	ID_5004	0	-0.52	-0.7	-2.97	-3.47
	1	MTHFD1L	ID_5049	0	-13.32	-17.64	-33.04	-24.7
	1	NUDCD1	ID_5083	0	-0.89	-4.24	-4.25	-7.01
	1	RPL5	ID_5283	0	-187.17	-473.34	-536.13	-604.82
	1	CALD1	ID_5335	0	-3.93	-6.41	-11.31	-11.66
	1	CIT	ID_5353	0	-4.01	-3.81	-5.79	-5.83
	1	PMEPA1	ID_5513	0	-1.59	-1.27	-2.64	-2.25
	1	MTRR	ID_5527	0	-3.77	-4.52	-6.34	-6.94
	1	TUBGCP3	ID_5819;ID_65258	0	-3.15	-2.14	-5.03	-4.77
	1	KIRREL2	ID_5831	0	-0.91	-0.82	-1.05	-1.35
	1	PRMT1	ID_5845	0	-132.02	-200.92	-234.45	-263.58
	1	YEATS4	ID_5931	0	-0.41	-0.05	-9.17	-11.7
	1	FAM64A	ID_6139	0	-11.48	-24.66	-21.75	-29.97
	1	SGOL1	ID_6201	0	-2.03	-2.54	-2.51	-3.94
	1	GAMT	ID_6221	0	-10.59	-23.27	-31.41	-31.15
	1	XPO7	ID_6256	0	-4.7	-3.02	-6.11	-6.23
	1	DUSP9	ID_6382	0	-3.31	-4.85	-4.66	-6.09
	1	ACLY	ID_6481	0	-9.29	-8.83	-18.31	-22.35
	1	CHD1L	ID_6522	0	-5.94	-5.22	-7.93	-10.14
	1	NUP210	ID_6573	0	-4.66	-5.31	-11.99	-11.23
	1	ENOSF1	ID_6576	0	-0.62	-3.28	-4.49	-5.83
	1	PTCD3	ID_6588	0	-15.3	-16.86	-22.24	-22.3
	1	ZBED3	ID_6698	0	-0.88	-0.7	-1.07	-1.15
	1	PEMT	ID_6726	0	-14.57	-18.12	-25.95	-24.94
	1	CSNK1G2	ID_6771	0	-10.2	-8.64	-11.96	-15.2
	1	RARRES3	ID_6778	0	-0.65	-0.76	-0.83	-1.05
	1	TMEM106C	ID_6905	0	-4.69	-17.92	-34.71	-35.14
	1	LRP4	ID_6954	0	-1	-0.88	-1.58	-1.71
	1	ANXA1	ID_7029	0	-291.05	-169.95	-339.16	-381.74
	1	HNRNPA1	ID_7125	0	-146.53	-307.03	-627.31	-572.58
	1	CKAP2	ID_7244	0	-0.24	-4.9	-7.84	-9.04
	1	BORA	ID_7248	0	-1.56	-5.98	-6.33	-6.45
	1	NUDT15	ID_7260	0	-1.46	-2.95	-9.43	-7.88
	1	BZW2	ID_7279	0	-14.23	-20.32	-34.87	-43.88
	1	ODF2	ID_7366	0	-8.51	-4.95	-10.28	-11.18
	1	C9ORF156	ID_7407	0	0.32	-0.72	-1.01	-1.74
	1	RABEPK	ID_7408	0	-7.2	-9.1	-12.87	-11.57
	1	PIM1	ID_7457	0	-14.84	-11.09	-21.51	-20.84
	1	NUSAP1	ID_7573	0	-2.29	-15.16	-31.06	-34.67
	1	KIF23	ID_7575	0	3.94	-3.06	-8.24	-12.73
	1	MYOF	ID_7654	0	-19.95	-17.81	-28.23	-30.68
	1	DNA2	ID_7685	0	-0.73	-0.85	-1.66	-1.45
	1	HNRNPD	ID_7745	0	-15.2	-61.75	-72.18	-61.84
	1	HADH	ID_7783	0	-7.69	-13.07	-18.5	-19.33
	1	RGS3	ID_7793	0	-11.13	-5.74	-18.47	-22.31
	1	DUSP6	ID_7846	0	-34.66	-154.47	-199.29	-207.35
	1	GAS2L3	ID_7856	0	-0.91	-0.56	-3	-3.2
	1	SORD	ID_7969	0	-8.12	-12.78	-20.65	-23.42
	1	FANCI	ID_8024	0	-2.12	-0.67	-6.28	-9.89
	1	RPS2	ID_8087	0	-85.36	-1007.45	-1373.07	-2737.72
	1	TCF25	ID_8092	0	-36.59	-51.34	-68.85	-84.96
	1	CIRH1A	ID_8103;ID_50597	0	-7.96	-11.75	-13.26	-15.26
	1	TBCD	ID_8176;ID_62185	0	-7.62	-11.16	-20.2	-39.92
	1	KIF2C	ID_8335	0	2.46	-16.41	-27.99	-34.49
	1	PARP1	ID_8508	0	-11.7	-6.74	-16.87	-23.15
	1	CDCA7	ID_8591	0	-5.5	-8.13	-10.33	-10.41
	1	RPL32	ID_8647	0	-423.84	-1343.48	-1310.94	-1477.25
	1	CCNA2	ID_8735	0	1.15	-10.71	-10.71	-14.77
	1	RPS3A	ID_8742	0	-432.66	-1504.79	-1568.55	-1568.24
	1	CDKAL1	ID_8824	0	-1.84	-1.91	-2.31	-3.75
	1	NCAPG2	ID_8942	0	-1.58	-1.15	-7.32	-9.18
	1	RBMX	ID_8997	0	-0.5	-24.14	-40.76	-48.72
	1	CDKN2A	ID_9075	0	-6.04	-6.4	-11.89	-17.84
	1	MRRF	ID_9098	0	-4.06	-4.15	-10.49	-18.73
	1	RPL7A	ID_9113;ID_64125	0	-221.21	-358.18	-376.02	-520.16
	1	MKI67	ID_9174	0	-0.01	-5.36	-8.38	-14.97
	1	SSRP1	ID_9213	0	8.71	-10.74	-41.83	-62.3
	1	MKX	ID_9322	0	-1.02	-1.23	-2.17	-2.15
	1	DLAT	ID_9376	0	-4.05	-3.17	-5.06	-5.42
	1	ANK3	ID_9415	0	-0.67	-0.75	-1.38	-1.31
	1	TMEM18	ID_9438	0	-9.63	-10.69	-14.59	-20.12
	1	NCAPD3	ID_9464	0	-3.23	-1.98	-8.01	-8.75
	1	SPC25	ID_9561;ID_61350	0	-0.95	-3.44	-2.66	-5.13
	1	PFKM	ID_9601	0	-36.25	-35.62	-43.67	-49.29
	1	PROM2	ID_9885	0	-1.4	-0.99	-2.03	-1.95
	1	DCK	ID_9996	0	-4.75	-2.47	-6.74	-7.47
	1	C8ORF37	ID_10002	0	-0.73	-0.8	-1.28	-1.29
	1	EEF1A1	ID_10045	0	-1686.39	-3081.84	-4186.48	-6658.54
	1	BUB1B	ID_10093	0	-0.9	-3.11	-5.43	-9.86
	1	TSC22D3	ID_10160	0	-5.4	-12.1	-11.92	-14.45
	1	AGAP1	ID_10211	0	-2.8	-2.44	-4.04	-4.65
	1	CDC25C	ID_10257	0	-1.06	-4.84	-6.29	-8.7
	1	ISL2	ID_10415	0	0.39	-2.17	-2.61	-4.42
	1	DMKN	ID_10645	0	-24.61	-41.16	-37.15	-51.44
	1	U2AF1L4	ID_10646	0	-3.78	-4.16	-4.27	-5.91
	1	CCNF	ID_10727	0	-4.25	-5.56	-5.6	-9.7
	1	DIRAS3	ID_10819	0	-6.95	-4.84	-9.55	-9.18
	1	NUP35	ID_10943	0	-2.17	-4.99	-6.28	-6.98
	1	CCDC74A	ID_10953	0	-4.45	-5.4	-7.26	-7.6
	1	SMARCAD1	ID_10970	0	-2.94	-1.35	-4.97	-5.64
	1	POGLUT1	ID_11045	0	-2.25	-1.7	-2.64	-2.67
	1	ATP1A1	ID_11049	0	0.3	-18.53	-32.03	-50.19
	1	CLASP2	ID_11097	0	-1.35	-1.33	-2.77	-2.8
	1	IFT122	ID_11225	0	-1.37	-2.01	-3.49	-3.35
	1	TKT	ID_11231	0	-268.61	-276.91	-332.86	-405.72
	1	ERMAP	ID_11254	0	-0.6	-0.36	-1.02	-1.04
	1	BDH2	ID_11265	0	-3.23	-4.61	-4.92	-6.36
	1	POC1A	ID_11290	0	-5.2	-8.64	-8.76	-11.66
	1	PEX2	ID_11488	0	-14.05	-12	-30.25	-37.24
	1	NOS3	ID_11514	0	-5.35	-7.1	-8.32	-12.4
	1	ALDH7A1	ID_11527	0	-19.92	-19.43	-34.37	-30.07
	1	MICU2	ID_11660	0	-5.5	-10.57	-10.95	-12.57
	1	GPT2	ID_11814	0	-14.39	-12.37	-21.49	-20.67
	1	CKB	ID_11831	0	-159.9	-186.91	-199.75	-287.84
	1	PLK1	ID_12011	0	2.29	-27.24	-26.08	-36.58
	1	CDT1	ID_12163	0	-16.77	-12.48	-24.06	-37.44
	1	DNAAF3	ID_12210	0	-2.18	-4.16	-4	-5.27
	1	KRT80	ID_12248	0	-0.36	-0.59	-1.24	-1.11
	1	CD320	ID_12255	0	-6.56	-29.47	-38.72	-33.39
	1	PBK	ID_12337	0	-0.07	-13.36	-15.55	-18.51
	1	ACOX2	ID_12393	0	-3.16	-3.47	-4.26	-5.33
	1	DHRSX	ID_12579	0	-1.01	-3.17	-3.88	-7.45
	1	SLC25A6	ID_12583	0	-55.65	-111.21	-131.84	-212.94
	1	ANTXR1	ID_12697	0	-1.41	-1.28	-2.84	-3.82
	1	CKAP2L	ID_12699	0	-1.4	-1.87	-3.61	-3.93
	1	RAC3	ID_12731	0	-0.4	-28.2	-41.66	-53.33
	1	CDCA4	ID_12966	0	-7.62	-9.46	-12.93	-22.41
	1	RPS9	ID_12994;ID_57539;ID_58147;ID_58166;ID_58462;ID_58825;ID_60539;ID_60813;ID_61518;ID_61701	0	-24.67	-45.1	-63.55	-140.12
	1	RHNO1	ID_13216	0	-2.56	-3.31	-6.41	-8.7
	1	CTPS1	ID_13217	0	-6.22	-8.45	-11.14	-13.09
	1	FBXL14	ID_13228	0	-0.79	-0.48	-1.8	-3.07
	1	KAT5	ID_13501	0	-10.02	-6.82	-11.73	-16.62
	1	COQ2	ID_13519	0	-1.77	-2.71	-4.87	-5.14
	1	IQCK	ID_13811	0	-0.2	-1.9	-1.78	-1.9
	1	BRSK2	ID_13816	0	-3.17	-4	-3.86	-5.16
	1	CKAP5	ID_13928	0	-15.86	-17.13	-23.5	-30.3
	1	MRPL48	ID_13997	0	-12.36	-10.45	-25.91	-36.58
	1	ACBD7	ID_14128	0	-1.09	-1.19	-1.62	-1.61
	1	LMNB2	ID_14198	0	-10.5	-19.1	-24.13	-31.1
	1	SHMT1	ID_14283	0	-2.14	-5.26	-4.21	-7.73
	1	GSG2	ID_14418	0	-0.81	-0.62	-1.79	-2.84
	1	NT5DC1	ID_14573	0	-3.85	-5.86	-7.96	-14.6
	1	RPS3AP5	ID_14574	0	-6.23	-6.26	-7.19	-9.04
	1	GTPBP6	ID_14603	0	-6.6	-9.62	-9.6	-11.92
	1	CPNE7	ID_14634	0	-19.32	-24.44	-29.23	-32.8
	1	PFAS	ID_14657	0	-3.18	-3.59	-5.79	-5.22
	1	EGR3	ID_14759	0	-0.26	-0.6	-1	-1.2
	1	SRP9P1	ID_14976	0	-0.47	-0.48	-1.28	-1.43
	1	MAP3K15	ID_15018	0	-0.81	-0.95	-1.43	-1.64
	1	DDN	ID_15133	0	0.1	-0.11	-0.47	-0.92
	1	RNF41	ID_15206	0	-9.63	-9.74	-12	-16.34
	1	SHMT2	ID_15284	0	-44.18	-37.83	-86.47	-124.11
	1	CHEK2	ID_15673	0	-0.54	-1.1	-10.02	-9.77
	1	IQGAP3	ID_15702	0	-2.92	-1.55	-4.43	-4.67
	1	SCFD2	ID_15767	0	-0.8	-1.57	-1.99	-1.8
	1	HIST2H2AC	ID_15789	0	-0.56	-0.78	-0.75	-1.28
	1	PMEL	ID_16140	0	-2.49	-1.89	-3.4	-3.4
	1	KIF18B	ID_16287	0	-2.56	-5.39	-6.38	-8.86
	1	KRT16	ID_16442	0	-0.43	-0.32	-0.59	-1.01
	1	NHEJ1	ID_16636	0	-3.62	-3.34	-5.24	-7.18
	1	MCRS1	ID_16650	0	-15.89	-17.17	-29.23	-33.47
	1	DNER	ID_16697	0	-0.77	-0.4	-1.08	-1.21
	1	PLSCR1	ID_16787	0	-5.55	-4.38	-7.08	-7.45
	1	EEF1A1P5	ID_17138	0	-186.18	-272.7	-474.92	-685
	1	SRGAP2B	ID_17198	0	-1.6	-0.97	-2.72	-2.82
	1	MYL6B	ID_17238	0	-19.15	-24.35	-24.91	-35.61
	1	C20ORF96	ID_17244	0	-6.3	-10.15	-11.89	-12.63
	1	ZNF511	ID_17892	0	-4.06	-6.13	-6.31	-11.96
	1	GNB2L1	ID_20108	0	233.4	-576.77	-714.49	-1203.39
	1	AC083899.3	ID_20160	0	-1.29	-0.74	-1.55	-1.72
	1	FAM201A	ID_20193	0	-0.49	-0.66	-0.65	-1.02
	1	MZT1	ID_20205	0	-2.73	-4.08	-5.64	-5.04
	1	HNRNPA1P10	ID_23164	0	-8	-7.01	-13.77	-14.23
	1	RPS3AP26	ID_23235	0	-27.32	-25.85	-31.16	-40.69
	1	HNRNPA1P7	ID_23629	0	-11.96	-10.86	-20.64	-21.19
	1	RP11-490H24.5	ID_23829	0	0.26	-0.69	-2.12	-4.91
	1	RPS2P55	ID_23901	0	-1.8	-1.34	-3.3	-4.95
	1	ZBED8	ID_24977	0	-0.67	-0.55	-1.12	-1.01
	1	RP11-728K20.1	ID_26152	0	-1.04	-1.08	-1.83	-1.51
	1	HNRNPA1P48	ID_26604	0	-2.57	-2.71	-5.38	-4.6
	1	HNRNPA1P35	ID_27486	0	-1.03	-1.17	-2.08	-2.27
	1	RP5-1028L10.1	ID_28618	0	-0.77	-0.49	-1.1	-1.1
	1	PSPC1P1	ID_29230	0	-0.73	-0.95	-0.95	-1.59
	1	EEF1A1P11	ID_29712	0	-3.58	-2.24	-5.5	-8.2
	1	LSM12P1	ID_32504	0	-0.69	-0.61	-1.16	-1.05
	1	EIF4HP1	ID_33926	0	-0.67	-0.48	-0.72	-1.19
	1	AC008268.2	ID_36865	0	0.15	-0.1	-0.72	-1.24
	1	C1ORF226	ID_38122	0	-2.3	-1.19	-3.37	-4.76
	1	ADSL	ID_38126	0	-29.8	-58.32	-62.65	-66.61
	1	MIF	ID_38589;ID_60171	0	-41.52	-43.59	-51.22	-58.48
	1	NME1-NME2	ID_39765	0	-224.26	-197.46	-333.85	-413.23
	1	DDOST	ID_39928	0	-28.13	-79.18	-164.99	-214.85
	1	RP11-796E2.4	ID_40330	0	-1.23	-0.83	-2.45	-2.72
	1	CTC-564N23.2	ID_42155	0	-3.09	-4.33	-4.89	-5.48
	1	THAP9-AS1	ID_42428	0	-14.57	-21.48	-34.02	-27.01
	1	AC004069.2	ID_42587	0	-2.68	-3	-6.74	-5.8
	1	RP11-4K16.2	ID_44718	0	-3.38	-3.01	-4.48	-4.29
	1	RP11-103H7.5	ID_44751	0	-2.54	-1.7	-3.96	-4.8
	1	ANO1-AS1	ID_45528	0	-2.46	-3.15	-4	-4.47
	1	RP11-864I4.1	ID_46082	0	-4.63	-4.03	-5.57	-8.08
	1	RP11-27M24.1	ID_46322	0	-2.07	-2.34	-2.7	-3.13
	1	RP4-734P14.4	ID_46549	0	-0.8	-0.92	-0.96	-1.51
	1	RP11-162P23.2	ID_47120	0	-1.95	-2.09	-2.75	-2.8
	1	RTEL1	ID_47443	0	-0.12	-1.63	-2.13	-2.12
	1	RP11-829H16.3	ID_47576	0	-0.68	-0.53	-1.14	-1.21
	1	CTD-2008A1.1	ID_48182	0	-1.84	-1.74	-3.96	-5.53
	1	RP11-109D20.2	ID_48322	0	-3.46	-5.01	-8.18	-10.81
	1	SORD2P	ID_48436;ID_65451	0	-1.24	-1.73	-3.74	-4.67
	1	CTD-2012K14.3	ID_48808	0	-0.84	-1.58	-1.71	-2
	1	AC009133.15	ID_48813	0	-9.46	-11.2	-10.73	-22.24
	1	RP11-2C24.4	ID_49526	0	-0.75	-0.38	-1.05	-1.29
	1	RP11-680G10.1	ID_50031	0	-1.05	-0.92	-1.56	-1.42
	1	AC021224.1	ID_50480	0	-1.24	-0.81	-1.86	-1.96
	1	RP11-524F11.2	ID_51766	0	-2.31	-2.14	-3.24	-3.26
	1	CTD-2510F5.4	ID_52312	0	-0.98	-2.54	-6.52	-6.22
	1	DHX40P1	ID_53455	0	-1.77	-1.49	-2.23	-2.53
	1	AC005943.2	ID_53509	0	-5.5	-5.36	-9.42	-9.61
	1	CTD-2587H24.4	ID_53553	0	-1.61	-2.29	-2.59	-2.85
	1	CTD-3193K9.3	ID_54097	0	-0.47	-0.73	-1.27	-1.18
	1	CTD-2207O23.11	ID_54632	0	-1.31	-1.32	-1.76	-2.17
	1	LUC7L2	ID_54862	0	-1.73	-1.63	-4.99	-7.15
	1	SRGAP2D	ID_55417	0	-0.32	-0.17	-1.02	-1.25
	1	RP11-212P7.3	ID_56853	0	-3.45	-3.6	-4.71	-4.74
	1	UHRF1	ID_59534	0	-7.28	-8.91	-9.09	-13.61
	1	MYO19	ID_61690;ID_61799	0	-1.05	-2.03	-3.37	-3.18
	1	RP11-546D6.3	ID_63425	0	-0.47	-1.33	-1.47	-1.98
	1	SNHG4	ID_64657	0	-2.42	-2.45	-3.53	-3.56
	1	AC254945.1	ID_65424	0	-0.29	-1.02	-1.18	-1.12

## Sheet: GO Profile 0
Category ID	Category Name	#Genes Category	#Genes Assigned	#Genes Expected	#Genes Enriched	p-value	Corrected p-value	Fold
GO:0044464	cell part	16473	915	344.9	570.1	1.5e-252	<0.001	2.7
GO:0005622	intracellular	14326	824	300	524	6.6e-222	<0.001	2.7
GO:0044424	intracellular part	14016	806	293.5	512.5	4.1e-214	<0.001	2.7
GO:0005737	cytoplasm	11145	702	233.4	468.6	6.9e-197	<0.001	3
GO:0044763	single-organism cellular process	10778	681	225.7	455.3	2.4e-189	<0.001	3
GO:0043227	membrane-bounded organelle	12314	707	257.8	449.2	6.5e-175	<0.001	2.7
GO:0044444	cytoplasmic part	9209	609	192.8	416.2	1.8e-172	<0.001	3.2
GO:0043229	intracellular organelle	12245	693	256.4	436.6	2.5e-166	<0.001	2.7
GO:0005515	protein binding	10979	623	229.9	393.1	1.2e-143	<0.001	2.7
GO:0043231	intracellular membrane-bounded organelle	10558	601	221.1	379.9	2.1e-137	<0.001	2.7
GO:0050789	regulation of biological process	11040	598	231.2	366.8	2.7e-126	<0.001	2.6
GO:0071704	organic substance metabolic process	10781	582	225.7	356.3	4.4e-121	<0.001	2.6
GO:0044422	organelle part	8942	517	187.2	329.8	2e-115	<0.001	2.8
GO:0044446	intracellular organelle part	8736	510	182.9	327.1	4.2e-115	<0.001	2.8
GO:0050794	regulation of cellular process	10448	559	218.8	340.2	4.7e-113	<0.001	2.6
GO:0044237	cellular metabolic process	10392	557	217.6	339.4	7.5e-113	<0.001	2.6
GO:0044238	primary metabolic process	10403	554	217.8	336.2	7.4e-111	<0.001	2.5
GO:0044710	single-organism metabolic process	4302	320	90.1	229.9	3.4e-92	<0.001	3.6
GO:0044707	single-multicellular organism process	6161	371	129	242	5.1e-82	<0.001	2.9
GO:0044767	single-organism developmental process	5863	358	122.8	235.2	2.4e-80	<0.001	2.9
GO:0051716	cellular response to stimulus	7026	391	147.1	243.9	3.6e-77	<0.001	2.7
GO:0005829	cytosol	4830	315	101.1	213.9	2.5e-76	<0.001	3.1
GO:0051234	establishment of localization	5191	327	108.7	218.3	8.1e-76	<0.001	3
GO:0048856	anatomical structure development	5533	338	115.9	222.1	2.8e-75	<0.001	2.9
GO:0006807	nitrogen compound metabolic process	6941	381	145.3	235.7	3.4e-73	<0.001	2.6
GO:0006810	transport	5063	315	106	209	2.1e-71	<0.001	3
GO:0044425	membrane part	6706	370	140.4	229.6	2.5e-71	<0.001	2.6
GO:0044421	extracellular region part	3997	274	83.7	190.3	5.2e-70	<0.001	3.3
GO:0016043	cellular component organization	6109	346	127.9	218.1	7.4e-69	<0.001	2.7
GO:0031982	vesicle	4303	281	90.1	190.9	2.2e-67	<0.001	3.1
GO:0070013	intracellular organelle lumen	4980	304	104.3	199.7	9.7e-67	<0.001	2.9
GO:0043233	organelle lumen	4980	304	104.3	199.7	9.7e-67	<0.001	2.9
GO:0007275	multicellular organism development	5078	306	106.3	199.7	6e-66	<0.001	2.9
GO:0044700	single organism signaling	6349	348	132.9	215.1	1e-65	<0.001	2.6
GO:0043170	macromolecule metabolic process	9172	434	192.1	241.9	1.4e-65	<0.001	2.3
GO:0048518	positive regulation of biological process	5427	316	113.6	202.4	7e-65	<0.001	2.8
GO:0007154	cell communication	6375	347	133.5	213.5	9.5e-65	<0.001	2.6
GO:0043167	ion binding	6124	336	128.2	207.8	3.1e-63	<0.001	2.6
GO:0048731	system development	4514	280	94.5	185.5	2.2e-62	<0.001	3
GO:0048519	negative regulation of biological process	4856	291	101.7	189.3	7.6e-62	<0.001	2.9
GO:0044281	small molecule metabolic process	2095	184	43.9	140.1	9.9e-62	<0.001	4.2
GO:0048869	cellular developmental process	4044	260	84.7	175.3	1.4e-60	<0.001	3.1
GO:0009058	biosynthetic process	6396	339	133.9	205.1	2.9e-60	<0.001	2.5
GO:1901360	organic cyclic compound metabolic process	6247	334	130.8	203.2	3.9e-60	<0.001	2.6
GO:0034641	cellular nitrogen compound metabolic process	6486	341	135.8	205.2	7.9e-60	<0.001	2.5
GO:0007165	signal transduction	5848	319	122.5	196.5	4.8e-59	<0.001	2.6
GO:0071944	cell periphery	5422	304	113.5	190.5	1.6e-58	<0.001	2.7
GO:1901576	organic substance biosynthetic process	6318	332	132.3	199.7	5.7e-58	<0.001	2.5
GO:0005886	plasma membrane	5326	297	111.5	185.5	1.6e-56	<0.001	2.7
GO:0031224	intrinsic component of membrane	5544	304	116.1	187.9	2e-56	<0.001	2.6
GO:0065008	regulation of biological quality	3558	235	74.5	160.5	2e-56	<0.001	3.2
GO:0048522	positive regulation of cellular process	4841	279	101.4	177.6	1.4e-55	<0.001	2.8
GO:0005739	mitochondrion	1715	157	35.9	121.1	8.2e-55	<0.001	4.4
GO:0030154	cell differentiation	3870	243	81	162	1.9e-54	<0.001	3
GO:0048523	negative regulation of cellular process	4397	261	92.1	168.9	4.1e-54	<0.001	2.8
GO:0006725	cellular aromatic compound metabolic process	6035	314	126.4	187.6	1.7e-53	<0.001	2.5
GO:0012505	endomembrane system	4258	255	89.2	165.8	1.8e-53	<0.001	2.9
GO:0044249	cellular biosynthetic process	6229	320	130.4	189.6	2e-53	<0.001	2.5
GO:0046483	heterocycle metabolic process	5998	312	125.6	186.4	4.4e-53	<0.001	2.5
GO:0044260	cellular macromolecule metabolic process	8405	384	176	208	1.1e-52	<0.001	2.2
GO:0016021	integral component of membrane	5411	292	113.3	178.7	1.6e-52	<0.001	2.6
GO:0097159	organic cyclic compound binding	6014	311	125.9	185.1	2.4e-52	<0.001	2.5
GO:1902578	single-organism localization	3312	216	69.4	146.6	1.1e-50	<0.001	3.1
GO:1901363	heterocyclic compound binding	5930	304	124.2	179.8	3.1e-50	<0.001	2.4
GO:0005634	nucleus	7095	338	148.6	189.4	2.2e-49	<0.001	2.3
GO:0044765	single-organism transport	3166	208	66.3	141.7	3.2e-49	<0.001	3.1
GO:0006793	phosphorus metabolic process	3239	210	67.8	142.2	8.3e-49	<0.001	3.1
GO:0048583	regulation of response to stimulus	3767	229	78.9	150.1	9.8e-49	<0.001	2.9
GO:0006139	nucleobase-containing compound metabolic process	5827	297	122	175	1.9e-48	<0.001	2.4
GO:1903561	extracellular vesicle	2853	194	59.7	134.3	5.9e-48	<0.001	3.2
GO:0043230	extracellular organelle	2854	194	59.8	134.2	6.2e-48	<0.001	3.2
GO:0048513	animal organ development	3306	210	69.2	140.8	2e-47	<0.001	3
GO:0070062	extracellular exosome	2838	192	59.4	132.6	4.1e-47	<0.001	3.2
GO:0006796	phosphate-containing compound metabolic process	3151	201	66	135	1.5e-45	<0.001	3
GO:1901564	organonitrogen compound metabolic process	2321	168	48.6	119.4	7.8e-45	<0.001	3.5
GO:0006950	response to stress	3758	221	78.7	142.3	1.2e-44	<0.001	2.8
GO:0019222	regulation of metabolic process	6420	305	134.4	170.6	1.1e-43	<0.001	2.3
GO:0032879	regulation of localization	2511	173	52.6	120.4	2.4e-43	<0.001	3.3
GO:0042221	response to chemical	4220	232	88.4	143.6	3.4e-42	<0.001	2.6
GO:0019538	protein metabolic process	5667	278	118.7	159.3	6.1e-42	<0.001	2.3
GO:0019752	carboxylic acid metabolic process	966	103	20.2	82.8	9.1e-42	<0.001	5.1
GO:0006082	organic acid metabolic process	1094	108	22.9	85.1	1.2e-40	<0.001	4.7
GO:0043436	oxoacid metabolic process	1076	107	22.5	84.5	1.5e-40	<0.001	4.7
GO:0044085	cellular component biogenesis	2994	186	62.7	123.3	1.8e-40	<0.001	3
GO:0023051	regulation of signaling	3142	189	65.8	123.2	3.2e-39	<0.001	2.9
GO:0043168	anion binding	2706	173	56.7	116.3	3.9e-39	<0.001	3.1
GO:0036094	small molecule binding	2425	162	50.8	111.2	6.8e-39	<0.001	3.2
GO:0010646	regulation of cell communication	3088	185	64.7	120.3	4e-38	<0.001	2.9
GO:0009056	catabolic process	2326	156	48.7	107.3	1.2e-37	<0.001	3.2
GO:0044711	single-organism biosynthetic process	1492	122	31.2	90.8	1.4e-37	<0.001	3.9
GO:0051239	regulation of multicellular organismal process	2691	169	56.3	112.7	3e-37	<0.001	3
GO:0043169	cation binding	4218	221	88.3	132.7	6.3e-37	<0.001	2.5
GO:0070887	cellular response to chemical stimulus	2770	171	58	113	9e-37	<0.001	2.9
GO:0033036	macromolecule localization	2912	176	61	115	1.1e-36	<0.001	2.9
GO:0044271	cellular nitrogen compound biosynthetic process	4987	245	104.4	140.6	1.2e-36	<0.001	2.3
GO:0010467	gene expression	5327	255	111.5	143.5	2.1e-36	<0.001	2.3
GO:0050793	regulation of developmental process	2284	152	47.8	104.2	2.9e-36	<0.001	3.2
GO:0031090	organelle membrane	2862	173	59.9	113.1	4.5e-36	<0.001	2.9
GO:0031323	regulation of cellular metabolic process	6002	274	125.7	148.3	8.6e-36	<0.001	2.2
GO:0007166	cell surface receptor signaling pathway	2768	169	58	111	9.5e-36	<0.001	2.9
GO:0008283	cell proliferation	1983	139	41.5	97.5	1.6e-35	<0.001	3.3
GO:0044428	nuclear part	4314	221	90.3	130.7	1.8e-35	<0.001	2.4
GO:0046872	metal ion binding	4129	215	86.5	128.5	1.8e-35	<0.001	2.5
GO:0060255	regulation of macromolecule metabolic process	5963	272	124.9	147.1	1.9e-35	<0.001	2.2
GO:1901362	organic cyclic compound biosynthetic process	4631	231	97	134	2e-35	<0.001	2.4
GO:0043228	non-membrane-bounded organelle	3988	210	83.5	126.5	2.7e-35	<0.001	2.5
GO:0043232	intracellular non-membrane-bounded organelle	3988	210	83.5	126.5	2.7e-35	<0.001	2.5
GO:0009653	anatomical structure morphogenesis	2428	155	50.8	104.2	6.4e-35	<0.001	3
GO:0044459	plasma membrane part	2639	162	55.3	106.7	1.6e-34	<0.001	2.9
GO:0016740	transferase activity	2402	153	50.3	102.7	2.3e-34	<0.001	3
GO:0044429	mitochondrial part	1007	95	21.1	73.9	3.1e-34	<0.001	4.5
GO:0044267	cellular protein metabolic process	4969	237	104	133	2e-33	<0.001	2.3
GO:0010033	response to organic substance	2926	170	61.3	108.7	2.3e-33	<0.001	2.8
GO:0046983	protein dimerization activity	1233	104	25.8	78.2	3.1e-33	<0.001	4
GO:0000166	nucleotide binding	2122	140	44.4	95.6	5.3e-33	<0.001	3.2
GO:1901265	nucleoside phosphate binding	2123	140	44.5	95.5	5.6e-33	<0.001	3.1
GO:0071702	organic substance transport	2726	162	57.1	104.9	7e-33	<0.001	2.8
GO:0009966	regulation of signal transduction	2787	164	58.4	105.6	8.5e-33	<0.001	2.8
GO:0019438	aromatic compound biosynthetic process	4496	220	94.1	125.9	1.9e-32	<0.001	2.3
GO:0009605	response to external stimulus	2133	139	44.7	94.3	3.3e-32	<0.001	3.1
GO:0018130	heterocycle biosynthetic process	4491	219	94	125	4.4e-32	<0.001	2.3
GO:0043412	macromolecule modification	4198	209	87.9	121.1	9.2e-32	<0.001	2.4
GO:0097367	carbohydrate derivative binding	2235	142	46.8	95.2	9.3e-32	<0.001	3
GO:1901575	organic substance catabolic process	1905	129	39.9	89.1	1.7e-31	<0.001	3.2
GO:0080090	regulation of primary metabolic process	5854	259	122.6	136.4	1.7e-31	<0.001	2.1
GO:0006996	organelle organization	3733	193	78.2	114.8	2.6e-31	<0.001	2.5
GO:0031981	nuclear lumen	3950	200	82.7	117.3	2.7e-31	<0.001	2.4
GO:0046903	secretion	1552	114	32.5	81.5	6.1e-31	<0.001	3.5
GO:0035556	intracellular signal transduction	2636	155	55.2	99.8	6.1e-31	<0.001	2.8
GO:0065009	regulation of molecular function	3011	168	63	105	6.6e-31	<0.001	2.7
GO:0042592	homeostatic process	1658	118	34.7	83.3	9e-31	<0.001	3.4
GO:0051641	cellular localization	2593	153	54.3	98.7	1.1e-30	<0.001	2.8
GO:0090304	nucleic acid metabolic process	5191	237	108.7	128.3	1.3e-30	<0.001	2.2
GO:0042802	identical protein binding	1403	107	29.4	77.6	2e-30	<0.001	3.6
GO:0022607	cellular component assembly	2733	157	57.2	99.8	3.1e-30	<0.001	2.7
GO:0016787	hydrolase activity	2598	152	54.4	97.6	4.2e-30	<0.001	2.8
GO:0034654	nucleobase-containing compound biosynthetic process	4423	212	92.6	119.4	5.3e-30	<0.001	2.3
GO:0007399	nervous system development	2243	139	47	92	5.4e-30	<0.001	3
GO:0071310	cellular response to organic substance	2298	141	48.1	92.9	5.4e-30	<0.001	2.9
GO:0006464	cellular protein modification process	3942	196	82.5	113.5	1.2e-29	<0.001	2.4
GO:0036211	protein modification process	3942	196	82.5	113.5	1.2e-29	<0.001	2.4
GO:0031410	cytoplasmic vesicle	2194	136	45.9	90.1	2.3e-29	<0.001	3
GO:0055114	oxidation-reduction process	1008	88	21.1	66.9	2.6e-29	<0.001	4.2
GO:0097708	intracellular vesicle	2197	136	46	90	2.6e-29	<0.001	3
GO:0005615	extracellular space	1573	111	32.9	78.1	1.2e-28	<0.001	3.4
GO:0016070	RNA metabolic process	4682	216	98	118	2.4e-28	<0.001	2.2
GO:0009893	positive regulation of metabolic process	3171	168	66.4	101.6	2.4e-28	<0.001	2.5
GO:0044712	single-organism catabolic process	954	84	20	64	2.8e-28	<0.001	4.2
GO:0048468	cell development	1935	124	40.5	83.5	4.3e-28	<0.001	3.1
GO:0008104	protein localization	2603	148	54.5	93.5	4.9e-28	<0.001	2.7
GO:0005654	nucleoplasm	3350	173	70.1	102.9	6.2e-28	<0.001	2.5
GO:0042127	regulation of cell proliferation	1560	109	32.7	76.3	8.4e-28	<0.001	3.3
GO:0008219	cell death	2083	128	43.6	84.4	2.6e-27	<0.001	2.9
GO:0006811	ion transport	1584	109	33.2	75.8	2.9e-27	<0.001	3.3
GO:0005794	Golgi apparatus	1484	105	31.1	73.9	3.1e-27	<0.001	3.4
GO:0009059	macromolecule biosynthetic process	5226	229	109.4	119.6	4.8e-27	<0.001	2.1
GO:0051049	regulation of transport	1826	117	38.2	78.8	1.6e-26	<0.001	3.1
GO:0032940	secretion by cell	1422	101	29.8	71.2	2.3e-26	<0.001	3.4
GO:0022008	neurogenesis	1474	103	30.9	72.1	2.6e-26	<0.001	3.3
GO:0032553	ribonucleotide binding	1895	119	39.7	79.3	3.2e-26	<0.001	3
GO:0044248	cellular catabolic process	1957	121	41	80	4.6e-26	<0.001	3
GO:0032555	purine ribonucleotide binding	1878	118	39.3	78.7	5e-26	<0.001	3
GO:0016192	vesicle-mediated transport	1962	121	41.1	79.9	5.7e-26	<0.001	2.9
GO:0009888	tissue development	1908	119	40	79	5.8e-26	<0.001	3
GO:0034645	cellular macromolecule biosynthetic process	5062	221	106	115	7.7e-26	<0.001	2.1
GO:0017076	purine nucleotide binding	1891	118	39.6	78.4	9e-26	<0.001	3
GO:0016310	phosphorylation	2255	131	47.2	83.8	1.1e-25	<0.001	2.8
GO:0010468	regulation of gene expression	4492	203	94.1	108.9	1.8e-25	<0.001	2.2
GO:0048584	positive regulation of response to stimulus	2131	126	44.6	81.4	2.2e-25	<0.001	2.8
GO:0051128	regulation of cellular component organization	2301	132	48.2	83.8	2.2e-25	<0.001	2.7
GO:0032787	monocarboxylic acid metabolic process	567	61	11.9	49.1	2.4e-25	<0.001	5.1
GO:0035639	purine ribonucleoside triphosphate binding	1834	115	38.4	76.6	2.6e-25	<0.001	3
GO:0031325	positive regulation of cellular metabolic process	2952	154	61.8	92.2	2.7e-25	<0.001	2.5
GO:0012501	programmed cell death	1970	119	41.3	77.7	8.7e-25	<0.001	2.9
GO:0032559	adenyl ribonucleotide binding	1543	103	32.3	70.7	8.8e-25	<0.001	3.2
GO:0030554	adenyl nucleotide binding	1554	103	32.5	70.5	1.5e-24	<0.001	3.2
GO:1901135	carbohydrate derivative metabolic process	1280	92	26.8	65.2	1.9e-24	<0.001	3.4
GO:0006629	lipid metabolic process	1381	96	28.9	67.1	2e-24	<0.001	3.3
GO:0006928	movement of cell or subcellular component	1935	117	40.5	76.5	2e-24	<0.001	2.9
GO:1901700	response to oxygen-containing compound	1536	102	32.2	69.8	2.2e-24	<0.001	3.2
GO:0016491	oxidoreductase activity	760	69	15.9	53.1	3.5e-24	<0.001	4.3
GO:0050790	regulation of catalytic activity	2432	134	50.9	83.1	3.8e-24	<0.001	2.6
GO:1901566	organonitrogen compound biosynthetic process	1420	97	29.7	67.3	4.2e-24	<0.001	3.3
GO:0010604	positive regulation of macromolecule metabolic process	2945	151	61.7	89.3	4.7e-24	<0.001	2.4
GO:0048878	chemical homeostasis	1058	82	22.2	59.8	5.6e-24	<0.001	3.7
GO:2000026	regulation of multicellular organismal development	1742	109	36.5	72.5	6e-24	<0.001	3
GO:0005524	ATP binding	1506	100	31.5	68.5	6.5e-24	<0.001	3.2
GO:0030030	cell projection organization	1358	94	28.4	65.6	8.5e-24	<0.001	3.3
GO:0005783	endoplasmic reticulum	1707	107	35.7	71.3	1.4e-23	<0.001	3
GO:0048699	generation of neurons	1372	94	28.7	65.3	1.8e-23	<0.001	3.3
GO:0045595	regulation of cell differentiation	1542	100	32.3	67.7	3.7e-23	<0.001	3.1
GO:0045184	establishment of protein localization	2147	122	45	77	3.9e-23	<0.001	2.7
GO:0051649	establishment of localization in cell	2062	119	43.2	75.8	3.9e-23	<0.001	2.8
GO:0019637	organophosphate metabolic process	1191	86	24.9	61.1	4.8e-23	<0.001	3.4
GO:0044283	small molecule biosynthetic process	529	56	11.1	44.9	5e-23	<0.001	5.1
GO:0043234	protein complex	3113	154	65.2	88.8	5.4e-23	<0.001	2.4
GO:0009889	regulation of biosynthetic process	4409	194	92.3	101.7	5.7e-23	<0.001	2.1
GO:0060429	epithelium development	1245	88	26.1	61.9	6.1e-23	<0.001	3.4
GO:0016477	cell migration	1322	91	27.7	63.3	6.7e-23	<0.001	3.3
GO:0048870	cell motility	1457	96	30.5	65.5	9.4e-23	<0.001	3.1
GO:0051674	localization of cell	1457	96	30.5	65.5	9.4e-23	<0.001	3.1
GO:0005759	mitochondrial matrix	445	51	9.3	41.7	1.2e-22	<0.001	5.5
GO:0042995	cell projection	1862	110	39	71	3.3e-22	<0.001	2.8
GO:0009892	negative regulation of metabolic process	2783	141	58.3	82.7	5.2e-22	<0.001	2.4
GO:0055085	transmembrane transport	1415	93	29.6	63.4	5.4e-22	<0.001	3.1
GO:0007155	cell adhesion	1365	91	28.6	62.4	5.9e-22	<0.001	3.2
GO:0031326	regulation of cellular biosynthetic process	4361	189	91.3	97.7	1.2e-21	<0.001	2.1
GO:0030182	neuron differentiation	1252	86	26.2	59.8	1.2e-21	<0.001	3.3
GO:0042803	protein homodimerization activity	756	65	15.8	49.2	1.4e-21	<0.001	4.1
GO:0051336	regulation of hydrolase activity	1384	91	29	62	1.5e-21	<0.001	3.1
GO:0043933	macromolecular complex subunit organization	2014	114	42.2	71.8	1.6e-21	<0.001	2.7
GO:0031967	organelle envelope	1158	82	24.2	57.8	1.7e-21	<0.001	3.4
GO:0031975	envelope	1159	82	24.3	57.7	1.8e-21	<0.001	3.4
GO:0051171	regulation of nitrogen compound metabolic process	4458	191	93.3	97.7	2.5e-21	<0.001	2
GO:0071705	nitrogen compound transport	2348	125	49.2	75.8	2.6e-21	<0.001	2.5
GO:0006915	apoptotic process	1849	107	38.7	68.3	5.8e-21	<0.001	2.8
GO:0010941	regulation of cell death	1537	95	32.2	62.8	1.3e-20	<0.001	3
GO:0019219	regulation of nucleobase-containing compound metabolic process	4187	181	87.7	93.3	1.3e-20	<0.001	2.1
GO:1901565	organonitrogen compound catabolic process	365	44	7.6	36.4	1.4e-20	<0.001	5.8
GO:0032774	RNA biosynthetic process	3965	174	83	91	1.9e-20	<0.001	2.1
GO:0044282	small molecule catabolic process	353	43	7.4	35.6	2.6e-20	<0.001	5.8
GO:0007267	cell-cell signaling	1581	96	33.1	62.9	2.7e-20	<0.001	2.9
GO:0044433	cytoplasmic vesicle part	1426	90	29.9	60.1	3.6e-20	<0.001	3
GO:0097458	neuron part	1329	86	27.8	58.2	5.4e-20	<0.001	3.1
GO:0071822	protein complex subunit organization	1608	96	33.7	62.3	8.4e-20	<0.001	2.9
GO:1902531	regulation of intracellular signal transduction	1750	101	36.6	64.4	9.3e-20	<0.001	2.8
GO:0005102	receptor binding	1529	93	32	61	9.6e-20	<0.001	2.9
GO:0051246	regulation of protein metabolic process	2595	129	54.3	74.7	1.7e-19	<0.001	2.4
GO:0098590	plasma membrane region	978	71	20.5	50.5	2.4e-19	<0.001	3.5
GO:0055086	nucleobase-containing small molecule metabolic process	744	61	15.6	45.4	2.6e-19	<0.001	3.9
GO:1902589	single-organism organelle organization	1636	96	34.3	61.7	2.7e-19	<0.001	2.8
GO:0046907	intracellular transport	1737	99	36.4	62.6	5.2e-19	<0.001	2.7
GO:0005740	mitochondrial envelope	733	60	15.3	44.7	5.5e-19	<0.001	3.9
GO:2000112	regulation of cellular macromolecule biosynthetic process	4060	172	85	87	1e-18	<0.001	2
GO:0051270	regulation of cellular component movement	813	63	17	46	1.1e-18	<0.001	3.7
GO:0009891	positive regulation of biosynthetic process	1817	101	38	63	1.2e-18	<0.001	2.7
GO:0015031	protein transport	1993	107	41.7	65.3	1.3e-18	<0.001	2.6
GO:0010605	negative regulation of macromolecule metabolic process	2546	125	53.3	71.7	1.7e-18	<0.001	2.3
GO:0006812	cation transport	1097	74	23	51	2.4e-18	<0.001	3.2
GO:0044093	positive regulation of molecular function	1923	104	40.3	63.7	2.5e-18	<0.001	2.6
GO:0065003	macromolecular complex assembly	1754	98	36.7	61.3	3e-18	<0.001	2.7
GO:0010556	regulation of macromolecule biosynthetic process	4173	174	87.4	86.6	3e-18	<0.001	2
GO:0006955	immune response	2076	109	43.5	65.5	3e-18	<0.001	2.5
GO:0070727	cellular macromolecule localization	1784	99	37.4	61.6	3.1e-18	<0.001	2.7
GO:0006461	protein complex assembly	1395	85	29.2	55.8	3.5e-18	<0.001	2.9
GO:0042886	amide transport	2051	108	42.9	65.1	3.5e-18	<0.001	2.5
GO:0031328	positive regulation of cellular biosynthetic process	1788	99	37.4	61.6	3.6e-18	<0.001	2.6
GO:0070271	protein complex biogenesis	1396	85	29.2	55.8	3.7e-18	<0.001	2.9
GO:0097659	nucleic acid-templated transcription	3845	164	80.5	83.5	4e-18	<0.001	2
GO:0044255	cellular lipid metabolic process	1082	73	22.7	50.3	4.1e-18	<0.001	3.2
GO:0040012	regulation of locomotion	812	62	17	45	4.2e-18	<0.001	3.6
GO:0015833	peptide transport	2027	107	42.4	64.6	4.3e-18	<0.001	2.5
GO:0009719	response to endogenous stimulus	1625	93	34	59	4.9e-18	<0.001	2.7
GO:0051173	positive regulation of nitrogen compound metabolic process	1829	100	38.3	61.7	5.6e-18	<0.001	2.6
GO:0098588	bounding membrane of organelle	1946	104	40.7	63.3	5.6e-18	<0.001	2.6
GO:0034613	cellular protein localization	1773	98	37.1	60.9	6e-18	<0.001	2.6
GO:0051252	regulation of RNA metabolic process	3829	163	80.2	82.8	6.2e-18	<0.001	2
GO:0031324	negative regulation of cellular metabolic process	2464	121	51.6	69.4	6.3e-18	<0.001	2.3
GO:0003676	nucleic acid binding	4036	169	84.5	84.5	6.6e-18	<0.001	2
GO:0043067	regulation of programmed cell death	1438	86	30.1	55.9	6.8e-18	<0.001	2.9
GO:0051240	positive regulation of multicellular organismal process	1466	87	30.7	56.3	6.9e-18	<0.001	2.8
GO:0010647	positive regulation of cell communication	1579	91	33.1	57.9	7.4e-18	<0.001	2.8
GO:0010628	positive regulation of gene expression	1756	97	36.8	60.2	9.3e-18	<0.001	2.6
GO:0023056	positive regulation of signaling	1587	91	33.2	57.8	1e-17	<0.001	2.7
GO:0009967	positive regulation of signal transduction	1448	86	30.3	55.7	1e-17	<0.001	2.8
GO:0042981	regulation of apoptotic process	1424	85	29.8	55.2	1.2e-17	<0.001	2.9
GO:0006351	transcription, DNA-templated	3826	162	80.1	81.9	1.3e-17	<0.001	2
GO:0006753	nucleoside phosphate metabolic process	692	56	14.5	41.5	1.4e-17	<0.001	3.9
GO:0006468	protein phosphorylation	1886	101	39.5	61.5	1.5e-17	<0.001	2.6
GO:0030334	regulation of cell migration	694	56	14.5	41.5	1.6e-17	<0.001	3.9
GO:0030855	epithelial cell differentiation	740	58	15.5	42.5	1.6e-17	<0.001	3.7
GO:2001141	regulation of RNA biosynthetic process	3708	158	77.6	80.4	2e-17	<0.001	2
GO:2000145	regulation of cell motility	746	58	15.6	42.4	2.3e-17	<0.001	3.7
GO:1903506	regulation of nucleic acid-templated transcription	3689	157	77.2	79.8	2.8e-17	<0.001	2
GO:0018193	peptidyl-amino acid modification	1227	77	25.7	51.3	2.8e-17	<0.001	3
GO:1901701	cellular response to oxygen-containing compound	995	68	20.8	47.2	3.1e-17	<0.001	3.3
GO:0019899	enzyme binding	1850	99	38.7	60.3	3.4e-17	<0.001	2.6
GO:0005730	nucleolus	923	65	19.3	45.7	3.6e-17	<0.001	3.4
GO:0006520	cellular amino acid metabolic process	370	40	7.7	32.3	3.7e-17	<0.001	5.2
GO:0006952	defense response	1564	89	32.7	56.3	3.7e-17	<0.001	2.7
GO:0016772	transferase activity, transferring phosphorus-containing groups	1000	68	20.9	47.1	4e-17	<0.001	3.2
GO:0005975	carbohydrate metabolic process	577	50	12.1	37.9	4.8e-17	<0.001	4.1
GO:1901137	carbohydrate derivative biosynthetic process	763	58	16	42	6.3e-17	<0.001	3.6
GO:0031966	mitochondrial membrane	693	55	14.5	40.5	6.3e-17	<0.001	3.8
GO:0006355	regulation of transcription, DNA-templated	3664	155	76.7	78.3	7.8e-17	<0.001	2
GO:0051094	positive regulation of developmental process	1197	75	25.1	49.9	8e-17	<0.001	3
GO:0043085	positive regulation of catalytic activity	1618	90	33.9	56.1	9.9e-17	<0.001	2.7
GO:0031226	intrinsic component of plasma membrane	1647	91	34.5	56.5	1e-16	<0.001	2.6
GO:0005856	cytoskeleton	2031	104	42.5	61.5	1e-16	<0.001	2.4
GO:0045055	regulated exocytosis	753	57	15.8	41.2	1.4e-16	<0.001	3.6
GO:0051241	negative regulation of multicellular organismal process	1028	68	21.5	46.5	1.6e-16	<0.001	3.2
GO:0009117	nucleotide metabolic process	686	54	14.4	39.6	1.7e-16	<0.001	3.8
GO:0045935	positive regulation of nucleobase-containing compound metabolic process	1720	93	36	57	1.7e-16	<0.001	2.6
GO:0009607	response to biotic stimulus	906	63	19	44	2e-16	<0.001	3.3
GO:0099503	secretory vesicle	935	64	19.6	44.4	2.5e-16	<0.001	3.3
GO:0051707	response to other organism	866	61	18.1	42.9	3.4e-16	<0.001	3.4
GO:0032268	regulation of cellular protein metabolic process	2411	115	50.5	64.5	3.5e-16	<0.001	2.3
GO:0006887	exocytosis	867	61	18.2	42.8	3.6e-16	<0.001	3.4
GO:0043207	response to external biotic stimulus	867	61	18.2	42.8	3.6e-16	<0.001	3.4
GO:0098660	inorganic ion transmembrane transport	777	57	16.3	40.7	5.5e-16	<0.001	3.5
GO:0016301	kinase activity	858	60	18	42	8.3e-16	<0.001	3.3
GO:0030001	metal ion transport	834	59	17.5	41.5	8.6e-16	<0.001	3.4
GO:0034097	response to cytokine	836	59	17.5	41.5	9.6e-16	<0.001	3.4
GO:0071345	cellular response to cytokine stimulus	741	55	15.5	39.5	1.1e-15	<0.001	3.5
GO:0051960	regulation of nervous system development	771	56	16.1	39.9	1.5e-15	<0.001	3.5
GO:0005887	integral component of plasma membrane	1578	86	33	53	1.6e-15	<0.001	2.6
GO:0008285	negative regulation of cell proliferation	653	51	13.7	37.3	1.6e-15	<0.001	3.7
GO:0022892	substrate-specific transporter activity	1159	71	24.3	46.7	1.7e-15	<0.001	2.9
GO:0098805	whole membrane	1580	86	33.1	52.9	1.7e-15	<0.001	2.6
GO:0001775	cell activation	1381	79	28.9	50.1	1.8e-15	<0.001	2.7
GO:0044419	interspecies interaction between organisms	1002	65	21	44	1.9e-15	<0.001	3.1
GO:0033554	cellular response to stress	1853	95	38.8	56.2	2.1e-15	<0.001	2.4
GO:1903508	positive regulation of nucleic acid-templated transcription	1390	79	29.1	49.9	2.5e-15	<0.001	2.7
GO:0045893	positive regulation of transcription, DNA-templated	1390	79	29.1	49.9	2.5e-15	<0.001	2.7
GO:0010557	positive regulation of macromolecule biosynthetic process	1652	88	34.6	53.4	2.7e-15	<0.001	2.5
GO:0016054	organic acid catabolic process	233	30	4.9	25.1	2.9e-15	<0.001	6.1
GO:0046395	carboxylic acid catabolic process	233	30	4.9	25.1	2.9e-15	<0.001	6.1
GO:0044764	multi-organism cellular process	966	63	20.2	42.8	4e-15	<0.001	3.1
GO:0031012	extracellular matrix	532	45	11.1	33.9	4.3e-15	<0.001	4
GO:0043087	regulation of GTPase activity	717	53	15	38	4.3e-15	<0.001	3.5
GO:0048666	neuron development	995	64	20.8	43.2	4.6e-15	<0.001	3.1
GO:1901605	alpha-amino acid metabolic process	222	29	4.6	24.4	5.8e-15	<0.001	6.2
GO:0044403	symbiosis, encompassing mutualism through parasitism	1000	64	20.9	43.1	5.8e-15	<0.001	3.1
GO:1902680	positive regulation of RNA biosynthetic process	1412	79	29.6	49.4	5.8e-15	<0.001	2.7
GO:0006631	fatty acid metabolic process	349	36	7.3	28.7	6e-15	<0.001	4.9
GO:0051046	regulation of secretion	699	52	14.6	37.4	6.1e-15	<0.001	3.6
GO:0005743	mitochondrial inner membrane	494	43	10.3	32.7	6.4e-15	<0.001	4.2
GO:0034220	ion transmembrane transport	1056	66	22.1	43.9	6.7e-15	<0.001	3
GO:0022603	regulation of anatomical structure morphogenesis	951	62	19.9	42.1	6.8e-15	<0.001	3.1
GO:0032989	cellular component morphogenesis	1007	64	21.1	42.9	8e-15	<0.001	3
GO:0009123	nucleoside monophosphate metabolic process	314	34	6.6	27.4	8.1e-15	<0.001	5.2
GO:0045321	leukocyte activation	1229	72	25.7	46.3	1e-14	<0.001	2.8
GO:0016032	viral process	960	62	20.1	41.9	1e-14	<0.001	3.1
GO:0044463	cell projection part	1013	64	21.2	42.8	1.1e-14	<0.001	3
GO:0019693	ribose phosphate metabolic process	568	46	11.9	34.1	1.1e-14	<0.001	3.9
GO:0003008	system process	2026	99	42.4	56.6	1.1e-14	<0.001	2.3
GO:0051174	regulation of phosphorus metabolic process	1663	87	34.8	52.2	1.1e-14	<0.001	2.5
GO:0005509	calcium ion binding	710	52	14.9	37.1	1.1e-14	<0.001	3.5
GO:0002682	regulation of immune system process	1461	80	30.6	49.4	1.2e-14	<0.001	2.6
GO:1903530	regulation of secretion by cell	641	49	13.4	35.6	1.3e-14	<0.001	3.7
GO:0051254	positive regulation of RNA metabolic process	1463	80	30.6	49.4	1.3e-14	<0.001	2.6
GO:0009161	ribonucleoside monophosphate metabolic process	302	33	6.3	26.7	1.5e-14	<0.001	5.2
GO:0009887	animal organ morphogenesis	997	63	20.9	42.1	1.7e-14	<0.001	3
GO:0048585	negative regulation of response to stimulus	1414	78	29.6	48.4	1.8e-14	<0.001	2.6
GO:0019725	cellular homeostasis	844	57	17.7	39.3	1.9e-14	<0.001	3.2
GO:0019220	regulation of phosphate metabolic process	1650	86	34.5	51.5	1.9e-14	<0.001	2.5
GO:0016053	organic acid biosynthetic process	305	33	6.4	26.6	2.1e-14	<0.001	5.2
GO:0046394	carboxylic acid biosynthetic process	305	33	6.4	26.6	2.1e-14	<0.001	5.2
GO:0042593	glucose homeostasis	217	28	4.5	23.5	2.3e-14	<0.001	6.2
GO:0033500	carbohydrate homeostasis	217	28	4.5	23.5	2.3e-14	<0.001	6.2
GO:0022857	transmembrane transporter activity	1059	65	22.2	42.8	2.5e-14	<0.001	2.9
GO:0043269	regulation of ion transport	607	47	12.7	34.3	2.9e-14	<0.001	3.7
GO:0048646	anatomical structure formation involved in morphogenesis	985	62	20.6	41.4	3.3e-14	<0.001	3
GO:0030155	regulation of cell adhesion	657	49	13.8	35.2	3.4e-14	<0.001	3.6
GO:0044452	nucleolar part	172	25	3.6	21.4	3.6e-14	<0.001	6.9
GO:0051345	positive regulation of hydrolase activity	961	61	20.1	40.9	3.6e-14	<0.001	3
GO:0031399	regulation of protein modification process	1701	87	35.6	51.4	3.9e-14	<0.001	2.4
GO:0044723	single-organism carbohydrate metabolic process	456	40	9.5	30.5	4.3e-14	<0.001	4.2
GO:0033993	response to lipid	892	58	18.7	39.3	5.7e-14	<0.001	3.1
GO:1901698	response to nitrogen compound	947	60	19.8	40.2	6.4e-14	<0.001	3
GO:0080134	regulation of response to stress	1335	74	28	46	6.9e-14	<0.001	2.6
GO:0030141	secretory granule	819	55	17.1	37.9	7e-14	<0.001	3.2
GO:0019866	organelle inner membrane	553	44	11.6	32.4	7.4e-14	<0.001	3.8
GO:0042254	ribosome biogenesis	319	33	6.7	26.3	7.4e-14	<0.001	4.9
GO:0009259	ribonucleotide metabolic process	554	44	11.6	32.4	7.9e-14	<0.001	3.8
GO:0090407	organophosphate biosynthetic process	648	48	13.6	34.4	7.9e-14	<0.001	3.5
GO:0002252	immune effector process	1200	69	25.1	43.9	8.9e-14	<0.001	2.7
GO:0031344	regulation of cell projection organization	556	44	11.6	32.4	8.9e-14	<0.001	3.8
GO:0044432	endoplasmic reticulum part	1202	69	25.2	43.8	9.6e-14	<0.001	2.7
GO:0032101	regulation of response to external stimulus	701	50	14.7	35.3	1e-13	<0.001	3.4
GO:0071495	cellular response to endogenous stimulus	1263	71	26.4	44.6	1.1e-13	<0.001	2.7
GO:0006357	regulation of transcription from RNA polymerase II promoter	1919	93	40.2	52.8	1.1e-13	<0.001	2.3
GO:0000902	cell morphogenesis	914	58	19.1	38.9	1.6e-13	<0.001	3
GO:0072001	renal system development	289	31	6.1	24.9	1.6e-13	<0.001	5.1
GO:0044456	synapse part	688	49	14.4	34.6	1.9e-13	<0.001	3.4
GO:0072359	circulatory system development	946	59	19.8	39.2	2e-13	<0.001	3
GO:0072521	purine-containing compound metabolic process	594	45	12.4	32.6	2.2e-13	<0.001	3.6
GO:0001822	kidney development	274	30	5.7	24.3	2.3e-13	<0.001	5.2
GO:0008610	lipid biosynthetic process	668	48	14	34	2.4e-13	<0.001	3.4
GO:0031175	neuron projection development	847	55	17.7	37.3	2.7e-13	<0.001	3.1
GO:0098655	cation transmembrane transport	777	52	16.3	35.7	3.8e-13	<0.001	3.2
GO:0006366	transcription from RNA polymerase II promoter	2122	98	44.4	53.6	4.2e-13	<0.001	2.2
GO:0022891	substrate-specific transmembrane transporter activity	965	59	20.2	38.8	4.6e-13	<0.001	2.9
GO:0050767	regulation of neurogenesis	683	48	14.3	33.7	5.4e-13	<0.001	3.4
GO:0010243	response to organonitrogen compound	836	54	17.5	36.5	5.5e-13	<0.001	3.1
GO:0043547	positive regulation of GTPase activity	660	47	13.8	33.2	5.9e-13	<0.001	3.4
GO:0022613	ribonucleoprotein complex biogenesis	453	38	9.5	28.5	7.4e-13	<0.001	4
GO:0060284	regulation of cell development	791	52	16.6	35.4	7.6e-13	<0.001	3.1
GO:0042493	response to drug	432	37	9	28	8e-13	<0.001	4.1
GO:0009167	purine ribonucleoside monophosphate metabolic process	290	30	6.1	23.9	1e-12	<0.001	4.9
GO:0009126	purine nucleoside monophosphate metabolic process	291	30	6.1	23.9	1.1e-12	<0.001	4.9
GO:0055082	cellular chemical homeostasis	726	49	15.2	33.8	1.3e-12	<0.001	3.2
GO:0045944	positive regulation of transcription from RNA polymerase II promoter	1074	62	22.5	39.5	1.4e-12	<0.001	2.8
GO:0006163	purine nucleotide metabolic process	555	42	11.6	30.4	1.4e-12	<0.001	3.6
GO:0016072	rRNA metabolic process	294	30	6.2	23.8	1.4e-12	<0.001	4.9
GO:0022414	reproductive process	1392	73	29.1	43.9	1.5e-12	<0.001	2.5
GO:0043603	cellular amide metabolic process	965	58	20.2	37.8	1.5e-12	<0.001	2.9
GO:0008092	cytoskeletal protein binding	859	54	18	36	1.6e-12	<0.001	3
GO:0045597	positive regulation of cell differentiation	860	54	18	36	1.6e-12	<0.001	3
GO:0098662	inorganic cation transmembrane transport	680	47	14.2	32.8	1.7e-12	<0.001	3.3
GO:0023014	signal transduction by protein phosphorylation	915	56	19.2	36.8	1.8e-12	<0.001	2.9
GO:0030029	actin filament-based process	681	47	14.3	32.7	1.8e-12	<0.001	3.3
GO:0050801	ion homeostasis	734	49	15.4	33.6	2e-12	<0.001	3.2
GO:0046914	transition metal ion binding	1373	72	28.7	43.3	2.1e-12	<0.001	2.5
GO:0034660	ncRNA metabolic process	562	42	11.8	30.2	2.1e-12	<0.001	3.6
GO:0009150	purine ribonucleotide metabolic process	539	41	11.3	29.7	2.2e-12	<0.001	3.6
GO:1902580	single-organism cellular localization	927	56	19.4	36.6	2.9e-12	<0.001	2.9
GO:0003723	RNA binding	1627	80	34.1	45.9	3.1e-12	<0.001	2.3
GO:0000165	MAPK cascade	877	54	18.4	35.6	3.5e-12	<0.001	2.9
GO:0051050	positive regulation of transport	934	56	19.6	36.4	3.9e-12	<0.001	2.9
GO:0044877	macromolecular complex binding	935	56	19.6	36.4	4.1e-12	<0.001	2.9
GO:0001655	urogenital system development	327	31	6.8	24.2	4.2e-12	<0.001	4.5
GO:0043005	neuron projection	966	57	20.2	36.8	4.7e-12	<0.001	2.8
GO:0030529	intracellular ribonucleoprotein complex	808	51	16.9	34.1	5.6e-12	<0.001	3
GO:0044431	Golgi apparatus part	916	55	19.2	35.8	5.8e-12	<0.001	2.9
GO:0048471	perinuclear region of cytoplasm	654	45	13.7	31.3	5.8e-12	<0.001	3.3
GO:1990904	ribonucleoprotein complex	809	51	16.9	34.1	5.9e-12	<0.001	3
GO:0010817	regulation of hormone levels	487	38	10.2	27.8	6.6e-12	<0.001	3.7
GO:0001932	regulation of protein phosphorylation	1321	69	27.7	41.3	7.2e-12	<0.001	2.5
GO:0051186	cofactor metabolic process	399	34	8.4	25.6	7.7e-12	<0.001	4.1
GO:0042325	regulation of phosphorylation	1414	72	29.6	42.4	8.1e-12	<0.001	2.4
GO:1901657	glycosyl compound metabolic process	150	21	3.1	17.9	8.1e-12	<0.001	6.7
GO:0009986	cell surface	765	49	16	33	8.8e-12	<0.001	3.1
GO:0014070	response to organic cyclic compound	954	56	20	36	8.9e-12	<0.001	2.8
GO:0030031	cell projection assembly	516	39	10.8	28.2	9.2e-12	<0.001	3.6
GO:0023061	signal release	424	35	8.9	26.1	9.3e-12	<0.001	3.9
GO:0005768	endosome	846	52	17.7	34.3	9.3e-12	<0.001	2.9
GO:0005773	vacuole	742	48	15.5	32.5	1e-11	<0.001	3.1
GO:0006364	rRNA processing	259	27	5.4	21.6	1.1e-11	<0.001	5
GO:0031667	response to nutrient levels	428	35	9	26	1.2e-11	<0.001	3.9
GO:1902582	single-organism intracellular transport	722	47	15.1	31.9	1.3e-11	<0.001	3.1
GO:0023057	negative regulation of signaling	1251	66	26.2	39.8	1.4e-11	<0.001	2.5
GO:0048732	gland development	430	35	9	26	1.4e-11	<0.001	3.9
GO:1901361	organic cyclic compound catabolic process	476	37	10	27	1.4e-11	<0.001	3.7
GO:0009116	nucleoside metabolic process	124	19	2.6	16.4	1.6e-11	<0.001	7.3
GO:1901615	organic hydroxy compound metabolic process	479	37	10	27	1.7e-11	<0.001	3.7
GO:0007010	cytoskeleton organization	1170	63	24.5	38.5	1.7e-11	<0.001	2.6
GO:0060548	negative regulation of cell death	915	54	19.2	34.8	1.7e-11	<0.001	2.8
GO:0009156	ribonucleoside monophosphate biosynthetic process	83	16	1.7	14.3	1.7e-11	<0.001	9.2
GO:0070838	divalent metal ion transport	435	35	9.1	25.9	1.9e-11	<0.001	3.8
GO:0072358	cardiovascular system development	627	43	13.1	29.9	1.9e-11	<0.001	3.3
GO:0010942	positive regulation of cell death	627	43	13.1	29.9	1.9e-11	<0.001	3.3
GO:0019221	cytokine-mediated signaling pathway	579	41	12.1	28.9	2.1e-11	<0.001	3.4
GO:0009991	response to extracellular stimulus	460	36	9.6	26.4	2.2e-11	<0.001	3.7
GO:0042175	nuclear outer membrane-endoplasmic reticulum membrane network	1033	58	21.6	36.4	2.2e-11	<0.001	2.7
GO:0007417	central nervous system development	922	54	19.3	34.7	2.3e-11	<0.001	2.8
GO:0060627	regulation of vesicle-mediated transport	461	36	9.7	26.3	2.3e-11	<0.001	3.7
GO:0016773	phosphotransferase activity, alcohol group as acceptor	787	49	16.5	32.5	2.4e-11	<0.001	3
GO:0006508	proteolysis	1791	83	37.5	45.5	2.4e-11	<0.001	2.2
GO:0051093	negative regulation of developmental process	841	51	17.6	33.4	2.4e-11	<0.001	2.9
GO:0072511	divalent inorganic cation transport	439	35	9.2	25.8	2.4e-11	<0.001	3.8
GO:0051130	positive regulation of cellular component organization	1183	63	24.8	38.2	2.7e-11	<0.001	2.5
GO:0098602	single organism cell adhesion	660	44	13.8	30.2	2.8e-11	<0.001	3.2
GO:0005789	endoplasmic reticulum membrane	1012	57	21.2	35.8	2.9e-11	<0.001	2.7
GO:0045664	regulation of neuron differentiation	561	40	11.7	28.3	3e-11	<0.001	3.4
GO:0002366	leukocyte activation involved in immune response	688	45	14.4	30.6	3.1e-11	<0.001	3.1
GO:0010648	negative regulation of cell communication	1247	65	26.1	38.9	3.2e-11	<0.001	2.5
GO:0030659	cytoplasmic vesicle membrane	741	47	15.5	31.5	3.2e-11	<0.001	3
GO:0002263	cell activation involved in immune response	690	45	14.4	30.6	3.4e-11	<0.001	3.1
GO:0001944	vasculature development	618	42	12.9	29.1	4.3e-11	<0.001	3.2
GO:0009615	response to virus	316	29	6.6	22.4	4.5e-11	<0.001	4.4
GO:0016788	hydrolase activity, acting on ester bonds	749	47	15.7	31.3	4.6e-11	<0.001	3
GO:0000323	lytic vacuole	645	43	13.5	29.5	4.7e-11	<0.001	3.2
GO:0005764	lysosome	645	43	13.5	29.5	4.7e-11	<0.001	3.2
GO:0001568	blood vessel development	595	41	12.5	28.5	4.8e-11	<0.001	3.3
GO:0005996	monosaccharide metabolic process	276	27	5.8	21.2	4.9e-11	<0.001	4.7
GO:0006820	anion transport	598	41	12.5	28.5	5.6e-11	<0.001	3.3
GO:0008284	positive regulation of cell proliferation	862	51	18	33	5.7e-11	<0.001	2.8
GO:0022604	regulation of cell morphogenesis	431	34	9	25	6.2e-11	<0.001	3.8
GO:0006816	calcium ion transport	386	32	8.1	23.9	6.4e-11	<0.001	4
GO:0012506	vesicle membrane	757	47	15.9	31.1	6.6e-11	<0.001	3
GO:0044802	single-organism membrane organization	757	47	15.9	31.1	6.6e-11	<0.001	3
GO:0007167	enzyme linked receptor protein signaling pathway	1006	56	21.1	34.9	6.7e-11	<0.001	2.7
GO:0001503	ossification	387	32	8.1	23.9	6.8e-11	<0.001	3.9
GO:0005578	proteinaceous extracellular matrix	366	31	7.7	23.3	7.4e-11	<0.001	4
GO:0015075	ion transmembrane transporter activity	896	52	18.8	33.2	7.4e-11	<0.001	2.8
GO:0009124	nucleoside monophosphate biosynthetic process	91	16	1.9	14.1	7.4e-11	<0.001	8.4
GO:0044092	negative regulation of molecular function	1127	60	23.6	36.4	8.2e-11	<0.001	2.5
GO:0048514	blood vessel morphogenesis	507	37	10.6	26.4	8.5e-11	<0.001	3.5
GO:0051247	positive regulation of protein metabolic process	1557	74	32.6	41.4	9.7e-11	<0.001	2.3
GO:1901699	cellular response to nitrogen compound	610	41	12.8	28.2	1e-10	<0.001	3.2
GO:0048037	cofactor binding	265	26	5.5	20.5	1e-10	<0.001	4.7
GO:0006954	inflammatory response	662	43	13.9	29.1	1.1e-10	<0.001	3.1
GO:0045087	innate immune response	906	52	19	33	1.1e-10	<0.001	2.7
GO:0035295	tube development	588	40	12.3	27.7	1.2e-10	<0.001	3.2
GO:0030036	actin cytoskeleton organization	588	40	12.3	27.7	1.2e-10	<0.001	3.2
GO:0034622	cellular macromolecular complex assembly	1023	56	21.4	34.6	1.3e-10	<0.001	2.6
GO:0098609	cell-cell adhesion	800	48	16.8	31.2	1.3e-10	<0.001	2.9
GO:0010959	regulation of metal ion transport	331	29	6.9	22.1	1.4e-10	<0.001	4.2
GO:0044702	single organism reproductive process	1263	64	26.4	37.6	1.5e-10	<0.001	2.4
GO:0006886	intracellular protein transport	1174	61	24.6	36.4	1.5e-10	<0.001	2.5
GO:1902533	positive regulation of intracellular signal transduction	915	52	19.2	32.8	1.6e-10	<0.001	2.7
GO:0006790	sulfur compound metabolic process	378	31	7.9	23.1	1.7e-10	<0.001	3.9
GO:0050673	epithelial cell proliferation	356	30	7.5	22.5	1.7e-10	<0.001	4
GO:0006518	peptide metabolic process	809	48	16.9	31.1	1.9e-10	<0.001	2.8
GO:0003006	developmental process involved in reproduction	649	42	13.6	28.4	2e-10	<0.001	3.1
GO:0009628	response to abiotic stimulus	1183	61	24.8	36.2	2e-10	<0.001	2.5
GO:0010876	lipid localization	359	30	7.5	22.5	2.1e-10	<0.001	4
GO:0009306	protein secretion	499	36	10.4	25.6	2.1e-10	<0.001	3.4
GO:0007264	small GTPase mediated signal transduction	499	36	10.4	25.6	2.1e-10	<0.001	3.4
GO:0006897	endocytosis	731	45	15.3	29.7	2.2e-10	<0.001	2.9
GO:0043069	negative regulation of programmed cell death	842	49	17.6	31.4	2.4e-10	<0.001	2.8
GO:0010629	negative regulation of gene expression	1686	77	35.3	41.7	2.5e-10	<0.001	2.2
GO:0072073	kidney epithelium development	145	19	3	16	2.5e-10	<0.001	6.3
GO:0060205	cytoplasmic vesicle lumen	340	29	7.1	21.9	2.5e-10	<0.001	4.1
GO:0016055	Wnt signaling pathway	479	35	10	25	2.6e-10	<0.001	3.5
GO:0031983	vesicle lumen	341	29	7.1	21.9	2.7e-10	<0.001	4.1
GO:0198738	cell-cell signaling by wnt	480	35	10.1	24.9	2.8e-10	<0.001	3.5
GO:0009725	response to hormone	874	50	18.3	31.7	2.8e-10	<0.001	2.7
GO:0009611	response to wounding	657	42	13.8	28.2	2.8e-10	<0.001	3.1
GO:0008015	blood circulation	505	36	10.6	25.4	2.9e-10	<0.001	3.4
GO:0003013	circulatory system process	509	36	10.7	25.3	3.6e-10	<0.001	3.4
GO:0007049	cell cycle	1736	78	36.4	41.6	4e-10	<0.001	2.1
GO:0006869	lipid transport	326	28	6.8	21.2	4.4e-10	<0.001	4.1
GO:0043066	negative regulation of apoptotic process	830	48	17.4	30.6	4.5e-10	<0.001	2.8
GO:0043065	positive regulation of apoptotic process	589	39	12.3	26.7	4.5e-10	<0.001	3.2
GO:0034470	ncRNA processing	395	31	8.3	22.7	4.9e-10	<0.001	3.7
GO:0019439	aromatic compound catabolic process	443	33	9.3	23.7	5.2e-10	<0.001	3.6
GO:0030336	negative regulation of cell migration	225	23	4.7	18.3	5.4e-10	<0.001	4.9
GO:0032270	positive regulation of cellular protein metabolic process	1461	69	30.6	38.4	5.5e-10	<0.001	2.3
GO:0051259	protein oligomerization	494	35	10.3	24.7	6e-10	<0.001	3.4
GO:0043068	positive regulation of programmed cell death	595	39	12.5	26.5	6e-10	<0.001	3.1
GO:0043408	regulation of MAPK cascade	677	42	14.2	27.8	7e-10	<0.001	3
GO:1901293	nucleoside phosphate biosynthetic process	333	28	7	21	7.1e-10	<0.001	4
GO:0040017	positive regulation of locomotion	449	33	9.4	23.6	7.3e-10	<0.001	3.5
GO:0042119	neutrophil activation	498	35	10.4	24.6	7.4e-10	<0.001	3.4
GO:0048729	tissue morphogenesis	626	40	13.1	26.9	7.6e-10	<0.001	3.1
GO:0004672	protein kinase activity	654	41	13.7	27.3	8.2e-10	<0.001	3
GO:1901681	sulfur compound binding	230	23	4.8	18.2	8.4e-10	<0.001	4.8
GO:0001505	regulation of neurotransmitter levels	192	21	4	17	8.8e-10	<0.001	5.2
GO:0030335	positive regulation of cell migration	405	31	8.5	22.5	8.9e-10	<0.001	3.7
GO:0016462	pyrophosphatase activity	848	48	17.8	30.2	9e-10	<0.001	2.7
GO:0016337	single organismal cell-cell adhesion	604	39	12.6	26.4	9.2e-10	<0.001	3.1
GO:0036230	granulocyte activation	503	35	10.5	24.5	9.6e-10	<0.001	3.3
GO:0016818	hydrolase activity, acting on acid anhydrides, in phosphorus-containing anhydrides	850	48	17.8	30.2	9.7e-10	<0.001	2.7
GO:0002790	peptide secretion	530	36	11.1	24.9	1.1e-09	<0.001	3.2
GO:0016817	hydrolase activity, acting on acid anhydrides	853	48	17.9	30.1	1.1e-09	<0.001	2.7
GO:0002446	neutrophil mediated immunity	506	35	10.6	24.4	1.1e-09	<0.001	3.3
GO:0019318	hexose metabolic process	234	23	4.9	18.1	1.2e-09	<0.001	4.7
GO:1905114	cell surface receptor signaling pathway involved in cell-cell signaling	585	38	12.2	25.8	1.3e-09	<0.001	3.1
GO:0048608	reproductive structure development	435	32	9.1	22.9	1.3e-09	<0.001	3.5
GO:0051962	positive regulation of nervous system development	461	33	9.7	23.3	1.4e-09	<0.001	3.4
GO:0034765	regulation of ion transmembrane transport	414	31	8.7	22.3	1.5e-09	<0.001	3.6
GO:0061458	reproductive system development	438	32	9.2	22.8	1.5e-09	<0.001	3.5
GO:0034774	secretory granule lumen	323	27	6.8	20.2	1.6e-09	<0.001	4
GO:0044437	vacuolar part	539	36	11.3	24.7	1.7e-09	<0.001	3.2
GO:0061061	muscle structure development	592	38	12.4	25.6	1.8e-09	<0.001	3.1
GO:2000146	negative regulation of cell motility	239	23	5	18	1.8e-09	<0.001	4.6
GO:0031401	positive regulation of protein modification process	1162	58	24.3	33.7	1.8e-09	<0.001	2.4
GO:0044430	cytoskeletal part	1537	70	32.2	37.8	1.9e-09	<0.001	2.2
GO:0051056	regulation of small GTPase mediated signal transduction	303	26	6.3	19.7	1.9e-09	<0.001	4.1
GO:0098771	inorganic ion homeostasis	673	41	14.1	26.9	1.9e-09	<0.001	2.9
GO:0030133	transport vesicle	372	29	7.8	21.2	2e-09	<0.001	3.7
GO:0043312	neutrophil degranulation	493	34	10.3	23.7	2.1e-09	<0.001	3.3
GO:0002283	neutrophil activation involved in immune response	493	34	10.3	23.7	2.1e-09	<0.001	3.3
GO:0002684	positive regulation of immune system process	1046	54	21.9	32.1	2.1e-09	<0.001	2.5
GO:0006732	coenzyme metabolic process	327	27	6.8	20.2	2.1e-09	<0.001	3.9
GO:2000147	positive regulation of cell motility	420	31	8.8	22.2	2.1e-09	<0.001	3.5
GO:0002274	myeloid leukocyte activation	624	39	13.1	25.9	2.3e-09	<0.001	3
GO:0009063	cellular amino acid catabolic process	114	16	2.4	13.6	2.3e-09	<0.001	6.7
GO:0030234	enzyme regulator activity	1021	53	21.4	31.6	2.5e-09	<0.001	2.5
GO:0016741	transferase activity, transferring one-carbon groups	223	22	4.7	17.3	2.5e-09	<0.001	4.7
GO:0071417	cellular response to organonitrogen compound	522	35	10.9	24.1	2.5e-09	<0.001	3.2
GO:0033365	protein localization to organelle	934	50	19.6	30.4	2.6e-09	<0.001	2.6
GO:0009165	nucleotide biosynthetic process	330	27	6.9	20.1	2.6e-09	<0.001	3.9
GO:0009968	negative regulation of signal transduction	1143	57	23.9	33.1	2.6e-09	<0.001	2.4
GO:0009127	purine nucleoside monophosphate biosynthetic process	71	13	1.5	11.5	2.6e-09	<0.001	8.7
GO:0009168	purine ribonucleoside monophosphate biosynthetic process	71	13	1.5	11.5	2.6e-09	<0.001	8.7
GO:0002444	myeloid leukocyte mediated immunity	550	36	11.5	24.5	2.8e-09	<0.001	3.1
GO:0002009	morphogenesis of an epithelium	526	35	11	24	3.1e-09	<0.001	3.2
GO:0040013	negative regulation of locomotion	267	24	5.6	18.4	3.1e-09	<0.001	4.3
GO:0001678	cellular glucose homeostasis	133	17	2.8	14.2	3.2e-09	<0.001	6.1
GO:0046390	ribose phosphate biosynthetic process	269	24	5.6	18.4	3.6e-09	<0.001	4.3
GO:0051272	positive regulation of cellular component movement	430	31	9	22	3.7e-09	<0.001	3.4
GO:0034762	regulation of transmembrane transport	430	31	9	22	3.7e-09	<0.001	3.4
GO:0010035	response to inorganic substance	506	34	10.6	23.4	4e-09	<0.001	3.2
GO:0030879	mammary gland development	135	17	2.8	14.2	4.1e-09	<0.001	6
GO:0048609	multicellular organismal reproductive process	806	45	16.9	28.1	4.6e-09	<0.001	2.7
GO:0032990	cell part morphogenesis	615	38	12.9	25.1	5e-09	<0.001	3
GO:0061024	membrane organization	1104	55	23.1	31.9	5.2e-09	<0.001	2.4
GO:0010975	regulation of neuron projection development	412	30	8.6	21.4	5.3e-09	<0.001	3.5
GO:0051271	negative regulation of cellular component movement	253	23	5.3	17.7	5.3e-09	<0.001	4.3
GO:0008047	enzyme activator activity	513	34	10.7	23.3	5.6e-09	<0.001	3.2
GO:0043299	leukocyte degranulation	540	35	11.3	23.7	6e-09	<0.001	3.1
GO:0051051	negative regulation of transport	464	32	9.7	22.3	6.1e-09	<0.001	3.3
GO:0045785	positive regulation of cell adhesion	391	29	8.2	20.8	6.3e-09	<0.001	3.5
GO:0050900	leukocyte migration	465	32	9.7	22.3	6.4e-09	<0.001	3.3
GO:0001934	positive regulation of protein phosphorylation	903	48	18.9	29.1	6.6e-09	<0.001	2.5
GO:0055065	metal ion homeostasis	569	36	11.9	24.1	6.8e-09	<0.001	3
GO:0032504	multicellular organism reproduction	817	45	17.1	27.9	6.8e-09	<0.001	2.6
GO:0009199	ribonucleoside triphosphate metabolic process	278	24	5.8	18.2	6.9e-09	<0.001	4.1
GO:0009163	nucleoside biosynthetic process	51	11	1.1	9.9	7.2e-09	<0.001	10.3
GO:0030686	90S preribosome	30	9	0.6	8.4	7.2e-09	<0.001	14.3
GO:0072330	monocarboxylic acid biosynthetic process	196	20	4.1	15.9	7.4e-09	<0.001	4.9
GO:0046982	protein heterodimerization activity	493	33	10.3	22.7	7.4e-09	<0.001	3.2
GO:1901136	carbohydrate derivative catabolic process	177	19	3.7	15.3	7.5e-09	<0.001	5.1
GO:0006575	cellular modified amino acid metabolic process	177	19	3.7	15.3	7.5e-09	<0.001	5.1
GO:0002275	myeloid cell activation involved in immune response	545	35	11.4	23.6	7.5e-09	<0.001	3.1
GO:0070161	anchoring junction	520	34	10.9	23.1	7.9e-09	<0.001	3.1
GO:0098793	presynapse	348	27	7.3	19.7	8e-09	<0.001	3.7
GO:0030198	extracellular matrix organization	325	26	6.8	19.2	8.1e-09	<0.001	3.8
GO:0043062	extracellular structure organization	326	26	6.8	19.2	8.6e-09	<0.001	3.8
GO:0009790	embryo development	970	50	20.3	29.7	8.7e-09	<0.001	2.5
GO:0000904	cell morphogenesis involved in differentiation	657	39	13.8	25.2	9.4e-09	<0.001	2.8
GO:0055080	cation homeostasis	658	39	13.8	25.2	9.8e-09	<0.001	2.8
GO:0001525	angiogenesis	424	30	8.9	21.1	1e-08	<0.001	3.4
GO:0010562	positive regulation of phosphorus metabolic process	1066	53	22.3	30.7	1e-08	<0.001	2.4
GO:0045937	positive regulation of phosphate metabolic process	1066	53	22.3	30.7	1e-08	<0.001	2.4
GO:0001667	ameboidal-type cell migration	330	26	6.9	19.1	1.1e-08	<0.001	3.8
GO:1901659	glycosyl compound biosynthetic process	53	11	1.1	9.9	1.1e-08	<0.001	9.9
GO:0006396	RNA processing	918	48	19.2	28.8	1.1e-08	<0.001	2.5
GO:0098916	anterograde trans-synaptic signaling	607	37	12.7	24.3	1.1e-08	<0.001	2.9
GO:0007268	chemical synaptic transmission	607	37	12.7	24.3	1.1e-08	<0.001	2.9
GO:0050662	coenzyme binding	182	19	3.8	15.2	1.2e-08	<0.001	5
GO:0099536	synaptic signaling	609	37	12.8	24.2	1.2e-08	<0.001	2.9
GO:0099537	trans-synaptic signaling	609	37	12.8	24.2	1.2e-08	<0.001	2.9
GO:0046700	heterocycle catabolic process	428	30	9	21	1.3e-08	<0.001	3.3
GO:0043086	negative regulation of catalytic activity	863	46	18.1	27.9	1.3e-08	<0.001	2.5
GO:0032880	regulation of protein localization	982	50	20.6	29.4	1.3e-08	<0.001	2.4
GO:0044057	regulation of system process	505	33	10.6	22.4	1.3e-08	<0.001	3.1
GO:0009260	ribonucleotide biosynthetic process	266	23	5.6	17.4	1.4e-08	<0.001	4.1
GO:0017111	nucleoside-triphosphatase activity	808	44	16.9	27.1	1.4e-08	<0.001	2.6
GO:0006081	cellular aldehyde metabolic process	96	14	2	12	1.4e-08	<0.001	7
GO:0032403	protein complex binding	753	42	15.8	26.2	1.5e-08	<0.001	2.7
GO:0051346	negative regulation of hydrolase activity	407	29	8.5	20.5	1.5e-08	<0.001	3.4
GO:0090066	regulation of anatomical structure size	458	31	9.6	21.4	1.6e-08	<0.001	3.2
GO:0003779	actin binding	410	29	8.6	20.4	1.8e-08	<0.001	3.4
GO:0097190	apoptotic signaling pathway	591	36	12.4	23.6	1.8e-08	<0.001	2.9
GO:0015672	monovalent inorganic cation transport	538	34	11.3	22.7	1.8e-08	<0.001	3
GO:0017157	regulation of exocytosis	168	18	3.5	14.5	1.9e-08	<0.001	5.1
GO:1901606	alpha-amino acid catabolic process	99	14	2.1	11.9	2.1e-08	<0.001	6.8
GO:0048858	cell projection morphogenesis	595	36	12.5	23.5	2.1e-08	<0.001	2.9
GO:1901652	response to peptide	465	31	9.7	21.3	2.3e-08	<0.001	3.2
GO:0042327	positive regulation of phosphorylation	942	48	19.7	28.3	2.4e-08	<0.001	2.4
GO:0008202	steroid metabolic process	297	24	6.2	17.8	2.5e-08	<0.001	3.9
GO:0060341	regulation of cellular localization	854	45	17.9	27.1	2.5e-08	<0.001	2.5
GO:0031970	organelle envelope lumen	85	13	1.8	11.2	2.6e-08	<0.001	7.3
GO:0050776	regulation of immune response	1005	50	21	29	2.7e-08	<0.001	2.4
GO:0002237	response to molecule of bacterial origin	322	25	6.7	18.3	2.8e-08	<0.001	3.7
GO:0009141	nucleoside triphosphate metabolic process	299	24	6.3	17.7	2.8e-08	<0.001	3.8
GO:0006325	chromatin organization	770	42	16.1	25.9	2.8e-08	<0.001	2.6
GO:0042060	wound healing	548	34	11.5	22.5	2.9e-08	<0.001	3
GO:0042578	phosphoric ester hydrolase activity	370	27	7.7	19.3	2.9e-08	<0.001	3.5
GO:0006091	generation of precursor metabolites and energy	370	27	7.7	19.3	2.9e-08	<0.001	3.5
GO:0003677	DNA binding	2512	95	52.6	42.4	3e-08	<0.001	1.8
GO:0042692	muscle cell differentiation	371	27	7.8	19.2	3.1e-08	<0.001	3.5
GO:0005925	focal adhesion	396	28	8.3	19.7	3.2e-08	<0.001	3.4
GO:0046649	lymphocyte activation	688	39	14.4	24.6	3.2e-08	<0.001	2.7
GO:0001649	osteoblast differentiation	214	20	4.5	15.5	3.3e-08	<0.001	4.5
GO:0001816	cytokine production	661	38	13.8	24.2	3.3e-08	<0.001	2.7
GO:0006006	glucose metabolic process	194	19	4.1	14.9	3.4e-08	<0.001	4.7
GO:0048812	neuron projection morphogenesis	580	35	12.1	22.9	3.6e-08	<0.001	2.9
GO:0016627	oxidoreductase activity, acting on the CH-CH group of donors	59	11	1.2	9.8	3.6e-08	<0.001	8.9
GO:0050708	regulation of protein secretion	399	28	8.4	19.6	3.7e-08	<0.001	3.4
GO:0005924	cell-substrate adherens junction	399	28	8.4	19.6	3.7e-08	<0.001	3.4
GO:0015629	actin cytoskeleton	450	30	9.4	20.6	3.8e-08	<0.001	3.2
GO:0032102	negative regulation of response to external stimulus	259	22	5.4	16.6	3.9e-08	<0.001	4.1
GO:0005912	adherens junction	502	32	10.5	21.5	3.9e-08	<0.001	3
GO:0046364	monosaccharide biosynthetic process	88	13	1.8	11.2	3.9e-08	<0.001	7.1
GO:0044087	regulation of cellular component biogenesis	811	43	17	26	4.3e-08	<0.001	2.5
GO:0032496	response to lipopolysaccharide	306	24	6.4	17.6	4.3e-08	<0.001	3.7
GO:0030684	preribosome	74	12	1.5	10.5	4.5e-08	<0.001	7.7
GO:0031253	cell projection membrane	307	24	6.4	17.6	4.6e-08	<0.001	3.7
GO:0019058	viral life cycle	454	30	9.5	20.5	4.7e-08	<0.001	3.2
GO:0008134	transcription factor binding	533	33	11.2	21.8	4.8e-08	<0.001	3
GO:0030055	cell-substrate junction	404	28	8.5	19.5	4.8e-08	<0.001	3.3
GO:0045934	negative regulation of nucleobase-containing compound metabolic process	1407	62	29.5	32.5	5.1e-08	<0.001	2.1
GO:0033043	regulation of organelle organization	1183	55	24.8	30.2	5.2e-08	<0.001	2.2
GO:0002443	leukocyte mediated immunity	846	44	17.7	26.3	5.2e-08	<0.001	2.5
GO:0009057	macromolecule catabolic process	1215	56	25.4	30.6	5.3e-08	<0.001	2.2
GO:0048568	embryonic organ development	431	29	9	20	5.3e-08	<0.001	3.2
GO:0044703	multi-organism reproductive process	967	48	20.2	27.8	5.4e-08	<0.001	2.4
GO:0000287	magnesium ion binding	200	19	4.2	14.8	5.5e-08	<0.001	4.5
GO:0050878	regulation of body fluid levels	510	32	10.7	21.3	5.6e-08	<0.001	3
GO:0000139	Golgi membrane	703	39	14.7	24.3	5.7e-08	<0.001	2.6
GO:0016358	dendrite development	201	19	4.2	14.8	6e-08	<0.001	4.5
GO:0046777	protein autophosphorylation	244	21	5.1	15.9	6.2e-08	<0.001	4.1
GO:0031252	cell leading edge	360	26	7.5	18.5	6.4e-08	<0.001	3.4
GO:0051253	negative regulation of RNA metabolic process	1257	57	26.3	30.7	6.9e-08	<0.001	2.2
GO:0044212	transcription regulatory region DNA binding	796	42	16.7	25.3	7.1e-08	<0.001	2.5
GO:0031327	negative regulation of cellular biosynthetic process	1519	65	31.8	33.2	7.1e-08	<0.001	2
GO:0009112	nucleobase metabolic process	38	9	0.8	8.2	7.1e-08	<0.001	11.3
GO:0042110	T cell activation	464	30	9.7	20.3	7.5e-08	<0.001	3.1
GO:0072522	purine-containing compound biosynthetic process	269	22	5.6	16.4	7.5e-08	<0.001	3.9
GO:0000975	regulatory region DNA binding	798	42	16.7	25.3	7.6e-08	<0.001	2.5
GO:0072006	nephron development	145	16	3	13	7.7e-08	<0.001	5.3
GO:0001067	regulatory region nucleic acid binding	799	42	16.7	25.3	7.8e-08	<0.001	2.5
GO:0070201	regulation of establishment of protein localization	829	43	17.4	25.6	8e-08	<0.001	2.5
GO:0001817	regulation of cytokine production	600	35	12.6	22.4	8.1e-08	<0.001	2.8
GO:1903305	regulation of regulated secretory pathway	110	14	2.3	11.7	8.2e-08	<0.001	6.1
GO:0030424	axon	390	27	8.2	18.8	8.5e-08	<0.001	3.3
GO:0048871	multicellular organismal homeostasis	341	25	7.1	17.9	8.5e-08	<0.001	3.5
GO:0007005	mitochondrion organization	547	33	11.5	21.5	8.7e-08	<0.001	2.9
GO:0043434	response to peptide hormone	416	28	8.7	19.3	8.8e-08	<0.001	3.2
GO:0009205	purine ribonucleoside triphosphate metabolic process	272	22	5.7	16.3	9.2e-08	<0.001	3.9
GO:0016853	isomerase activity	147	16	3.1	12.9	9.3e-08	<0.001	5.2
GO:0006094	gluconeogenesis	79	12	1.7	10.3	9.5e-08	<0.001	7.3
GO:0001650	fibrillar center	129	15	2.7	12.3	9.7e-08	<0.001	5.6
GO:0003012	muscle system process	418	28	8.8	19.2	9.8e-08	<0.001	3.2
GO:0001818	negative regulation of cytokine production	229	20	4.8	15.2	1e-07	<0.001	4.2
GO:0008270	zinc ion binding	1112	52	23.3	28.7	1e-07	<0.001	2.2
GO:0045596	negative regulation of cell differentiation	634	36	13.3	22.7	1e-07	<0.001	2.7
GO:0005088	Ras guanyl-nucleotide exchange factor activity	252	21	5.3	15.7	1.1e-07	<0.001	4
GO:0051260	protein homooligomerization	298	23	6.2	16.8	1.1e-07	<0.001	3.7
GO:0045071	negative regulation of viral genome replication	52	10	1.1	8.9	1.1e-07	<0.001	9.2
GO:0006213	pyrimidine nucleoside metabolic process	52	10	1.1	8.9	1.1e-07	<0.001	9.2
GO:0007420	brain development	693	38	14.5	23.5	1.1e-07	<0.001	2.6
GO:0009890	negative regulation of biosynthetic process	1540	65	32.2	32.8	1.2e-07	<0.001	2
GO:0017158	regulation of calcium ion-dependent exocytosis	66	11	1.4	9.6	1.2e-07	<0.001	8
GO:0071363	cellular response to growth factor stimulus	639	36	13.4	22.6	1.2e-07	<0.001	2.7
GO:0072009	nephron epithelium development	114	14	2.4	11.6	1.3e-07	<0.001	5.9
GO:0022411	cellular component disassembly	530	32	11.1	20.9	1.3e-07	<0.001	2.9
GO:0050769	positive regulation of neurogenesis	399	27	8.4	18.6	1.3e-07	<0.001	3.2
GO:0008168	methyltransferase activity	212	19	4.4	14.6	1.4e-07	<0.001	4.3
GO:0051129	negative regulation of cellular component organization	614	35	12.9	22.1	1.4e-07	<0.001	2.7
GO:0005775	vacuolar lumen	171	17	3.6	13.4	1.4e-07	<0.001	4.7
GO:0009144	purine nucleoside triphosphate metabolic process	279	22	5.8	16.2	1.4e-07	<0.001	3.8
GO:0042455	ribonucleoside biosynthetic process	41	9	0.9	8.1	1.4e-07	<0.001	10.5
GO:0002791	regulation of peptide secretion	426	28	8.9	19.1	1.4e-07	<0.001	3.1
GO:0019319	hexose biosynthetic process	82	12	1.7	10.3	1.5e-07	<0.001	7
GO:0080135	regulation of cellular response to stress	615	35	12.9	22.1	1.5e-07	<0.001	2.7
GO:0097435	supramolecular fiber organization	560	33	11.7	21.3	1.5e-07	<0.001	2.8
GO:0008237	metallopeptidase activity	192	18	4	14	1.5e-07	<0.001	4.5
GO:0016765	transferase activity, transferring alkyl or aryl (other than methyl) groups	54	10	1.1	8.9	1.6e-07	<0.001	8.8
GO:0051607	defense response to virus	236	20	4.9	15.1	1.6e-07	<0.001	4
GO:0009119	ribonucleoside metabolic process	99	13	2.1	10.9	1.6e-07	<0.001	6.3
GO:0004674	protein serine/threonine kinase activity	455	29	9.5	19.5	1.7e-07	<0.001	3
GO:0016042	lipid catabolic process	305	23	6.4	16.6	1.7e-07	<0.001	3.6
GO:0099531	presynaptic process involved in chemical synaptic transmission	154	16	3.2	12.8	1.8e-07	<0.001	5
GO:0015711	organic anion transport	457	29	9.6	19.4	1.8e-07	<0.001	3
GO:0071496	cellular response to external stimulus	283	22	5.9	16.1	1.8e-07	<0.001	3.7
GO:0005216	ion channel activity	431	28	9	19	1.8e-07	<0.001	3.1
GO:0044270	cellular nitrogen compound catabolic process	431	28	9	19	1.8e-07	<0.001	3.1
GO:0001657	ureteric bud development	100	13	2.1	10.9	1.8e-07	<0.001	6.2
GO:0006935	chemotaxis	566	33	11.9	21.1	1.9e-07	<0.001	2.8
GO:0043623	cellular protein complex assembly	594	34	12.4	21.6	1.9e-07	<0.001	2.7
GO:0009066	aspartate family amino acid metabolic process	55	10	1.2	8.8	1.9e-07	<0.001	8.7
GO:0002520	immune system development	827	42	17.3	24.7	2e-07	<0.001	2.4
GO:0042330	taxis	567	33	11.9	21.1	2e-07	<0.001	2.8
GO:0009617	response to bacterium	567	33	11.9	21.1	2e-07	<0.001	2.8
GO:0072164	mesonephric tubule development	101	13	2.1	10.9	2.1e-07	<0.001	6.1
GO:0072163	mesonephric epithelium development	101	13	2.1	10.9	2.1e-07	<0.001	6.1
GO:0010720	positive regulation of cell development	460	29	9.6	19.4	2.1e-07	<0.001	3
GO:0009914	hormone transport	309	23	6.5	16.5	2.1e-07	<0.001	3.6
GO:0034655	nucleobase-containing compound catabolic process	383	26	8	18	2.1e-07	<0.001	3.2
GO:0050920	regulation of chemotaxis	176	17	3.7	13.3	2.1e-07	<0.001	4.6
GO:0006836	neurotransmitter transport	197	18	4.1	13.9	2.2e-07	<0.001	4.4
GO:0071333	cellular response to glucose stimulus	119	14	2.5	11.5	2.2e-07	<0.001	5.6
GO:0032269	negative regulation of cellular protein metabolic process	1049	49	22	27	2.4e-07	<0.001	2.2
GO:0051656	establishment of organelle localization	437	28	9.2	18.8	2.4e-07	<0.001	3.1
GO:0051248	negative regulation of protein metabolic process	1114	51	23.3	27.7	2.5e-07	<0.001	2.2
GO:0032970	regulation of actin filament-based process	337	24	7.1	16.9	2.6e-07	<0.001	3.4
GO:0008289	lipid binding	659	36	13.8	22.2	2.6e-07	<0.001	2.6
GO:0098542	defense response to other organism	519	31	10.9	20.1	2.6e-07	<0.001	2.9
GO:0007595	lactation	44	9	0.9	8.1	2.8e-07	<0.001	9.8
GO:0090183	regulation of kidney development	57	10	1.2	8.8	2.8e-07	0.002	8.4
GO:0031589	cell-substrate adhesion	314	23	6.6	16.4	2.8e-07	0.002	3.5
GO:0022838	substrate-specific channel activity	441	28	9.2	18.8	2.9e-07	0.002	3
GO:0016874	ligase activity	180	17	3.8	13.2	3e-07	0.002	4.5
GO:0008233	peptidase activity	721	38	15.1	22.9	3e-07	0.002	2.5
GO:0071331	cellular response to hexose stimulus	122	14	2.6	11.4	3e-07	0.002	5.5
GO:0070848	response to growth factor	664	36	13.9	22.1	3.1e-07	0.002	2.6
GO:0044724	single-organism carbohydrate catabolic process	141	15	3	12	3.1e-07	0.002	5.1
GO:0032040	small-subunit processome	33	8	0.7	7.3	3.2e-07	0.002	11.6
GO:0030073	insulin secretion	202	18	4.2	13.8	3.2e-07	0.002	4.3
GO:0051223	regulation of protein transport	753	39	15.8	23.2	3.3e-07	0.002	2.5
GO:0001823	mesonephros development	105	13	2.2	10.8	3.3e-07	0.002	5.9
GO:0071326	cellular response to monosaccharide stimulus	123	14	2.6	11.4	3.4e-07	0.002	5.4
GO:0007423	sensory organ development	525	31	11	20	3.4e-07	0.002	2.8
GO:0003690	double-stranded DNA binding	754	39	15.8	23.2	3.4e-07	0.002	2.5
GO:0015267	channel activity	471	29	9.9	19.1	3.4e-07	0.002	2.9
GO:0048534	hematopoietic or lymphoid organ development	784	40	16.4	23.6	3.4e-07	0.002	2.4
GO:0051650	establishment of vesicle localization	247	20	5.2	14.8	3.4e-07	0.002	3.9
GO:0036477	somatodendritic compartment	667	36	14	22	3.5e-07	0.002	2.6
GO:0004872	receptor activity	1658	67	34.7	32.3	3.5e-07	0.002	1.9
GO:0022803	passive transmembrane transporter activity	472	29	9.9	19.1	3.6e-07	0.002	2.9
GO:0070925	organelle assembly	726	38	15.2	22.8	3.6e-07	0.002	2.5
GO:0060322	head development	727	38	15.2	22.8	3.7e-07	0.002	2.5
GO:1902494	catalytic complex	1324	57	27.7	29.3	3.7e-07	0.002	2.1
GO:0099643	signal release from synapse	143	15	3	12	3.8e-07	0.002	5
GO:0007269	neurotransmitter secretion	143	15	3	12	3.8e-07	0.002	5
GO:0048667	cell morphogenesis involved in neuron differentiation	528	31	11.1	19.9	3.8e-07	0.002	2.8
GO:0007169	transmembrane receptor protein tyrosine kinase signaling pathway	699	37	14.6	22.4	3.9e-07	0.002	2.5
GO:0061005	cell differentiation involved in kidney development	59	10	1.2	8.8	3.9e-07	0.002	8.1
GO:0046879	hormone secretion	296	22	6.2	15.8	3.9e-07	0.002	3.5
GO:0048598	embryonic morphogenesis	585	33	12.2	20.8	4e-07	0.002	2.7
GO:0051172	negative regulation of nitrogen compound metabolic process	1562	64	32.7	31.3	4e-07	0.002	2
GO:0017156	calcium ion regulated exocytosis	107	13	2.2	10.8	4.1e-07	0.002	5.8
GO:0070011	peptidase activity, acting on L-amino acid peptides	701	37	14.7	22.3	4.1e-07	0.002	2.5
GO:0018108	peptidyl-tyrosine phosphorylation	372	25	7.8	17.2	4.4e-07	0.002	3.2
GO:0035023	regulation of Rho protein signal transduction	126	14	2.6	11.4	4.5e-07	0.002	5.3
GO:0072594	establishment of protein localization to organelle	675	36	14.1	21.9	4.6e-07	0.002	2.5
GO:0008324	cation transmembrane transporter activity	676	36	14.2	21.8	4.8e-07	0.004	2.5
GO:0018212	peptidyl-tyrosine modification	374	25	7.8	17.2	4.8e-07	0.004	3.2
GO:0045666	positive regulation of neuron differentiation	324	23	6.8	16.2	4.9e-07	0.004	3.4
GO:0007548	sex differentiation	276	21	5.8	15.2	4.9e-07	0.004	3.6
GO:0009152	purine ribonucleotide biosynthetic process	253	20	5.3	14.7	5e-07	0.004	3.8
GO:0016860	intramolecular oxidoreductase activity	47	9	1	8	5e-07	0.004	9.1
GO:0005085	guanyl-nucleotide exchange factor activity	325	23	6.8	16.2	5.1e-07	0.004	3.4
GO:0022407	regulation of cell-cell adhesion	401	26	8.4	17.6	5.1e-07	0.004	3.1
GO:0051640	organelle localization	508	30	10.6	19.4	5.2e-07	0.004	2.8
GO:0046365	monosaccharide catabolic process	61	10	1.3	8.7	5.4e-07	0.004	7.8
GO:0008544	epidermis development	455	28	9.5	18.5	5.4e-07	0.004	2.9
GO:0043604	amide biosynthetic process	739	38	15.5	22.5	5.5e-07	0.004	2.5
GO:0051235	maintenance of location	302	22	6.3	15.7	5.5e-07	0.004	3.5
GO:1902679	negative regulation of RNA biosynthetic process	1209	53	25.3	27.7	5.5e-07	0.004	2.1
GO:0090150	establishment of protein localization to membrane	377	25	7.9	17.1	5.6e-07	0.004	3.2
GO:1904950	negative regulation of establishment of protein localization	210	18	4.4	13.6	5.7e-07	0.004	4.1
GO:0019953	sexual reproduction	801	40	16.8	23.2	5.8e-07	0.004	2.4
GO:0006694	steroid biosynthetic process	168	16	3.5	12.5	5.8e-07	0.004	4.5
GO:0046661	male sex differentiation	168	16	3.5	12.5	5.8e-07	0.004	4.5
GO:0016887	ATPase activity	430	27	9	18	5.8e-07	0.004	3
GO:0048762	mesenchymal cell differentiation	189	17	4	13	5.9e-07	0.004	4.3
GO:0043202	lysosomal lumen	93	12	1.9	10.1	5.9e-07	0.004	6.2
GO:0006164	purine nucleotide biosynthetic process	256	20	5.4	14.6	6e-07	0.004	3.7
GO:0010038	response to metal ion	328	23	6.9	16.1	6e-07	0.004	3.3
GO:0032259	methylation	353	24	7.4	16.6	6e-07	0.004	3.2
GO:0004175	endopeptidase activity	485	29	10.2	18.8	6.2e-07	0.004	2.9
GO:0018205	peptidyl-lysine modification	380	25	8	17	6.5e-07	0.004	3.1
GO:0007159	leukocyte cell-cell adhesion	355	24	7.4	16.6	6.7e-07	0.004	3.2
GO:0007266	Rho protein signal transduction	170	16	3.6	12.4	6.9e-07	0.004	4.5
GO:0072657	protein localization to membrane	515	30	10.8	19.2	6.9e-07	0.004	2.8
GO:0071356	cellular response to tumor necrosis factor	282	21	5.9	15.1	7e-07	0.004	3.6
GO:0098552	side of membrane	488	29	10.2	18.8	7e-07	0.004	2.8
GO:0016052	carbohydrate catabolic process	150	15	3.1	11.9	7e-07	0.004	4.8
GO:1904062	regulation of cation transmembrane transport	259	20	5.4	14.6	7.2e-07	0.004	3.7
GO:0072080	nephron tubule development	95	12	2	10	7.5e-07	0.004	6
GO:0031267	small GTPase binding	308	22	6.4	15.6	7.7e-07	0.004	3.4
GO:0005815	microtubule organizing center	661	35	13.8	21.2	7.8e-07	0.004	2.5
GO:0016051	carbohydrate biosynthetic process	193	17	4	13	7.9e-07	0.004	4.2
GO:0031347	regulation of defense response	691	36	14.5	21.5	8e-07	0.004	2.5
GO:0071322	cellular response to carbohydrate stimulus	132	14	2.8	11.2	8e-07	0.004	5.1
GO:0050796	regulation of insulin secretion	172	16	3.6	12.4	8e-07	0.004	4.4
GO:0090087	regulation of peptide transport	782	39	16.4	22.6	8.3e-07	0.004	2.4
GO:1903507	negative regulation of nucleic acid-templated transcription	1193	52	25	27	8.4e-07	0.004	2.1
GO:0040008	regulation of growth	634	34	13.3	20.7	8.4e-07	0.004	2.6
GO:0043588	skin development	413	26	8.6	17.4	9e-07	0.006	3
GO:0046486	glycerolipid metabolic process	440	27	9.2	17.8	9.1e-07	0.006	2.9
GO:0072593	reactive oxygen species metabolic process	240	19	5	14	9.3e-07	0.008	3.8
GO:0061326	renal tubule development	97	12	2	10	9.4e-07	0.008	5.9
GO:0045177	apical part of cell	362	24	7.6	16.4	9.4e-07	0.008	3.2
GO:0009132	nucleoside diphosphate metabolic process	115	13	2.4	10.6	9.5e-07	0.008	5.4
GO:0051648	vesicle localization	264	20	5.5	14.5	9.7e-07	0.008	3.6
GO:0072527	pyrimidine-containing compound metabolic process	81	11	1.7	9.3	1e-06	0.008	6.5
GO:0031400	negative regulation of protein modification process	611	33	12.8	20.2	1e-06	0.008	2.6
GO:0006766	vitamin metabolic process	135	14	2.8	11.2	1.1e-06	0.008	5
GO:0030695	GTPase regulator activity	314	22	6.6	15.4	1.1e-06	0.008	3.3
GO:0051338	regulation of transferase activity	977	45	20.5	24.5	1.1e-06	0.008	2.2
GO:0006875	cellular metal ion homeostasis	499	29	10.4	18.6	1.1e-06	0.008	2.8
GO:0044272	sulfur compound biosynthetic process	220	18	4.6	13.4	1.1e-06	0.008	3.9
GO:0006936	muscle contraction	340	23	7.1	15.9	1.1e-06	0.008	3.2
GO:0060562	epithelial tube morphogenesis	315	22	6.6	15.4	1.1e-06	0.008	3.3
GO:0051224	negative regulation of protein transport	198	17	4.1	12.9	1.1e-06	0.008	4.1
GO:0006605	protein targeting	702	36	14.7	21.3	1.2e-06	0.008	2.4
GO:0030003	cellular cation homeostasis	585	32	12.2	19.8	1.2e-06	0.008	2.6
GO:0072329	monocarboxylic acid catabolic process	117	13	2.4	10.6	1.2e-06	0.008	5.3
GO:0010631	epithelial cell migration	244	19	5.1	13.9	1.2e-06	0.008	3.7
GO:0016569	covalent chromatin modification	558	31	11.7	19.3	1.2e-06	0.008	2.7
GO:0030162	regulation of proteolysis	734	37	15.4	21.6	1.2e-06	0.008	2.4
GO:0010558	negative regulation of macromolecule biosynthetic process	1444	59	30.2	28.8	1.2e-06	0.008	2
GO:0033628	regulation of cell adhesion mediated by integrin	39	8	0.8	7.2	1.2e-06	0.008	9.8
GO:0016746	transferase activity, transferring acyl groups	269	20	5.6	14.4	1.3e-06	0.008	3.6
GO:0043648	dicarboxylic acid metabolic process	100	12	2.1	9.9	1.3e-06	0.008	5.7
GO:0032835	glomerulus development	67	10	1.4	8.6	1.3e-06	0.008	7.1
GO:0022402	cell cycle process	1345	56	28.2	27.8	1.3e-06	0.008	2
GO:0046496	nicotinamide nucleotide metabolic process	138	14	2.9	11.1	1.4e-06	0.008	4.8
GO:0019362	pyridine nucleotide metabolic process	138	14	2.9	11.1	1.4e-06	0.008	4.8
GO:0022890	inorganic cation transmembrane transporter activity	562	31	11.8	19.2	1.4e-06	0.008	2.6
GO:0046034	ATP metabolic process	247	19	5.2	13.8	1.4e-06	0.008	3.7
GO:0090132	epithelium migration	247	19	5.2	13.8	1.4e-06	0.008	3.7
GO:0098589	membrane region	371	24	7.8	16.2	1.4e-06	0.008	3.1
GO:0044451	nucleoplasm part	1085	48	22.7	25.3	1.5e-06	0.008	2.1
GO:0070382	exocytic vesicle	159	15	3.3	11.7	1.5e-06	0.008	4.5
GO:0032956	regulation of actin cytoskeleton organization	296	21	6.2	14.8	1.5e-06	0.008	3.4
GO:0016616	oxidoreductase activity, acting on the CH-OH group of donors, NAD or NADP as acceptor	120	13	2.5	10.5	1.5e-06	0.008	5.2
GO:0007015	actin filament organization	348	23	7.3	15.7	1.7e-06	0.008	3.2
GO:0044262	cellular carbohydrate metabolic process	250	19	5.2	13.8	1.7e-06	0.008	3.6
GO:0006206	pyrimidine nucleobase metabolic process	19	6	0.4	5.6	1.8e-06	0.008	15.1
GO:0042063	gliogenesis	251	19	5.3	13.7	1.8e-06	0.008	3.6
GO:0046578	regulation of Ras protein signal transduction	205	17	4.3	12.7	1.8e-06	0.008	4
GO:1903037	regulation of leukocyte cell-cell adhesion	325	22	6.8	15.2	1.9e-06	0.008	3.2
GO:0034612	response to tumor necrosis factor	300	21	6.3	14.7	1.9e-06	0.008	3.3
GO:0043549	regulation of kinase activity	809	39	16.9	22.1	1.9e-06	0.008	2.3
GO:0050808	synapse organization	252	19	5.3	13.7	1.9e-06	0.008	3.6
GO:0071396	cellular response to lipid	542	30	11.3	18.7	1.9e-06	0.008	2.6
GO:0006873	cellular ion homeostasis	600	32	12.6	19.4	2e-06	0.008	2.5
GO:0050678	regulation of epithelial cell proliferation	301	21	6.3	14.7	2e-06	0.008	3.3
GO:0014902	myotube differentiation	104	12	2.2	9.8	2e-06	0.008	5.5
GO:0060589	nucleoside-triphosphatase regulator activity	352	23	7.4	15.6	2e-06	0.008	3.1
GO:0033627	cell adhesion mediated by integrin	55	9	1.2	7.8	2e-06	0.008	7.8
GO:0048813	dendrite morphogenesis	123	13	2.6	10.4	2e-06	0.008	5
GO:0090130	tissue migration	253	19	5.3	13.7	2e-06	0.008	3.6
GO:0007265	Ras protein signal transduction	327	22	6.8	15.2	2.1e-06	0.008	3.2
GO:0051726	regulation of cell cycle	1034	46	21.7	24.3	2.1e-06	0.008	2.1
GO:0072524	pyridine-containing compound metabolic process	143	14	3	11	2.1e-06	0.008	4.7
GO:0035239	tube morphogenesis	353	23	7.4	15.6	2.1e-06	0.008	3.1
GO:0009749	response to glucose	185	16	3.9	12.1	2.1e-06	0.008	4.1
GO:0034340	response to type I interferon	87	11	1.8	9.2	2.1e-06	0.008	6
GO:0046883	regulation of hormone secretion	254	19	5.3	13.7	2.2e-06	0.008	3.6
GO:0003700	transcription factor activity, sequence-specific DNA binding	1235	52	25.9	26.1	2.3e-06	0.008	2
GO:0016757	transferase activity, transferring glycosyl groups	279	20	5.8	14.2	2.3e-06	0.008	3.4
GO:0032535	regulation of cellular component size	329	22	6.9	15.1	2.3e-06	0.008	3.2
GO:0045859	regulation of protein kinase activity	754	37	15.8	21.2	2.3e-06	0.008	2.3
GO:0046546	development of primary male sexual characteristics	144	14	3	11	2.3e-06	0.008	4.6
GO:0008584	male gonad development	144	14	3	11	2.3e-06	0.008	4.6
GO:0010769	regulation of cell morphogenesis involved in differentiation	255	19	5.3	13.7	2.3e-06	0.008	3.6
GO:0098661	inorganic anion transmembrane transport	125	13	2.6	10.4	2.5e-06	0.008	5
GO:0034341	response to interferon-gamma	166	15	3.5	11.5	2.5e-06	0.008	4.3
GO:0051924	regulation of calcium ion transport	210	17	4.4	12.6	2.5e-06	0.008	3.9
GO:0016050	vesicle organization	384	24	8	16	2.6e-06	0.008	3
GO:0101002	ficolin-1-rich granule	126	13	2.6	10.4	2.7e-06	0.008	4.9
GO:1904813	ficolin-1-rich granule lumen	126	13	2.6	10.4	2.7e-06	0.008	4.9
GO:0046434	organophosphate catabolic process	126	13	2.6	10.4	2.7e-06	0.008	4.9
GO:0048863	stem cell differentiation	167	15	3.5	11.5	2.7e-06	0.008	4.3
GO:0032870	cellular response to hormone stimulus	639	33	13.4	19.6	2.7e-06	0.008	2.5
GO:0043900	regulation of multi-organism process	386	24	8.1	15.9	2.9e-06	0.01	3
GO:0055074	calcium ion homeostasis	413	25	8.6	16.4	2.9e-06	0.01	2.9
GO:0042632	cholesterol homeostasis	73	10	1.5	8.5	2.9e-06	0.01	6.5
GO:0055092	sterol homeostasis	73	10	1.5	8.5	2.9e-06	0.01	6.5
GO:0009746	response to hexose	190	16	4	12	3e-06	0.01	4
GO:0050863	regulation of T cell activation	309	21	6.5	14.5	3e-06	0.01	3.2
GO:0045892	negative regulation of transcription, DNA-templated	1148	49	24	25	3.1e-06	0.01	2
GO:1990837	sequence-specific double-stranded DNA binding	673	34	14.1	19.9	3.1e-06	0.01	2.4
GO:0005096	GTPase activator activity	285	20	6	14	3.2e-06	0.01	3.4
GO:0051020	GTPase binding	336	22	7	15	3.2e-06	0.01	3.1
GO:0045444	fat cell differentiation	214	17	4.5	12.5	3.3e-06	0.01	3.8
GO:1903307	positive regulation of regulated secretory pathway	44	8	0.9	7.1	3.3e-06	0.01	8.7
GO:0072507	divalent inorganic cation homeostasis	444	26	9.3	16.7	3.4e-06	0.012	2.8
GO:0051147	regulation of muscle cell differentiation	170	15	3.6	11.4	3.4e-06	0.012	4.2
GO:0002683	negative regulation of immune system process	390	24	8.2	15.8	3.4e-06	0.012	2.9
GO:0017016	Ras GTPase binding	287	20	6	14	3.5e-06	0.014	3.3
GO:0015630	microtubule cytoskeleton	1088	47	22.8	24.2	3.5e-06	0.014	2.1
GO:0007276	gamete generation	647	33	13.5	19.5	3.5e-06	0.014	2.4
GO:0046134	pyrimidine nucleoside biosynthetic process	32	7	0.7	6.3	3.7e-06	0.014	10.4
GO:0007589	body fluid secretion	92	11	1.9	9.1	3.7e-06	0.014	5.7
GO:2000113	negative regulation of cellular macromolecule biosynthetic process	1359	55	28.5	26.5	3.8e-06	0.014	1.9
GO:0045017	glycerolipid biosynthetic process	264	19	5.5	13.5	3.8e-06	0.014	3.4
GO:0030072	peptide hormone secretion	240	18	5	13	3.8e-06	0.014	3.6
GO:0019901	protein kinase binding	561	30	11.7	18.3	3.9e-06	0.014	2.6
GO:0032412	regulation of ion transmembrane transporter activity	194	16	4.1	11.9	3.9e-06	0.014	3.9
GO:0019079	viral genome replication	111	12	2.3	9.7	4e-06	0.016	5.2
GO:0030097	hemopoiesis	742	36	15.5	20.5	4e-06	0.016	2.3
GO:0034284	response to monosaccharide	195	16	4.1	11.9	4.2e-06	0.016	3.9
GO:0030595	leukocyte chemotaxis	195	16	4.1	11.9	4.2e-06	0.016	3.9
GO:0060047	heart contraction	266	19	5.6	13.4	4.3e-06	0.016	3.4
GO:0030135	coated vesicle	266	19	5.6	13.4	4.3e-06	0.016	3.4
GO:0016324	apical plasma membrane	292	20	6.1	13.9	4.5e-06	0.018	3.3
GO:0050877	neurological system process	1300	53	27.2	25.8	4.6e-06	0.018	1.9
GO:0046939	nucleotide phosphorylation	94	11	2	9	4.6e-06	0.018	5.6
GO:0042451	purine nucleoside biosynthetic process	22	6	0.5	5.5	4.7e-06	0.018	13
GO:0046129	purine ribonucleoside biosynthetic process	22	6	0.5	5.5	4.7e-06	0.018	13
GO:0042445	hormone metabolic process	197	16	4.1	11.9	4.8e-06	0.018	3.9
GO:0051276	chromosome organization	1201	50	25.1	24.9	4.8e-06	0.018	2
GO:0005758	mitochondrial intermembrane space	77	10	1.6	8.4	4.8e-06	0.018	6.2
GO:0019218	regulation of steroid metabolic process	77	10	1.6	8.4	4.8e-06	0.018	6.2
GO:0043195	terminal bouton	61	9	1.3	7.7	4.9e-06	0.018	7
GO:0003015	heart process	269	19	5.6	13.4	5e-06	0.018	3.4
GO:0045121	membrane raft	294	20	6.2	13.8	5e-06	0.018	3.2
GO:0006733	oxidoreduction coenzyme metabolic process	154	14	3.2	10.8	5e-06	0.018	4.3
GO:0060993	kidney morphogenesis	95	11	2	9	5.1e-06	0.018	5.5
GO:0090287	regulation of cellular response to growth factor stimulus	245	18	5.1	12.9	5.1e-06	0.018	3.5
GO:0005667	transcription factor complex	320	21	6.7	14.3	5.1e-06	0.018	3.1
GO:0043410	positive regulation of MAPK cascade	483	27	10.1	16.9	5.2e-06	0.018	2.7
GO:0098857	membrane microdomain	295	20	6.2	13.8	5.3e-06	0.018	3.2
GO:0008406	gonad development	222	17	4.6	12.4	5.4e-06	0.018	3.7
GO:0097164	ammonium ion metabolic process	199	16	4.2	11.8	5.4e-06	0.018	3.8
GO:0060541	respiratory system development	199	16	4.2	11.8	5.4e-06	0.018	3.8
GO:0009142	nucleoside triphosphate biosynthetic process	78	10	1.6	8.4	5.4e-06	0.02	6.1
GO:0045185	maintenance of protein location	96	11	2	9	5.6e-06	0.02	5.5
GO:0046131	pyrimidine ribonucleoside metabolic process	34	7	0.7	6.3	5.7e-06	0.02	9.8
GO:0090276	regulation of peptide hormone secretion	200	16	4.2	11.8	5.8e-06	0.02	3.8
GO:0022898	regulation of transmembrane transporter activity	200	16	4.2	11.8	5.8e-06	0.02	3.8
GO:0043043	peptide biosynthetic process	663	33	13.9	19.1	5.9e-06	0.02	2.4
GO:0031346	positive regulation of cell projection organization	323	21	6.8	14.2	5.9e-06	0.02	3.1
GO:0060070	canonical Wnt signaling pathway	298	20	6.2	13.8	6.1e-06	0.02	3.2
GO:0015980	energy derivation by oxidation of organic compounds	273	19	5.7	13.3	6.2e-06	0.02	3.3
GO:0000976	transcription regulatory region sequence-specific DNA binding	635	32	13.3	18.7	6.3e-06	0.02	2.4
GO:0016311	dephosphorylation	432	25	9	16	6.3e-06	0.02	2.8
GO:0048864	stem cell development	63	9	1.3	7.7	6.5e-06	0.02	6.8
GO:0005544	calcium-dependent phospholipid binding	48	8	1	7	6.5e-06	0.02	8
GO:0006644	phospholipid metabolic process	461	26	9.7	16.3	6.6e-06	0.022	2.7
GO:0045936	negative regulation of phosphate metabolic process	577	30	12.1	17.9	6.7e-06	0.022	2.5
GO:0001726	ruffle	158	14	3.3	10.7	6.8e-06	0.022	4.2
GO:0009636	response to toxic substance	226	17	4.7	12.3	6.8e-06	0.022	3.6
GO:0046033	AMP metabolic process	14	5	0.3	4.7	6.8e-06	0.024	17.1
GO:0008022	protein C-terminus binding	180	15	3.8	11.2	6.8e-06	0.024	4
GO:0070371	ERK1 and ERK2 cascade	275	19	5.8	13.2	6.9e-06	0.024	3.3
GO:0010563	negative regulation of phosphorus metabolic process	578	30	12.1	17.9	6.9e-06	0.024	2.5
GO:0006412	translation	638	32	13.4	18.6	7e-06	0.024	2.4
GO:0043094	cellular metabolic compound salvage	35	7	0.7	6.3	7e-06	0.024	9.6
GO:0045137	development of primary sexual characteristics	227	17	4.8	12.2	7.2e-06	0.024	3.6
GO:0015850	organic hydroxy compound transport	227	17	4.8	12.2	7.2e-06	0.024	3.6
GO:0016791	phosphatase activity	276	19	5.8	13.2	7.2e-06	0.024	3.3
GO:0000981	RNA polymerase II transcription factor activity, sequence-specific DNA binding	701	34	14.7	19.3	7.4e-06	0.024	2.3
GO:0004222	metalloendopeptidase activity	118	12	2.5	9.5	7.5e-06	0.024	4.9
GO:0070588	calcium ion transmembrane transport	277	19	5.8	13.2	7.6e-06	0.024	3.3
GO:0031669	cellular response to nutrient levels	182	15	3.8	11.2	7.8e-06	0.024	3.9
GO:0031099	regeneration	182	15	3.8	11.2	7.8e-06	0.024	3.9
GO:0071214	cellular response to abiotic stimulus	303	20	6.3	13.7	7.9e-06	0.024	3.2
GO:0045926	negative regulation of growth	229	17	4.8	12.2	8.1e-06	0.024	3.5
GO:0043270	positive regulation of ion transport	229	17	4.8	12.2	8.1e-06	0.024	3.5
GO:0010256	endomembrane system organization	583	30	12.2	17.8	8.1e-06	0.024	2.5
GO:0006066	alcohol metabolic process	304	20	6.4	13.6	8.2e-06	0.024	3.1
GO:0010810	regulation of cell-substrate adhesion	183	15	3.8	11.2	8.4e-06	0.024	3.9
GO:1905330	regulation of morphogenesis of an epithelium	183	15	3.8	11.2	8.4e-06	0.024	3.9
GO:1901617	organic hydroxy compound biosynthetic process	206	16	4.3	11.7	8.4e-06	0.024	3.7
GO:0002685	regulation of leukocyte migration	161	14	3.4	10.6	8.4e-06	0.024	4.2
GO:0006338	chromatin remodeling	161	14	3.4	10.6	8.4e-06	0.024	4.2
GO:0006734	NADH metabolic process	36	7	0.8	6.2	8.5e-06	0.024	9.3
GO:0007162	negative regulation of cell adhesion	230	17	4.8	12.2	8.6e-06	0.024	3.5
GO:0016614	oxidoreductase activity, acting on CH-OH group of donors	140	13	2.9	10.1	8.6e-06	0.024	4.4
GO:1903522	regulation of blood circulation	280	19	5.9	13.1	8.9e-06	0.024	3.2
GO:0005539	glycosaminoglycan binding	207	16	4.3	11.7	8.9e-06	0.024	3.7
GO:0051098	regulation of binding	332	21	7	14	9e-06	0.024	3
GO:0005506	iron ion binding	162	14	3.4	10.6	9.1e-06	0.024	4.1
GO:0006814	sodium ion transport	231	17	4.8	12.2	9.1e-06	0.024	3.5
GO:0071407	cellular response to organic cyclic compound	557	29	11.7	17.3	9.2e-06	0.024	2.5
GO:0061564	axon development	470	26	9.8	16.2	9.2e-06	0.024	2.6
GO:0030282	bone mineralization	101	11	2.1	8.9	9.3e-06	0.024	5.2
GO:1901653	cellular response to peptide	333	21	7	14	9.5e-06	0.024	3
GO:0045069	regulation of viral genome replication	83	10	1.7	8.3	9.5e-06	0.024	5.8
GO:0071357	cellular response to type I interferon	83	10	1.7	8.3	9.5e-06	0.024	5.8
GO:0060337	type I interferon signaling pathway	83	10	1.7	8.3	9.5e-06	0.024	5.8
GO:0009201	ribonucleoside triphosphate biosynthetic process	66	9	1.4	7.6	9.5e-06	0.024	6.5
GO:0044420	extracellular matrix component	121	12	2.5	9.5	9.7e-06	0.024	4.7
GO:0030139	endocytic vesicle	282	19	5.9	13.1	9.8e-06	0.024	3.2
GO:0006259	DNA metabolic process	999	43	20.9	22.1	9.9e-06	0.024	2.1
GO:0099600	transmembrane receptor activity	1337	53	28	25	9.9e-06	0.024	1.9
GO:0007009	plasma membrane organization	283	19	5.9	13.1	1e-05	0.028	3.2
GO:0019320	hexose catabolic process	51	8	1.1	6.9	1e-05	0.028	7.5
GO:0099504	synaptic vesicle cycle	122	12	2.6	9.4	1.1e-05	0.028	4.7
GO:0051262	protein tetramerization	143	13	3	10	1.1e-05	0.03	4.3
GO:0016810	hydrolase activity, acting on carbon-nitrogen (but not peptide) bonds	143	13	3	10	1.1e-05	0.03	4.3
GO:0060271	cilium assembly	337	21	7.1	13.9	1.1e-05	0.03	3
GO:0031668	cellular response to extracellular stimulus	211	16	4.4	11.6	1.1e-05	0.03	3.6
GO:0043393	regulation of protein binding	188	15	3.9	11.1	1.2e-05	0.032	3.8
GO:0042391	regulation of membrane potential	392	23	8.2	14.8	1.2e-05	0.032	2.8
GO:0032386	regulation of intracellular transport	506	27	10.6	16.4	1.2e-05	0.032	2.5
GO:0016763	transferase activity, transferring pentosyl groups	52	8	1.1	6.9	1.2e-05	0.032	7.3
GO:0002688	regulation of leukocyte chemotaxis	104	11	2.2	8.8	1.2e-05	0.032	5.1
GO:1903532	positive regulation of secretion by cell	339	21	7.1	13.9	1.2e-05	0.032	3
GO:0046942	carboxylic acid transport	313	20	6.6	13.4	1.3e-05	0.032	3.1
GO:0046474	glycerophospholipid biosynthetic process	237	17	5	12	1.3e-05	0.032	3.4
GO:0032409	regulation of transporter activity	213	16	4.5	11.5	1.3e-05	0.032	3.6
GO:0031960	response to corticosteroid	167	14	3.5	10.5	1.3e-05	0.032	4
GO:1902903	regulation of supramolecular fiber organization	288	19	6	13	1.3e-05	0.034	3.2
GO:0016628	oxidoreductase activity, acting on the CH-CH group of donors, NAD or NADP as acceptor	26	6	0.5	5.5	1.3e-05	0.036	11
GO:0006821	chloride transport	105	11	2.2	8.8	1.3e-05	0.036	5
GO:0051961	negative regulation of nervous system development	263	18	5.5	12.5	1.4e-05	0.036	3.3
GO:0050679	positive regulation of epithelial cell proliferation	168	14	3.5	10.5	1.4e-05	0.036	4
GO:0035690	cellular response to drug	69	9	1.4	7.6	1.4e-05	0.04	6.2
GO:0019674	NAD metabolic process	69	9	1.4	7.6	1.4e-05	0.04	6.2
GO:0050810	regulation of steroid biosynthetic process	53	8	1.1	6.9	1.4e-05	0.04	7.2
GO:0005840	ribosome	239	17	5	12	1.4e-05	0.04	3.4
GO:0019900	kinase binding	631	31	13.2	17.8	1.4e-05	0.04	2.3
GO:0032507	maintenance of protein location in cell	87	10	1.8	8.2	1.5e-05	0.044	5.5
GO:0019216	regulation of lipid metabolic process	290	19	6.1	12.9	1.5e-05	0.044	3.1
GO:0050731	positive regulation of peptidyl-tyrosine phosphorylation	169	14	3.5	10.5	1.5e-05	0.044	4
GO:0051047	positive regulation of secretion	370	22	7.7	14.3	1.5e-05	0.044	2.8
GO:0014075	response to amine	39	7	0.8	6.2	1.5e-05	0.044	8.6
GO:0002694	regulation of leukocyte activation	513	27	10.7	16.3	1.5e-05	0.044	2.5
GO:0048562	embryonic organ morphogenesis	291	19	6.1	12.9	1.5e-05	0.044	3.1
GO:0001654	eye development	344	21	7.2	13.8	1.5e-05	0.044	2.9
GO:0010976	positive regulation of neuron projection development	241	17	5	12	1.6e-05	0.044	3.4
GO:0044106	cellular amine metabolic process	127	12	2.7	9.3	1.6e-05	0.044	4.5
GO:0006576	cellular biogenic amine metabolic process	54	8	1.1	6.9	1.6e-05	0.044	7.1
GO:0046148	pigment biosynthetic process	54	8	1.1	6.9	1.6e-05	0.044	7.1
GO:0044782	cilium organization	345	21	7.2	13.8	1.6e-05	0.044	2.9
GO:0009743	response to carbohydrate	217	16	4.5	11.5	1.6e-05	0.044	3.5
GO:1903901	negative regulation of viral life cycle	88	10	1.8	8.2	1.6e-05	0.044	5.4
GO:0006165	nucleoside diphosphate phosphorylation	88	10	1.8	8.2	1.6e-05	0.044	5.4
GO:0006641	triglyceride metabolic process	107	11	2.2	8.8	1.6e-05	0.044	4.9
GO:0006690	icosanoid metabolic process	107	11	2.2	8.8	1.6e-05	0.044	4.9
GO:1901568	fatty acid derivative metabolic process	107	11	2.2	8.8	1.6e-05	0.044	4.9
GO:0006979	response to oxidative stress	428	24	9	15	1.6e-05	0.044	2.7
GO:0009894	regulation of catabolic process	761	35	15.9	19.1	1.7e-05	0.044	2.2
GO:0044242	cellular lipid catabolic process	194	15	4.1	10.9	1.7e-05	0.044	3.7
GO:0014074	response to purine-containing compound	149	13	3.1	9.9	1.7e-05	0.044	4.2
GO:0035725	sodium ion transmembrane transport	149	13	3.1	9.9	1.7e-05	0.044	4.2
GO:0038023	signaling receptor activity	1399	54	29.3	24.7	1.7e-05	0.044	1.8
GO:0050773	regulation of dendrite development	128	12	2.7	9.3	1.7e-05	0.044	4.5
GO:0051604	protein maturation	268	18	5.6	12.4	1.7e-05	0.044	3.2
GO:0043565	sequence-specific DNA binding	990	42	20.7	21.3	1.7e-05	0.044	2
GO:0009913	epidermal cell differentiation	347	21	7.3	13.7	1.8e-05	0.044	2.9
GO:0050709	negative regulation of protein secretion	108	11	2.3	8.7	1.8e-05	0.044	4.9
GO:0002065	columnar/cuboidal epithelial cell differentiation	108	11	2.3	8.7	1.8e-05	0.044	4.9
GO:0051651	maintenance of location in cell	108	11	2.3	8.7	1.8e-05	0.044	4.9
GO:0015698	inorganic anion transport	172	14	3.6	10.4	1.8e-05	0.044	3.9
GO:0015849	organic acid transport	321	20	6.7	13.3	1.8e-05	0.044	3
GO:0060491	regulation of cell projection assembly	150	13	3.1	9.9	1.8e-05	0.044	4.1
GO:0050865	regulation of cell activation	548	28	11.5	16.5	1.8e-05	0.044	2.4
GO:0032844	regulation of homeostatic process	460	25	9.6	15.4	1.8e-05	0.044	2.6
GO:0048489	synaptic vesicle transport	129	12	2.7	9.3	1.9e-05	0.044	4.4
GO:0097480	establishment of synaptic vesicle localization	129	12	2.7	9.3	1.9e-05	0.044	4.4
GO:0099003	vesicle-mediated transport in synapse	129	12	2.7	9.3	1.9e-05	0.044	4.4
GO:0043679	axon terminus	109	11	2.3	8.7	1.9e-05	0.044	4.8
GO:0019897	extrinsic component of plasma membrane	151	13	3.2	9.8	2e-05	0.044	4.1
GO:0051384	response to glucocorticoid	151	13	3.2	9.8	2e-05	0.044	4.1
GO:0036293	response to decreased oxygen levels	350	21	7.3	13.7	2e-05	0.044	2.9
GO:0046112	nucleobase biosynthetic process	17	5	0.4	4.6	2e-05	0.044	14
GO:0043174	nucleoside salvage	17	5	0.4	4.6	2e-05	0.044	14
GO:0030324	lung development	174	14	3.6	10.4	2e-05	0.044	3.8
GO:1903531	negative regulation of secretion by cell	174	14	3.6	10.4	2e-05	0.044	3.8
GO:0052547	regulation of peptidase activity	406	23	8.5	14.5	2e-05	0.044	2.7
GO:0006898	receptor-mediated endocytosis	351	21	7.3	13.7	2.1e-05	0.044	2.9
GO:0048525	negative regulation of viral process	110	11	2.3	8.7	2.1e-05	0.044	4.8
GO:0035567	non-canonical Wnt signaling pathway	152	13	3.2	9.8	2.1e-05	0.046	4.1
GO:0036465	synaptic vesicle recycling	41	7	0.9	6.1	2.1e-05	0.046	8.2
GO:0090184	positive regulation of kidney development	41	7	0.9	6.1	2.1e-05	0.046	8.2
GO:0043425	bHLH transcription factor binding	28	6	0.6	5.4	2.1e-05	0.048	10.2
GO:0050435	beta-amyloid metabolic process	28	6	0.6	5.4	2.1e-05	0.048	10.2
GO:0051048	negative regulation of secretion	198	15	4.1	10.9	2.1e-05	0.048	3.6
GO:0006650	glycerophospholipid metabolic process	352	21	7.4	13.6	2.2e-05	0.048	2.8
GO:0005777	peroxisome	131	12	2.7	9.3	2.2e-05	0.048	4.4
GO:0042579	microbody	131	12	2.7	9.3	2.2e-05	0.048	4.4
GO:0042278	purine nucleoside metabolic process	73	9	1.5	7.5	2.2e-05	0.048	5.9
GO:0098656	anion transmembrane transport	273	18	5.7	12.3	2.2e-05	0.048	3.1
GO:0005125	cytokine activity	223	16	4.7	11.3	2.3e-05	0.048	3.4
GO:0070661	leukocyte proliferation	274	18	5.7	12.3	2.3e-05	0.048	3.1
GO:0043405	regulation of MAP kinase activity	327	20	6.8	13.2	2.4e-05	0.048	2.9
GO:0009135	purine nucleoside diphosphate metabolic process	92	10	1.9	8.1	2.4e-05	0.048	5.2
GO:0009179	purine ribonucleoside diphosphate metabolic process	92	10	1.9	8.1	2.4e-05	0.048	5.2
GO:0051149	positive regulation of muscle cell differentiation	92	10	1.9	8.1	2.4e-05	0.048	5.2
GO:0060485	mesenchyme development	249	17	5.2	11.8	2.4e-05	0.048	3.3

## Sheet: Genes Profile 0
Selected	Weight	gene	SPOT	Control	T6	T12	T24	T48
	1	HS3ST1	ID_24	0	-15.85	-15.17	-15.05	-15.62
	1	WNT16	ID_26	0	-21.28	-21.27	-21.43	-20.92
	1	SLC7A2	ID_44	0	-2.24	-2.44	-2.37	-2.19
	1	AK2	ID_49	0	-93.67	-103.04	-91.14	-64.93
	1	LIG3	ID_82	0	-10.87	-9.6	-9.23	-9.12
	1	ACSM3	ID_84	0	-11.08	-11.3	-11.74	-11.16
	1	WDR54	ID_97	0	-16.13	-22.4	-24.03	-17.9
	1	SOX8	ID_102	0	-4.22	-4.13	-3.69	-3.63
	1	SPATA20	ID_129	0	-23.53	-23.29	-24.48	-25.42
	1	CACNA1G	ID_130	0	-1.25	-1.26	-1.18	-1.26
	1	COX10	ID_150	0	-2.64	-3.22	-2.99	-2.29
	1	PROM1	ID_165	0	-7.58	-8.15	-7.98	-7.11
	1	GAS7	ID_173	0	-1.91	-1.95	-1.45	-1.64
	1	SCN4A	ID_178	0	-2.31	-2.28	-2.1	-2.22
	1	BAIAP3	ID_186	0	-10.64	-10.98	-10.49	-10.02
	1	SYN1	ID_198	0	-1.01	-0.96	-1.07	-1.14
	1	JARID2	ID_199	0	-12.06	-10.58	-9.85	-9.65
	1	NFIX	ID_220	0	-3.48	-3.92	-4.34	-4.91
	1	MRC2	ID_277	0	-10.46	-9.82	-9.02	-7.6
	1	NME2	ID_278	0	-81.81	-87.62	-93.46	-95.25
	1	UTP18	ID_288	0	-18.31	-26.33	-24.17	-14.3
	1	TTC19	ID_290	0	-23.14	-21.74	-21.76	-20.3
	1	SYT7	ID_293	0	-10.69	-11.79	-11.94	-12.03
	1	QPCTL	ID_301	0	-17.25	-18.55	-13.67	-10.45
	1	CD22	ID_311	0	-1.6	-1.78	-1.73	-1.51
	1	ALOX5	ID_319;ID_59063	0	-1.74	-1.66	-1.71	-1.54
	1	HEBP1	ID_340	0	-19.7	-18.63	-15.66	-16.41
	1	TTC27	ID_384	0	-2.6	-5.34	-6.14	-4.47
	1	CYP24A1	ID_389	0	-1.34	-1.26	-1.27	-1.15
	1	ADGRA2	ID_397	0	-1.68	-1.69	-1.64	-1.69
	1	FHL1	ID_414	0	-17.99	-18.82	-18.95	-18.93
	1	SNAPC1	ID_431	0	-2.59	-3.08	-2.13	-1.83
	1	TYMP	ID_447	0	-14.98	-16.08	-11.68	-12.88
	1	BTN3A1	ID_460	0	-2.74	-2.47	-2.62	-2.58
	1	MRI1	ID_541	0	-1.51	-1.96	-1.7	-1.8
	1	RAI14	ID_560	0	-4.28	-4.51	-4.44	-4.44
	1	TRIT1	ID_598	0	-5.9	-8.15	-8.04	-6.88
	1	ADRB1	ID_599	0	-1.2	-1.16	-0.98	-1.1
	1	HSPA5	ID_606	0	-2231.63	-2258.02	-2297.33	-1518.1
	1	KITLG	ID_652	0	-58.46	-54.53	-69.92	-55.24
	1	TNFRSF9	ID_659	0	-1.05	-1.26	-1.3	-1.23
	1	LTBP1	ID_661	0	-3.13	-3.01	-2.92	-3.06
	1	PTCD2	ID_671	0	-4.64	-5.08	-3.71	-2.88
	1	NFE2L3	ID_676	0	-34.79	-36.81	-34.68	-29.06
	1	LAMC3	ID_681	0	-7.1	-6.41	-6.96	-7.45
	1	HERPUD1	ID_688	0	-193.84	-187.86	-208.68	-165.86
	1	CYBA	ID_693	0	-105.57	-116.76	-157.78	-141.86
	1	MPHOSPH9	ID_696	0	-2.38	-3.43	-4.24	-3.77
	1	AKR7A2	ID_708	0	-27.93	-31.5	-29.65	-25.32
	1	USE1	ID_711	0	-21.99	-22.03	-20.92	-22.09
	1	KCNQ1	ID_717;ID_65331	0	-3.3	-3.71	-4.67	-4.7
	1	ENTPD2	ID_721	0	-18.07	-18.17	-16.16	-15.48
	1	USP13	ID_781	0	-1.6	-2.52	-2.78	-2.85
	1	NDC1	ID_795	0	-3.19	-4.65	-6.88	-4.05
	1	ALDH18A1	ID_801	0	-30.19	-32.79	-31.05	-33.52
	1	PTPRU	ID_819	0	-27.95	-26.54	-24.08	-24.84
	1	CDH3	ID_838;ID_839	0	-58.54	-60.45	-46.35	-46.81
	1	DGAT2	ID_842	0	-2.28	-2.76	-2	-2.39
	1	ISOC2	ID_859	0	-43.87	-53.95	-36.64	-29.94
	1	LIMCH1	ID_872	0	-1.44	-2.46	-2.38	-2.12
	1	ATP2C2	ID_881	0	-20.6	-20.06	-20.02	-21.2
	1	CDON	ID_883	0	-3.76	-3.84	-4.14	-3.85
	1	PMS1	ID_906	0	-5.36	-5.54	-5.42	-4.68
	1	HMG20B	ID_907	0	-42.18	-48.6	-36.59	-37.07
	1	WDR3	ID_919	0	-9.09	-9.26	-9.81	-9.05
	1	PDIA5	ID_932	0	-38.01	-36.88	-37.19	-34.33
	1	MYLK	ID_936	0	-1.34	-1.31	-1.44	-1.34
	1	GSTO2	ID_944	0	-45.12	-49.44	-46.73	-43.95
	1	NGEF	ID_968	0	-11.3	-10.73	-11.83	-11.49
	1	FGFR2	ID_979	0	-7.7	-7.19	-7.13	-6.78
	1	SYT1	ID_1021	0	-17.21	-17.09	-19.79	-18
	1	HEATR6	ID_1035	0	-12.08	-11.3	-9.49	-8.8
	1	RASGRP2	ID_1058	0	-7.16	-7.63	-6.77	-5.64
	1	MAOB	ID_1082	0	-7.01	-7.96	-8.29	-6.01
	1	GNB5	ID_1093	0	-12.03	-14.11	-12.84	-10.81
	1	CECR5	ID_1095	0	-22.34	-32.64	-18.41	-21.5
	1	DAPP1	ID_1106	0	-1.47	-1.36	-1.45	-1.39
	1	SLC44A1	ID_1108	0	-2.5	-2.41	-2.86	-2.2
	1	RPS6KA2	ID_1155	0	-3.73	-3.72	-3.55	-3.68
	1	VASH1	ID_1157	0	-2.37	-2.41	-2.29	-2.56
	1	TCF3	ID_1163	0	-27.94	-27.62	-28.05	-31.07
	1	HLTF	ID_1168	0	-15.44	-14.74	-14.89	-12.38
	1	ADGRL1	ID_1179	0	-11.85	-11.3	-11.35	-9.03
	1	RHOBTB1	ID_1197	0	-1.7	-1.79	-1.44	-1.16
	1	SCARB1	ID_1222	0	-17.69	-22.12	-24.53	-27.43
	1	NLE1	ID_1233	0	-11.42	-13.83	-12.49	-10.29
	1	ADAM11	ID_1239	0	-1.17	-1.14	-1.41	-1.44
	1	ST6GAL1	ID_1248	0	-7.12	-6.99	-6.83	-6.84
	1	CA12	ID_1267	0	-1.62	-1.58	-1.53	-1.59
	1	ANO8	ID_1284	0	-1.94	-2.08	-2.36	-1.77
	1	SEMA3A	ID_1296	0	-10.55	-10.88	-11.17	-11.05
	1	SLC25A40	ID_1305	0	-4.53	-5.07	-4.96	-5.13
	1	MCAM	ID_1361	0	-18.26	-18.75	-18.39	-16.6
	1	RAP1GAP	ID_1365	0	-8.25	-9.19	-7.41	-8.66
	1	EXOSC5	ID_1389	0	-23.66	-34.15	-30.47	-25.22
	1	PMS2P1	ID_1428	0	-4.29	-4.48	-4.18	-4
	1	MLLT10	ID_1433	0	-5.71	-5.96	-5.02	-4.49
	1	CLUL1	ID_1454	0	-1.47	-1.63	-1.5	-1.6
	1	PAFAH1B3	ID_1476	0	-19.1	-34.81	-27.44	-33.7
	1	PGM1	ID_1482	0	-25.24	-29.27	-26.43	-25.93
	1	MOXD1	ID_1487	0	-2.08	-2.19	-2.03	-2.03
	1	ARG2	ID_1537	0	-25.24	-26.83	-25.09	-24.27
	1	SMARCD3	ID_1561	0	-22.78	-23	-22.49	-25.45
	1	DLG3	ID_1576	0	-12.47	-12.82	-12.13	-13.43
	1	GEMIN5	ID_1581	0	-5.68	-5.9	-4.05	-4.41
	1	BCKDHB	ID_1595	0	-2.73	-3.56	-3.2	-3.1
	1	P2RX5	ID_1602	0	-2.93	-4.03	-3.51	-2.54
	1	NUFIP1	ID_1608	0	-1.97	-2.64	-2.33	-2.29
	1	SLC27A5	ID_1614	0	-5.88	-8.25	-6.94	-7.62
	1	NKAIN1	ID_1639	0	-1.22	-1.36	-1.42	-1.45
	1	CAD	ID_1651	0	-11.59	-14.63	-16.07	-17.1
	1	IGSF9	ID_1670	0	-2.73	-3.93	-4	-4.32
	1	WNT11	ID_1677	0	-4.03	-3.76	-3.59	-4.04
	1	DIMT1	ID_1695	0	-11.8	-15.15	-14.87	-12.36
	1	MRPL28	ID_1703	0	-26.44	-29.65	-19.52	-21.04
	1	ADAMTS2	ID_1732	0	-1.97	-2	-2.13	-2.12
	1	SULT2B1	ID_1766	0	-8.95	-8.93	-6.76	-6.8
	1	C3ORF18	ID_1787	0	-4.33	-4.9	-3.41	-3.08
	1	TESC	ID_1811	0	-13.56	-16.77	-12.21	-14.5
	1	OAS1	ID_1828	0	-1.07	-1.05	-0.97	-0.97
	1	FXYD3	ID_1847	0	-7.03	-7.38	-8.57	-9.68
	1	HEPH	ID_1848	0	-3.03	-2.7	-3.28	-3.43
	1	ZBTB25	ID_1860	0	-6.24	-7.21	-6.09	-5.07
	1	ICAM1	ID_1880	0	-11.03	-10.8	-9.91	-11.18
	1	CHRD	ID_1893	0	-8.43	-7.64	-7.83	-7.48
	1	FLT3LG	ID_1894	0	-1.67	-1.78	-1.68	-1.56
	1	USP48	ID_1903	0	-3.74	-4.25	-4.03	-2.73
	1	GLG1	ID_1907	0	-69.23	-60.39	-55.08	-51.95
	1	PLEKHG2	ID_1910	0	-4.47	-4.19	-3.75	-3.03
	1	PUS7	ID_1920	0	-4.68	-4.69	-5.16	-4.92
	1	LAMB1	ID_1923	0	-15.75	-13.68	-18.83	-17.31
	1	SPAG7	ID_1945	0	-23.06	-25.98	-19.14	-20.03
	1	ANGPT2	ID_1953	0	-2.95	-3.3	-3.96	-3.82
	1	PSME1	ID_1958	0	-61.53	-66.11	-84.47	-75.39
	1	GEMIN2	ID_1975	0	-11.14	-10.86	-9.25	-7.2
	1	UNC13D	ID_1995	0	-2.86	-3.49	-3.38	-4.24
	1	MSH2	ID_2021	0	-6.03	-5.7	-6.06	-6.4
	1	DHPS	ID_2023	0	-39.44	-44.62	-47.08	-44.66
	1	HOOK2	ID_2024	0	-8.73	-9.51	-9.17	-5.43
	1	PTGS1	ID_2030	0	-1.96	-2.01	-2.01	-1.98
	1	HSD3B7	ID_2109	0	-1.74	-2.35	-1.91	-2.55
	1	ATP5D	ID_2115	0	-140.83	-162.89	-160.02	-147.44
	1	MTAP	ID_2127	0	-30.05	-33.21	-27.41	-28.34
	1	IZUMO4	ID_2134	0	-1.42	-1.52	-1.07	-0.96
	1	ZDHHC8	ID_2144	0	-7.78	-7.04	-6.91	-6.45
	1	MMP11	ID_2151;ID_58867	0	-2.48	-2.45	-1.91	-2.08
	1	GSTT2	ID_2160;ID_61339	0	-3.22	-3.51	-3.27	-3.29
	1	PRODH	ID_2178	0	-1.24	-1.37	-1.34	-1.09
	1	MFNG	ID_2186	0	-1.41	-1.34	-1.5	-1.3
	1	LGALS1	ID_2197	0	-2052.04	-2001.11	-1851.46	-1856.44
	1	TRIOBP	ID_2203	0	-39.79	-40.12	-33.18	-39.78
	1	GCAT	ID_2205	0	-19.29	-28.07	-28.49	-21.15
	1	2017-09-03	ID_2220	0	-3.29	-4.33	-4.97	-5.04
	1	SLC5A1	ID_2221	0	-2.18	-2.15	-2.11	-2.11
	1	KDELR3	ID_2224	0	-46.28	-46.98	-41.32	-39.01
	1	TIMP3	ID_2240	0	-3.61	-3.56	-3.76	-4.1
	1	APOBEC3H	ID_2263	0	-0.94	-1.35	-1.14	-0.88
	1	TSPO	ID_2265	0	-109.26	-127.99	-85.33	-80.92
	1	RASD2	ID_2266	0	-1.87	-1.67	-1.44	-1.45
	1	TTLL12	ID_2267	0	-17.44	-26.32	-19.8	-18.9
	1	COCH	ID_2331	0	-3.11	-3.96	-4.53	-4.49
	1	PYGL	ID_2338	0	-42.73	-57.12	-43.04	-43.54
	1	TIMM9	ID_2353	0	-28.19	-31.76	-27.09	-23.49
	1	RPS6KA5	ID_2394	0	-2.63	-2.59	-3.2	-3.02
	1	PCK2	ID_2412	0	-57.17	-59.73	-69.7	-73.61
	1	TCFL5	ID_2473	0	-4.08	-3.91	-3.15	-3.34
	1	SLC17A9	ID_2476	0	-5.22	-5.7	-5.52	-5.59
	1	FERMT1	ID_2508	0	-4.01	-5.69	-5.62	-5.94
	1	RBFA	ID_2561	0	-14.85	-18.46	-15.07	-11.45
	1	LIPG	ID_2575	0	-3.24	-3.13	-3.19	-2.96
	1	RBBP8	ID_2582	0	-4.86	-5.54	-5.42	-2.44
	1	PRPS2	ID_2603	0	-12.54	-13.91	-13.92	-13.02
	1	SRPX	ID_2611	0	-13.4	-12.32	-13.61	-11.53
	1	RENBP	ID_2627	0	-2.16	-2.27	-2.09	-1.7
	1	SMARCA1	ID_2629	0	-11.4	-11.1	-10.89	-11.36
	1	ASB9	ID_2631	0	-1.49	-1.99	-2.02	-1.86
	1	TAZ	ID_2646	0	-8.5	-8.68	-6.69	-6.97
	1	SLC25A15	ID_2708	0	-1.98	-2.91	-2.77	-2.42
	1	DHRS12	ID_2717	0	-3.9	-3.65	-3.46	-2.59
	1	TSC22D1	ID_2719	0	-173.71	-164.16	-153.17	-158.58
	1	HSF4	ID_2726	0	-2.47	-2.76	-2.15	-1.41
	1	ELMO3	ID_2730	0	-17.08	-18.22	-17.37	-15.4
	1	DHODH	ID_2746	0	-4.62	-5.29	-4.12	-3.94
	1	PARD6A	ID_2751	0	-6.05	-6.83	-5.42	-4.82
	1	NME3	ID_2758	0	-43.32	-54.27	-47.21	-27.54
	1	HAS3	ID_2764	0	-16.7	-15.63	-15.6	-16.79
	1	FA2H	ID_2772	0	-8.31	-7.99	-7.36	-7.96
	1	HCFC1R1	ID_2777	0	-72.32	-79.14	-78.57	-73.64
	1	HAGHL	ID_2801	0	-25.52	-27.51	-26.45	-22.77
	1	CRYM	ID_2812	0	-11.31	-11.63	-9.67	-9.18
	1	EEF2K	ID_2813	0	-4.51	-4.54	-3.57	-3.37
	1	RBL2	ID_2834	0	-4	-4.17	-4.44	-3.81
	1	C16ORF62	ID_2849	0	-2.55	-3.09	-3.27	-3.61
	1	CTSH	ID_2867	0	-27.29	-31.51	-33.1	-34.37
	1	ZDHHC2	ID_2901	0	-8.35	-9.84	-9.71	-9.96
	1	RIPK2	ID_2909	0	-10.8	-11.8	-7.99	-8.28
	1	JPH1	ID_2924	0	-3.83	-3.78	-3.75	-2.94
	1	GSDMD	ID_2945;ID_62144	0	-15.7	-18.69	-16.85	-14.89
	1	DHDH	ID_2978	0	-16.74	-17.36	-15.36	-14.44
	1	CGB2	ID_2981	0	-2.22	-2.9	-1.81	-1.76
	1	ECH1	ID_2982	0	-35.12	-38.35	-33.1	-26.2
	1	FCGRT	ID_2996	0	-1.64	-1.79	-2.45	-1.95
	1	ERCC2	ID_3002	0	-39.49	-42.27	-38.51	-33.9
	1	STX10	ID_3015	0	-29.79	-39.14	-32.57	-26.23
	1	TLE6	ID_3023	0	-8.25	-8.09	-8.28	-5.3
	1	FBL	ID_3063;ID_63822	0	-53.48	-70.53	-58.43	-59.23
	1	CNTD2	ID_3066	0	-5.58	-6.22	-4.71	-3.88
	1	EBI3	ID_3073	0	-0.84	-1.03	-1.08	-1.03
	1	SHD	ID_3075	0	-2.06	-2.32	-2.22	-1.68
	1	ICAM5	ID_3105	0	-29.36	-27.74	-26.45	-26.81
	1	CNFN	ID_3119	0	-6.35	-7.53	-7.81	-6.49
	1	CCDC114	ID_3128	0	-1.16	-1.17	-0.92	-0.76
	1	RAB3D	ID_3137	0	-5.13	-4.95	-4	-4.59
	1	DBP	ID_3138	0	-17.54	-17.46	-14.65	-12.81
	1	GCDH	ID_3153	0	-4.92	-5.49	-4.72	-4.41
	1	JAK3	ID_3161	0	-1.73	-1.64	-1.34	-1.33
	1	PIK3R2	ID_3166;ID_54242	0	-3.81	-4.39	-3.31	-4.51
	1	RAB3A	ID_3167	0	-10.03	-10.5	-9.02	-8.95
	1	TMEM59L	ID_3183	0	-39.55	-37.64	-39.56	-40.23
	1	USF2	ID_3185	0	-14.62	-21.92	-16.62	-21.86
	1	ETHE1	ID_3201	0	-52.39	-52.56	-43.28	-40.81
	1	PON3	ID_3217	0	-1.73	-1.76	-1.6	-1.4
	1	PON2	ID_3218	0	-12.93	-15.21	-12.05	-16.52
	1	CAV1	ID_3241	0	-21.06	-28.57	-29.67	-32.58
	1	AIMP2	ID_3298	0	-15.05	-18.01	-11.82	-15.48
	1	SERPINE1	ID_3311	0	-57	-58.86	-71.2	-67.19
	1	STAG3L4	ID_3349	0	-15.89	-17.03	-15.5	-13.29
	1	GCK	ID_3355	0	-2.67	-3.07	-2.86	-2.63
	1	CORO2A	ID_3375	0	-6.24	-6.23	-5.12	-4.84
	1	LHX6	ID_3383	0	-2.56	-2.42	-2.27	-2.48
	1	AKNA	ID_3387	0	-16.36	-15.44	-14.88	-10.96
	1	DNM1	ID_3389	0	-1.49	-1.58	-1.74	-2.04
	1	PTGDS	ID_3423	0	-2.56	-2.66	-2.66	-2.66
	1	ABCA2	ID_3424	0	-32.43	-31.31	-33.53	-31.2
	1	RASSF4	ID_3438	0	-1.34	-1.52	-1.28	-1.42
	1	ERLIN1	ID_3442	0	-21.36	-20.9	-24.28	-21.79
	1	TRDMT1	ID_3446	0	-2.43	-2.63	-2.57	-2.64
	1	LIPA	ID_3465	0	-14.72	-15.86	-13.58	-11.9
	1	NPM3	ID_3473	0	-93.16	-161.48	-174.6	-161.27
	1	LHPP	ID_3484	0	-32.71	-33.72	-35.71	-32.97
	1	NEURL1	ID_3490	0	-5.33	-5.38	-5.27	-5.06
	1	OBFC1	ID_3493	0	-41.68	-42.01	-35.08	-33.62
	1	DNAJC12	ID_3510	0	-2.86	-3.39	-2.72	-2.34
	1	KRT23	ID_3517;ID_50790	0	-4	-4.71	-4.8	-5.05
	1	2017-09-04	ID_3534	0	-12.07	-12.64	-12.94	-13.09
	1	ALDH3A1	ID_3576	0	-1.38	-1.41	-1.33	-1.24
	1	B9D1	ID_3580	0	-4.02	-4.96	-4.25	-5.41
	1	NAGLU	ID_3597	0	-6.93	-7.09	-5.5	-5.74
	1	RND2	ID_3612	0	-0.9	-1	-0.9	-1
	1	ABCC3	ID_3615	0	-11.19	-10.32	-9.46	-10.37
	1	ALDOC	ID_3650	0	-48.05	-47.55	-39.05	-34.55
	1	AREG	ID_3673	0	-622.41	-870.41	-977.59	-937.15
	1	MANBA	ID_3674	0	-9.15	-8.74	-9.59	-8.74
	1	SIAE	ID_3744	0	-10.72	-9.17	-13.06	-12.44
	1	UNC93B1	ID_3751	0	-18.71	-24.29	-19.89	-10.99
	1	DCPS	ID_3753	0	-2.91	-4.29	-3.31	-2.83
	1	FOLR1	ID_3770	0	-11.37	-10.41	-10.73	-11.68
	1	GALNT18	ID_3783	0	-4.65	-8.36	-8.94	-9.02
	1	AIP	ID_3816	0	-46.43	-46.76	-37.38	-43.99
	1	PRPF40B	ID_3830	0	-4.36	-4.59	-3.13	-3.95
	1	ASIC1	ID_3837	0	-10.62	-11.23	-11.1	-10.62
	1	CYP27B1	ID_3854	0	-1.53	-1.77	-1.31	-0.87
	1	SCNN1A	ID_3894	0	-16.4	-18.39	-18.69	-19.14
	1	ARHGDIB	ID_3903	0	-2.11	-2.25	-2.47	-2.15
	1	ENO2	ID_3943	0	-21.85	-22.31	-22.16	-20.85
	1	PHC1	ID_3964	0	-4.25	-3.82	-4.4	-3.78
	1	PAK1IP1	ID_3982	0	-5.71	-7.76	-5.18	-4.72
	1	ADTRP	ID_3987	0	-1.78	-1.55	-1.37	-1.38
	1	TPD52L1	ID_3996	0	-25.23	-33.99	-25.94	-15.73
	1	PEX7	ID_4072	0	-5.21	-5.42	-4.54	-2.93
	1	CUTA	ID_4092;ID_28128	0	-23.87	-25.9	-16.77	-21.46
	1	GMDS	ID_4117	0	-11.24	-10.56	-11.56	-8.56
	1	SLC29A1	ID_4123	0	-19.73	-26.3	-23.94	-19.04
	1	APBB3	ID_4161	0	-3.32	-3.22	-3.33	-3.09
	1	TMCO6	ID_4162	0	-11.07	-11.54	-9.62	-8.07
	1	POLR3G	ID_4192	0	-3.58	-5.63	-4.69	-3.29
	1	ERGIC1	ID_4239	0	-24.98	-28.28	-32.76	-27.57
	1	STC2	ID_4244	0	-19.22	-24.28	-23.58	-25.4
	1	UNC5A	ID_4249	0	-5.83	-5.65	-5.73	-5.13
	1	PCCB	ID_4271	0	-29.2	-34.91	-40.32	-41.01
	1	RBP1	ID_4276	0	-73.15	-76.96	-77.15	-64.43
	1	HYAL1	ID_4301	0	-1.35	-1.33	-1.12	-1.11
	1	ROPN1B	ID_4322	0	-1.56	-1.71	-1.2	-1.19
	1	PODXL2	ID_4326	0	-5.54	-7.66	-7.91	-8.14
	1	MAPKAPK3	ID_4338	0	-30	-33.04	-27.54	-32.47
	1	RRP9	ID_4344	0	-26.21	-40.45	-34.84	-26
	1	VIPR1	ID_4353	0	-1.97	-2.01	-1.88	-1.78
	1	TNNC1	ID_4357	0	-3.83	-3.5	-4.07	-4.04
	1	ACTR1B	ID_4380	0	-24.46	-26.1	-24.76	-23.29
	1	STEAP3	ID_4384	0	-7.45	-9.09	-8.53	-6.82
	1	CENPA	ID_4394	0	-6.13	-13.57	-11.42	-13.45
	1	TTC31	ID_4420	0	-5.05	-4.96	-4.09	-4.42
	1	GRB14	ID_4423	0	-3.19	-3.24	-3.33	-2.38
	1	FN1	ID_4444	0	-13	-12.43	-14	-14.04
	1	PECR	ID_4449	0	-4.93	-5.89	-5.35	-5.27
	1	EFHD1	ID_4455	0	-2.34	-2.19	-2.31	-2.14
	1	EHBP1	ID_4460	0	-28.11	-26.2	-29.24	-29.34
	1	ST3GAL5	ID_4466	0	-9.21	-8.52	-8.83	-8.33
	1	MLPH	ID_4486	0	-30.11	-31.65	-30	-24.29
	1	TAF1B	ID_4499	0	-6.29	-5.58	-6.75	-5.95
	1	DARS	ID_4516	0	-16.51	-17.57	-14.86	-18.52
	1	MORN1	ID_4560	0	-1.89	-1.9	-1.4	-1.39
	1	MECR	ID_4588	0	-29.89	-33.01	-31.41	-28.79
	1	C1ORF21	ID_4613	0	-5.49	-5.8	-4.26	-4.28
	1	IVNS1ABP	ID_4618	0	-21.28	-24.33	-22.34	-14.89
	1	PLA2G4A	ID_4627	0	-2.53	-2.65	-2.81	-2.64
	1	OLFML3	ID_4642	0	-1.48	-1.49	-1.4	-1.63
	1	KIF21B	ID_4654	0	-2.22	-2.15	-1.98	-1.96
	1	HPCAL4	ID_4672	0	-4.37	-4.51	-4.12	-3.4
	1	MYCL	ID_4675	0	-14.12	-13.37	-12.17	-11.41
	1	KCNQ4	ID_4681	0	-2.4	-2.43	-2.45	-2.34
	1	ACADM	ID_4685	0	-6.6	-5.92	-5.34	-5.09
	1	PADI2	ID_4690	0	-4.72	-4.69	-5.04	-5.17
	1	MFAP2	ID_4692	0	-39.99	-45.33	-38.12	-46.09
	1	ZNHIT6	ID_4702	0	-0.97	-1.85	-2.55	-1.79
	1	KIF17	ID_4708	0	-1.2	-1.16	-1.12	-0.92
	1	CDK18	ID_4710	0	-10.66	-10.23	-9.88	-10.02
	1	RAB29	ID_4711	0	-5.72	-6.16	-5.13	-4.43
	1	GALE	ID_4715	0	-51.59	-54.29	-49.76	-44.68
	1	CR2	ID_4717	0	-1.03	-1.12	-1.31	-1.11
	1	ARTN	ID_4726	0	-23.47	-21.27	-20.2	-21.57
	1	AKR1A1	ID_4732	0	-76.66	-92.56	-78.43	-61.28
	1	RCAN3	ID_4762	0	-3.89	-4	-3.15	-2.48
	1	KPTN	ID_4803	0	-9.52	-11.64	-9.29	-10.28
	1	UBE3D	ID_4830	0	-2.48	-3.39	-2.93	-2.64
	1	TCF21	ID_4849	0	-1.5	-1.46	-1.34	-1.4
	1	ABCG2	ID_4867	0	-0.9	-1.01	-0.99	-0.97
	1	CCNI	ID_4870	0	-10.9	-40.4	-41.2	-28.8
	1	CNTRL	ID_4918	0	-2.14	-2.48	-2.57	-2.26
	1	NEK6	ID_4922	0	-21.25	-23.27	-21.21	-20.1
	1	HSDL2	ID_4930	0	-4.65	-4.28	-3.56	-3.56
	1	DCAF4	ID_4944	0	-8.78	-8.48	-8.17	-8.02
	1	IRF2BPL	ID_4957	0	-35.07	-33.91	-28.53	-29.8
	1	ALDH6A1	ID_4971	0	-6.16	-6	-4.84	-5.36
	1	IFIT3	ID_5002	0	-2.27	-2.42	-2.49	-2.8
	1	PYROXD2	ID_5008	0	-1.66	-1.63	-1.61	-1.56
	1	MXI1	ID_5010	0	-21.46	-22.56	-19.86	-16.49
	1	CPN1	ID_5023	0	-1.45	-1.48	-1.3	-1.17
	1	TNFSF18	ID_5068	0	-5.72	-5.32	-6.26	-6.49
	1	PLS1	ID_5118	0	-8.52	-8.44	-10.66	-9.67
	1	DUSP4	ID_5130	0	-48.81	-42.7	-40.49	-42.43
	1	EPHX2	ID_5139	0	-4.06	-5.26	-4.7	-4.94
	1	AKAP1	ID_5152	0	-26.48	-27.21	-25.76	-24.77
	1	LRAT	ID_5164	0	-2.51	-2.35	-1.95	-2.02
	1	MAPK8IP1	ID_5205	0	-3.67	-3.9	-3.58	-4.42
	1	ADGRB2	ID_5215	0	-7.45	-7.69	-6.43	-6.39
	1	TMEM39B	ID_5220	0	-7.78	-9.55	-9.59	-8.98
	1	GPSM2	ID_5240	0	-8.02	-13.29	-11.68	-11.61
	1	GTDC1	ID_5241	0	-5.82	-6.01	-5.36	-4.07
	1	FAM213A	ID_5280	0	-1.82	-2.42	-2.28	-1.81
	1	PLAU	ID_5340	0	-131.48	-127.3	-125.74	-127.66
	1	IFT81	ID_5354	0	-0.8	-1.03	-0.99	-0.68
	1	PRDX4	ID_5370	0	-79.98	-79.25	-67.65	-63.25
	1	EBPL	ID_5380	0	-19.06	-26.36	-28.09	-19.62
	1	NLN	ID_5384	0	-8.35	-9.58	-9.15	-7.38
	1	SARDH	ID_5412	0	-4.32	-4.38	-4.25	-4.55
	1	HJURP	ID_5416	0	-8.86	-10.44	-10.52	-9.69
	1	PMS2P5	ID_5457	0	-2.61	-3.01	-1.92	-1.99
	1	OBSL1	ID_5465	0	-18.03	-20.63	-16.06	-17.84
	1	SLPI	ID_5477	0	-3.09	-3.29	-3.07	-2.2
	1	PACSIN1	ID_5559	0	-1.01	-1.07	-0.92	-1.02
	1	SIRT5	ID_5561	0	-9.47	-10.55	-8.89	-7.58
	1	SOX4	ID_5600	0	-69.27	-68.09	-65.74	-62.26
	1	RPP40	ID_5609	0	-3.65	-6.34	-4.74	-4.01
	1	MYRF	ID_5625	0	-8.87	-8.27	-8.04	-8.76
	1	BBS2	ID_5635	0	-7.52	-8.33	-6.84	-5.48
	1	MT2A	ID_5637	0	-677.77	-730.33	-738.24	-618.85
	1	CLYBL	ID_5643	0	-15.57	-15.89	-16.2	-14.23
	1	TMTC4	ID_5644	0	-2.68	-3.2	-3.2	-3.11
	1	ABCC4	ID_5647	0	-3.57	-4.1	-5.82	-4.44
	1	2017-09-06	ID_5656	0	-2.92	-3.51	-3.44	-4.09
	1	ATP5S	ID_5660	0	-2.68	-2.72	-2.52	-2.25
	1	SOX9	ID_5667	0	-38.47	-36.3	-36.4	-35.19
	1	SRMS	ID_5688	0	-2.22	-2.29	-2.07	-2.18
	1	TMEM53	ID_5815	0	-7.48	-8.78	-5.37	-6.43
	1	THRA	ID_5838	0	-8.06	-7.5	-7.12	-7.79
	1	PRKCG	ID_5860	0	-2.32	-2.4	-2.24	-2.39
	1	AIF1L	ID_5893	0	-7.32	-10.62	-12.24	-11.66
	1	FGD3	ID_5912	0	-1.04	-1.24	-0.95	-1.22
	1	IDUA	ID_5938	0	-2.92	-2.84	-2.99	-2.54
	1	ADGRE2	ID_5948	0	-2.61	-2.62	-2.64	-2.87
	1	SMARCA4	ID_5968	0	-14.98	-14.71	-18.19	-18.5
	1	PPAT	ID_6009	0	-9.27	-9.71	-9.69	-7
	1	VGF	ID_6059	0	-155.61	-152.04	-155.13	-142.52
	1	PODXL	ID_6060	0	-9.81	-10.88	-10.38	-9.81
	1	GAD1	ID_6084	0	-2.93	-3.68	-3.56	-1.91
	1	CHAC1	ID_6114	0	-9.44	-41.24	-31.84	-37.39
	1	SUMF2	ID_6127	0	-66.3	-70.17	-74.41	-61.52
	1	E2F8	ID_6136	0	-2.27	-2.51	-2.9	-3.15
	1	AP1M2	ID_6158	0	-48.71	-51.33	-49.51	-45.62
	1	KLK8	ID_6164	0	-39.39	-41.13	-41.96	-34.33
	1	RHBDF2	ID_6191	0	-19.87	-19.66	-21	-17.77
	1	CDH15	ID_6208	0	-2.42	-2.38	-2.61	-2.84
	1	SHC2	ID_6213	0	-2.76	-2.65	-2.59	-2.29
	1	SYT5	ID_6218	0	-4.11	-3.85	-4.24	-4.23
	1	STARD8	ID_6230	0	-0.73	-1.06	-1.09	-1.21
	1	SAT1	ID_6233	0	-830.21	-936.97	-909.72	-552.2
	1	BST2	ID_6267	0	-4.51	-4.53	-4.64	-5.13
	1	SLC27A1	ID_6268	0	-18.26	-17.77	-14.46	-12.2
	1	COLGALT1	ID_6271	0	-25.42	-28.24	-23.28	-18.3
	1	STK33	ID_6289	0	-0.97	-3.01	-2.45	-2.49
	1	UNC13A	ID_6296	0	-2.05	-2.1	-2.47	-2.47
	1	SSBP4	ID_6301	0	-34.37	-47.58	-39.3	-36.08
	1	GDF15	ID_6302	0	-869.27	-835.61	-701.4	-739.08
	1	EXOSC2	ID_6344	0	-7.81	-10.68	-9.2	-7.18
	1	FIBCD1	ID_6347	0	-13.11	-15.1	-13.55	-15.34
	1	C16ORF13	ID_6352	0	-26.4	-35.66	-37.61	-27.07
	1	TMEM160	ID_6356	0	-4.35	-10.44	-6.45	-8.12
	1	SMPDL3B	ID_6364	0	-11.16	-12.5	-12.98	-15.52
	1	ANGPTL6	ID_6374	0	-1.26	-1.33	-1.02	-1.12
	1	C19ORF66	ID_6375	0	-5.31	-5.14	-4.44	-5.03
	1	AKAP12	ID_6406	0	-281.79	-261.62	-290.8	-277.94
	1	C1QL1	ID_6424	0	-3.28	-4.03	-4.28	-4.5
	1	RP11-178L8.4	ID_6437	0	-1.89	-2.39	-1.67	-1.81
	1	PRR7	ID_6444	0	-10.41	-11.68	-8.21	-6.06
	1	TBC1D5	ID_6460	0	-1.75	-1.71	-2.64	-1.93
	1	GFPT2	ID_6475	0	-10.56	-9.95	-9.34	-10.11
	1	ACAP3	ID_6496	0	-2.69	-2.69	-3.88	-3.39
	1	ANO1	ID_6498	0	-5.41	-6.28	-7.22	-7.77
	1	THOC6	ID_6502	0	-14.93	-19.04	-19.09	-18.13
	1	TRAF7	ID_6503	0	-37.39	-37.65	-42.04	-46.9
	1	TNS4	ID_6516	0	-11.42	-11.17	-9.62	-10.5
	1	MCCC2	ID_6531;ID_58804;ID_64994	0	-1.58	-1.7	-2.74	-2.17
	1	PER2	ID_6593	0	-1.4	-1.43	-1.75	-1.62
	1	RAP1GAP2	ID_6600	0	-8.08	-8.91	-8.5	-7.45
	1	CLUH	ID_6601	0	-11.68	-13.5	-8.76	-10.71
	1	MYBBP1A	ID_6603	0	-26.22	-30.85	-26.72	-25.99
	1	TBC1D14	ID_6608	0	-9.04	-7.63	-9.4	-9.22
	1	MATN2	ID_6640	0	-1.76	-1.78	-2.22	-2.21
	1	REEP2	ID_6641	0	-5.27	-5.27	-5.25	-4.59
	1	MTL5	ID_6680	0	-7.07	-7.61	-6.36	-5.28
	1	MMACHC	ID_6681	0	-3.55	-3.99	-4.06	-4.34
	1	PIK3C2B	ID_6732	0	-1.97	-1.91	-1.49	-1.62
	1	DCLK1	ID_6738	0	-6.3	-6.21	-6.3	-6.01
	1	SLC39A11	ID_6762;ID_65547	0	-16.42	-18.69	-13.68	-9.2
	1	BTBD2	ID_6765	0	-36.98	-40.22	-28.87	-28.99
	1	MACROD1	ID_6774	0	-26.78	-29.84	-33.5	-37.95
	1	GSTT2B	ID_6786;ID_62121	0	-3.99	-4.31	-3.98	-4.27
	1	LRRCC1	ID_6816	0	-1.61	-2.33	-3.23	-2.03
	1	E2F5	ID_6817	0	-6.92	-7.67	-7.44	-8.37
	1	MICALCL	ID_6824	0	-1.66	-1.57	-1.6	-1.31
	1	C14ORF159	ID_6838	0	-9.53	-11.03	-8.99	-9.35
	1	LOXL2	ID_6848	0	-16.82	-15.75	-17.11	-16.77
	1	BHLHE40	ID_6864	0	-15.45	-15.89	-14.93	-9.23
	1	TSPAN2	ID_6878	0	-2.37	-2.43	-2.23	-2.35
	1	SORT1	ID_6888	0	-3.35	-3.7	-4.33	-3.8
	1	RPS15A	ID_6929	0	-270.72	-599.29	-456.53	-454.01
	1	TMEM241	ID_6942	0	-14.59	-16.1	-16.63	-14.45
	1	FHOD3	ID_6987	0	-1.86	-2.1	-1.72	-1.89
	1	NREP	ID_7022	0	-3.86	-4.25	-4.34	-4.21
	1	WDR36	ID_7023	0	-3.58	-3.72	-4.61	-2.84
	1	ADAM19	ID_7037	0	-31.74	-31.56	-31	-31.51
	1	OASL	ID_7047	0	-26.53	-27.34	-26.22	-26.85
	1	NT5E	ID_7079	0	-27.72	-25.75	-29.42	-29.36
	1	MRAP2	ID_7080	0	-0.97	-1.06	-1.15	-1.26
	1	LMO2	ID_7089	0	-1.82	-1.73	-1.63	-1.85
	1	PPP1R1A	ID_7113	0	-5.37	-5.3	-5.64	-5.34
	1	KRT7	ID_7123	0	-3.61	-3.54	-3.49	-3.34
	1	KCNH3	ID_7130	0	-17.15	-19.16	-18.68	-18.32
	1	SMYD5	ID_7151	0	-9.64	-11.14	-8.1	-7.64
	1	DYSF	ID_7152	0	-1.97	-1.8	-2.06	-2.04
	1	CPM	ID_7158	0	-4.43	-4.21	-4.47	-3.71
	1	SLC9A5	ID_7169	0	-1.14	-1.31	-1.02	-0.98
	1	ARHGEF4	ID_7225	0	-11.08	-10.18	-10.61	-8.9
	1	VILL	ID_7238	0	-1.1	-1.14	-1	-0.79
	1	ADAMTS7	ID_7298	0	-5.24	-5.18	-5.16	-5.22
	1	ACTL6A	ID_7320	0	-3.39	-9.32	-8.99	-8.28
	1	IMP4	ID_7353	0	-40.93	-53.45	-34.07	-26.25
	1	POLR1E	ID_7428	0	-7.51	-9.19	-8.84	-7.63
	1	TMEM8B	ID_7443	0	-4.79	-4.71	-4.37	-3.41
	1	RPS6	ID_7450	0	-1471.3	-1743.14	-1731.57	-2208.84
	1	BPHL	ID_7478	0	-5.02	-7.12	-6.38	-6.11
	1	UQCC2	ID_7481	0	-82.35	-102.94	-96.57	-77.73
	1	HMGA1	ID_7482	0	-1000.97	-1049.17	-976.69	-1188.2
	1	FGFBP1	ID_7506	0	-3.6	-3.57	-3.46	-3.47
	1	ARRB1	ID_7515	0	-4.26	-5.9	-4.65	-4.53
	1	NARS2	ID_7527	0	-13.7	-17.17	-16.49	-12.83
	1	SORL1	ID_7540	0	-2.69	-2.59	-3.4	-2.96
	1	TMPRSS4	ID_7541	0	-1.61	-1.83	-2.17	-2.14
	1	SLC37A4	ID_7551;ID_64758	0	-9.47	-11.7	-14.19	-13.32
	1	FXYD6	ID_7558	0	-4.15	-4.76	-4.85	-5.14
	1	TMPRSS13	ID_7562	0	-0.94	-0.93	-1.01	-1.11
	1	PAQR5	ID_7583	0	-16.64	-17.61	-18.07	-16.24
	1	SMAD6	ID_7589	0	-1.05	-1.3	-1.15	-1.02
	1	PLCB2	ID_7590	0	-1.24	-1.29	-1.03	-1.2
	1	CGREF1	ID_7624	0	-1.31	-1.54	-1.29	-1.21
	1	PNPT1	ID_7629	0	-2.16	-3.26	-4.04	-3.75
	1	ATRAID	ID_7645	0	-71.43	-92.84	-79.42	-64.37
	1	TMEM180	ID_7652	0	-10.84	-15.97	-15.72	-15.19
	1	ADAMTS14	ID_7682	0	-1.49	-1.53	-1.57	-1.59
	1	RPS24	ID_7683	0	-421.75	-821.21	-564.77	-589.1
	1	ATIC	ID_7688	0	-41.12	-58.85	-44.44	-28.12
	1	SSFA2	ID_7706	0	-214.55	-187.7	-209.23	-200.28
	1	FAM117B	ID_7708	0	-2.04	-2.08	-1.83	-1.81
	1	WDR12	ID_7709	0	-18.09	-29.75	-27.49	-22.59
	1	SHF	ID_7726	0	-3.26	-3.35	-2.86	-3.52
	1	FAM13A	ID_7736	0	-1.79	-2.22	-2.39	-2.15
	1	HERC5	ID_7739	0	-9.6	-9.31	-8.61	-9.36
	1	2017-09-11	ID_7767	0	-10.63	-12.35	-11.74	-6.57
	1	PPP3CA	ID_7788	0	-11.71	-13.18	-11.4	-9.65
	1	SLC39A8	ID_7789	0	-1.37	-2.24	-2.84	-1.2
	1	FAM60A	ID_7810;ID_59847	0	-27.01	-28.32	-29.78	-29.64
	1	MMAB	ID_7862	0	-7.92	-12.91	-13.04	-14.17
	1	PTGR2	ID_7953	0	-2.82	-3.31	-3.25	-2.56
	1	JDP2	ID_7954	0	-29.8	-32.43	-32.05	-35.03
	1	FBLN5	ID_7958	0	-1.47	-1.5	-1.64	-1.92
	1	WDR61	ID_7995	0	-10.06	-12.27	-9.89	-12.11
	1	PCSK6	ID_8014	0	-3.88	-3.46	-4.83	-4.43
	1	SH3GL3	ID_8040	0	-1.63	-1.72	-1.17	-1.3
	1	ITGAX	ID_8046	0	-2.87	-2.75	-2.58	-2.63
	1	C16ORF58	ID_8048	0	-45.52	-48.16	-40.49	-34.78
	1	GCSH	ID_8071	0	-19.44	-39.95	-43.9	-34.28
	1	NOB1	ID_8108	0	-89.53	-92.58	-74.03	-78.89
	1	ARSG	ID_8127	0	-3.54	-3.87	-3.52	-3.46
	1	TAF4B	ID_8135	0	-3.03	-2.94	-2.75	-2.14
	1	IMPA2	ID_8138	0	-10.28	-13.07	-9.24	-8.84
	1	ZMYND15	ID_8159	0	-0.9	-1.04	-0.86	-0.97
	1	MINK1	ID_8161	0	-17.51	-15.87	-13.43	-14.71
	1	CCDC40	ID_8166	0	-1.05	-1.2	-1.02	-0.69
	1	TTYH2	ID_8171	0	-2.28	-3.24	-3.31	-3.41
	1	TRIM65	ID_8181	0	-15.6	-16.11	-13.04	-13.03
	1	FKBP10	ID_8210	0	-14.55	-14.66	-17.33	-19.13
	1	TXNL4A	ID_8211	0	-26.18	-48.63	-32.03	-24.21
	1	SAMD1	ID_8214	0	-4.78	-12.53	-13	-9.16
	1	SLC39A3	ID_8216	0	-18.75	-19.59	-13.71	-13.74
	1	TMEM91	ID_8233	0	-1.19	-1.21	-1.09	-0.61
	1	ATHL1	ID_8237	0	-5.2	-5.22	-4.98	-3.56
	1	URB1	ID_8251	0	-4.37	-4.76	-5.08	-4.65
	1	FAM71E1	ID_8282	0	-40.62	-41.88	-36.6	-35.78
	1	PTH2	ID_8284	0	-3.55	-4.49	-3.57	-3.73
	1	MMEL1	ID_8294;ID_60590	0	-1.34	-1.97	-1.13	-1.36
	1	PADI3	ID_8298;ID_63823	0	-0.98	-1.01	-0.99	-1
	1	FHAD1	ID_8299	0	-1.46	-1.54	-1.48	-1.29
	1	ARHGEF19	ID_8302	0	-17.58	-20.42	-13.59	-17.77
	1	SYTL1	ID_8321	0	-34.34	-33.14	-33.64	-32.28
	1	HSPG2	ID_8325	0	-14.19	-12.73	-13.14	-12.35
	1	SERBP1	ID_8327	0	-79.57	-85.75	-68.73	-58.4
	1	PTPRF	ID_8336	0	-63.5	-58.9	-64.47	-63.67
	1	PVRL4	ID_8383	0	-2.89	-3.27	-2.94	-2.43
	1	RGS16	ID_8405	0	-6.53	-6.56	-6.42	-5.76
	1	VASH2	ID_8450	0	-0.68	-0.65	-1.05	-0.82
	1	SMYD2	ID_8452	0	-2.82	-6.96	-8.2	-6.52
	1	SUSD4	ID_8453	0	-4.28	-3.82	-4.13	-4.35
	1	ATP8B2	ID_8457	0	-7.66	-7.16	-6.11	-5.42
	1	ATP6V1C2	ID_8526	0	-3.58	-3.47	-3.48	-3.6
	1	EML4	ID_8531	0	-7.25	-7.04	-7.84	-5.98
	1	PKP4	ID_8584	0	-6.36	-6.23	-6.84	-5.54
	1	PHLDB2	ID_8665	0	-29.55	-28.8	-31.81	-29.57
	1	ABHD10	ID_8666	0	-96.28	-97.32	-100.33	-78.28
	1	IGSF11	ID_8671	0	-0.99	-1.15	-0.83	-0.83
	1	FAM86B2	ID_8685	0	-5.16	-5.19	-4.98	-5.09
	1	AMT	ID_8689	0	-1.18	-1.11	-1.02	-0.77
	1	2017-03-01	ID_8740;ID_16296	0	-0.53	-1.38	-1.22	-0.97
	1	SSBP2	ID_8768	0	-1.8	-1.54	-1.7	-1.67
	1	COMMD10	ID_8787	0	-11.44	-17.77	-22.09	-18.03
	1	BOD1	ID_8814	0	-16.09	-37.15	-39.22	-36.37
	1	TNFRSF21	ID_8840	0	-40.67	-40.91	-39.57	-33.7
	1	RASGEF1C	ID_8843	0	-1.77	-1.73	-1.69	-1.55
	1	ARHGAP18	ID_8877	0	-27.13	-28.03	-29	-29.64
	1	TMEM181	ID_8890	0	-9.39	-8.75	-8.77	-7
	1	MDH2	ID_8916	0	-150.79	-146.23	-135.75	-144.05
	1	GBAS	ID_8919	0	-22.07	-31.25	-30.6	-25.74
	1	PSPH	ID_8921	0	-18.35	-26.02	-25.96	-28.79
	1	ZMYM3	ID_8970	0	-6.44	-6.69	-6.01	-6.64
	1	DIAPH2	ID_8985	0	-1.08	-1.22	-1.33	-0.84
	1	SH3GLB2	ID_9120	0	-34.3	-45.2	-40.93	-30.98
	1	LCN2	ID_9123	0	-3.45	-3.29	-3.67	-4.15
	1	C10ORF11	ID_9158	0	-4.22	-4.88	-4.98	-3.25
	1	ADIRF	ID_9160	0	-115.22	-118.45	-119.08	-125.37
	1	APIP	ID_9205	0	-5.65	-6.27	-5.64	-6.08
	1	SLC43A1	ID_9214	0	-10.57	-10.31	-10.19	-10.02
	1	NCAM1	ID_9234	0	-0.99	-1.02	-1.12	-1.03
	1	TKFC	ID_9253	0	-55.06	-56	-64.03	-70.28
	1	FADS1	ID_9256	0	-4.53	-4.39	-4.99	-4.45
	1	PLCB3	ID_9302	0	-7.64	-14.01	-11.62	-12.64
	1	BTBD11	ID_9413	0	-1.97	-2.17	-2.27	-1.6
	1	MAT1A	ID_9420	0	-1.42	-1.57	-1.63	-1.55
	1	MAGI1	ID_9426	0	-4.95	-4.5	-4.7	-4.46
	1	MIPOL1	ID_9435;ID_9436	0	-1.44	-1.47	-1.56	-1.59
	1	CCDC3	ID_9455	0	-4.53	-5.38	-5.14	-5.27
	1	THYN1	ID_9462	0	-13.75	-17.34	-13.54	-12.68
	1	RNF144A	ID_9488	0	-3.52	-3.22	-3.4	-3.52
	1	GUF1	ID_9507	0	-1.74	-3.15	-3.93	-2.09
	1	PARP8	ID_9517	0	-6.08	-6.12	-6.37	-6.85
	1	CCDC74B	ID_9533	0	-1.22	-1.25	-1.8	-1.65
	1	PSTPIP2	ID_9557	0	-5.64	-8.01	-8.56	-7.51
	1	PDK1	ID_9563	0	-2.11	-2.66	-2.53	-2.23
	1	GPD1L	ID_9613	0	-5.32	-6.5	-5.95	-4.54
	1	ANKRD22	ID_9626	0	-1.72	-1.8	-1.85	-1.76
	1	FARP1	ID_9627	0	-7.03	-6.3	-7.97	-6.89
	1	ADGRA3	ID_9652	0	-3.44	-3.48	-4.21	-3.89
	1	BMP6	ID_9677	0	-2.99	-3.04	-3.06	-3.15
	1	ADGRF1	ID_9695	0	-21.04	-21.48	-19.8	-19.35
	1	INO80C	ID_9703	0	-12.25	-11	-14.58	-14.61
	1	RPIA	ID_9719	0	-8.82	-11.86	-15.7	-11.19
	1	LURAP1L	ID_9722	0	-18.81	-18.85	-16.52	-11.57
	1	MCOLN2	ID_9741	0	-2.94	-3.03	-2.99	-3.29
	1	MSI2	ID_9750	0	-9.35	-10.68	-11.43	-11.78
	1	GPR15	ID_9782	0	-1.51	-1.49	-1.32	-1.32
	1	PITPNC1	ID_9787	0	-35.2	-32.69	-29.1	-31.09
	1	TNIK	ID_9803	0	-8.9	-8.48	-9.46	-9.39
	1	FAM167A	ID_9805	0	-2.39	-2.59	-2.36	-2.37
	1	BUB3	ID_9818	0	-41.58	-51.63	-55.61	-60.78
	1	WNT7A	ID_9853	0	-1.92	-1.88	-1.71	-1.49
	1	OXNAD1	ID_9859	0	-2.54	-4.39	-4.41	-2.93
	1	OTUD6B	ID_9894	0	-1.18	-2.04	-2.77	-1.37
	1	MOV10	ID_9914	0	-9.79	-13.83	-10.59	-12.23
	1	PPM1J	ID_9916	0	-8.67	-8.64	-8.06	-7.15
	1	HEATR3	ID_9919	0	-3.97	-5.44	-4.29	-4.54
	1	OXA1L	ID_9922	0	-34.6	-30.83	-35.5	-37.77
	1	PDIA4	ID_9940	0	-361.61	-355.46	-341.53	-339.41
	1	DEPTOR	ID_9951	0	-2.08	-2.14	-1.9	-1.93
	1	DRAM2	ID_10001	0	-21.57	-20.1	-17.23	-16.7
	1	SFXN2	ID_10028	0	-1.43	-2.3	-2.08	-2.43
	1	FAM122B	ID_10044	0	-11.46	-12.69	-16.74	-13.56
	1	UBE2L6	ID_10055	0	-14.93	-16.74	-11.43	-11.51
	1	EIF4A2	ID_10095	0	-79.02	-187.31	-114.95	-107.55
	1	LRP8	ID_10123	0	-8.93	-8.28	-8.14	-7.24
	1	SUSD3	ID_10133	0	-13.52	-14.23	-11.71	-10.75
	1	DDX19B	ID_10141	0	-21.71	-24.2	-19.46	-16.09
	1	FAM81A	ID_10155	0	-0.52	-1.1	-1.26	-1.08
	1	TSPAN18	ID_10167	0	-8.26	-8.01	-6.56	-7.15
	1	FMNL2	ID_10192	0	-5.89	-5.39	-5.86	-5.26
	1	DPYSL5	ID_10195	0	-2.01	-1.97	-1.48	-1.67
	1	GRHL3	ID_10222	0	-1.17	-1.29	-1.42	-1.22
	1	RHPN1	ID_10229	0	-9.47	-9.85	-9.06	-7.15
	1	TMED4	ID_10292	0	-52.12	-50.1	-38.57	-42.98
	1	COPG2	ID_10294	0	-21.59	-22.02	-24.35	-24.13
	1	TAGLN2	ID_10300	0	-126.38	-146.16	-155.7	-143.22
	1	CDA	ID_10321	0	-15	-17.16	-14.69	-12.86
	1	GART	ID_10349;ID_50478	0	-35.81	-35.09	-33.47	-35.56
	1	ATP5G1	ID_10362	0	-68.54	-102.45	-76.26	-52.48
	1	CCDC24	ID_10368	0	-9.08	-9.94	-8.23	-4.67
	1	SCUBE1	ID_10384;ID_10385	0	-0.99	-0.99	-0.93	-1.08
	1	HK2	ID_10400	0	-17.1	-17.83	-18.36	-15.61
	1	TMEM69	ID_10420	0	-9.84	-9.74	-9.06	-9.72
	1	ACE	ID_10423	0	-1.22	-1.17	-1.08	-1.11
	1	CHCHD6	ID_10428	0	-24.96	-29.68	-21.56	-15.41
	1	RLTPR	ID_10438	0	-5.56	-6.03	-5.25	-6.14
	1	LYPD5	ID_10447	0	-2.06	-2	-1.68	-1.31
	1	FAM86C2P	ID_10481	0	-5.77	-6.13	-5.28	-3.8
	1	PDE9A	ID_10490	0	-27.99	-31.35	-29.18	-27.43
	1	WDR4	ID_10491	0	-3.32	-4.72	-3.24	-3.56
	1	C21ORF2	ID_10509	0	-0.32	-1.66	-1.55	-1.46
	1	LSS	ID_10517;ID_64550	0	-4.12	-5.08	-4.81	-4.95
	1	CLDND2	ID_10525	0	-0.71	-1.23	-1.13	-1.08
	1	COX6B2	ID_10548	0	-1.85	-1.81	-1.7	-1.61
	1	NBEAL2	ID_10586	0	-7.37	-6.81	-6.34	-5.37
	1	AZGP1	ID_10595	0	-1.47	-1.45	-1.19	-1.3
	1	FGFR4	ID_10596	0	-42.77	-42.63	-45.36	-44.41
	1	ORAI2	ID_10617	0	-3.32	-3.23	-3.29	-3.08
	1	LSM12	ID_10678	0	-16.94	-19.74	-19.74	-21.86
	1	CCDC78	ID_10720	0	-1.64	-1.81	-1.79	-1.11
	1	SSTR5	ID_10722	0	-5.37	-5.41	-4.89	-5.37
	1	CCDC64B	ID_10731	0	-6.82	-7.1	-6.02	-5.6
	1	FGF19	ID_10758	0	-77.84	-79.84	-77.86	-64.27
	1	AK4	ID_10784	0	-6.96	-8.98	-5.59	-7.2
	1	FBLIM1	ID_10791	0	-2.48	-2.51	-2.36	-2.48
	1	DHRS3	ID_10798	0	-10.22	-9.89	-8.39	-8.19
	1	TSSK3	ID_10806	0	-1.02	-0.99	-0.99	-1.02
	1	WNT4	ID_10811	0	-2.11	-2.13	-1.89	-1.95
	1	SNED1	ID_10888	0	-1.78	-1.72	-1.84	-1.91
	1	KCNF1	ID_10932	0	-1.16	-1.35	-1.15	-1.28
	1	PQLC3	ID_10933	0	-10.66	-11.49	-10.07	-5.75
	1	CCDC138	ID_10944	0	-2.11	-3.9	-3.75	-3.37
	1	VSNL1	ID_10952	0	-3.17	-3.25	-2.63	-3.04
	1	SGPP2	ID_10965	0	-2.43	-2.32	-2.36	-2.37
	1	SPRR2D	ID_10999	0	-65.39	-64.52	-65.14	-57.03
	1	FAM175A	ID_11025	0	-6.16	-6.54	-6.48	-5.42
	1	SNHG16	ID_11113	0	-98.01	-90.54	-87.41	-77.95
	1	GTPBP8	ID_11119	0	-0.87	-1	-0.97	-0.79
	1	COX18	ID_11128	0	-3.69	-4.25	-4.04	-2.94
	1	HESX1	ID_11146	0	-1.7	-1.98	-2.16	-1.72
	1	CXCL3	ID_11166	0	-1.57	-1.57	-1.52	-1.29
	1	CXCL1	ID_11171	0	-6.01	-6.04	-6.02	-5.87
	1	TM4SF18	ID_11178	0	-1.74	-2.62	-2.43	-2.94
	1	WDR43	ID_11192	0	-10.91	-12.99	-12.11	-10.06
	1	NMNAT3	ID_11206	0	-4.98	-5.47	-5.34	-5.06
	1	KLF15	ID_11217	0	-5.82	-5.89	-5.38	-4.71
	1	ABLIM2	ID_11250	0	-3.9	-4.2	-3.7	-2.89
	1	METAP1	ID_11259	0	-26.26	-28.12	-24.58	-19.03
	1	SPRY1	ID_11275	0	-2.97	-2.81	-2.59	-1.91
	1	APEH	ID_11277	0	-79.72	-90.5	-88.43	-90.75
	1	ABCE1	ID_11324	0	-10.44	-13.32	-16.1	-11.46
	1	SAMD3	ID_11417	0	-1.98	-2.18	-2.02	-2.17
	1	SLC29A4	ID_11455	0	-14.63	-15.7	-12.67	-9.21
	1	SYTL3	ID_11464	0	-44.53	-43.49	-38.5	-29.06
	1	DNAAF5	ID_11501	0	-12.8	-15.75	-16.14	-17.3
	1	PDP1	ID_11543	0	-177.09	-167.17	-157.71	-144.55
	1	PSIP1	ID_11553	0	-14.76	-15.23	-18.69	-10.62
	1	TRPV6	ID_11584;ID_60435	0	-3.21	-3.09	-3.11	-3.21
	1	CLDN3	ID_11608	0	-21.37	-21.64	-17.16	-16.56
	1	NOL6	ID_11618	0	-4.6	-5.44	-5.83	-2.91
	1	ZNF22	ID_11671	0	-2.97	-3.21	-2.95	-1.57
	1	COMTD1	ID_11701	0	-9.34	-12.01	-11.72	-9.09
	1	QSOX2	ID_11706	0	-9.19	-10.19	-12.2	-9.8
	1	C9ORF9	ID_11719	0	-5.11	-5.36	-4.2	-4.52
	1	FAM69B	ID_11724	0	-8.97	-9.41	-6.51	-7.46
	1	RET	ID_11727	0	-4.69	-4.32	-4.11	-4.41
	1	DDX21	ID_11728	0	-17.35	-18.15	-25.23	-18.57
	1	NDRG2	ID_11737	0	-5.29	-6.9	-5.11	-6.9
	1	GYLTL1B	ID_11765	0	-32.84	-35.21	-33.42	-30.98
	1	CLMN	ID_11779	0	-6.61	-6.73	-6.29	-4.08
	1	AMN	ID_11815	0	-1.36	-1.37	-1.22	-1.02
	1	ATP9B	ID_11891;ID_57799;ID_65518;ID_65522	0	-3.39	-3.58	-3.78	-3.58
	1	BEAN1	ID_11941	0	-0.99	-0.96	-0.94	-1.04
	1	NGFRAP1	ID_11965	0	-27.3	-43.38	-44.29	-26.5
	1	STAT6	ID_12024	0	-4.58	-4.68	-4.33	-4.69
	1	ELFN2	ID_12027;ID_39863	0	-3.44	-3.37	-3.22	-3.13
	1	MS4A15	ID_12050	0	-2.79	-3.02	-1.87	-2.29
	1	RCCD1	ID_12052	0	-2.99	-3.14	-3.06	-2.77
	1	NAT16	ID_12062	0	-1.08	-1.05	-0.81	-0.81
	1	SGSM1	ID_12065	0	-2.35	-2.47	-2.26	-2.12
	1	ACAA2	ID_12128	0	-8.34	-9.01	-6.8	-5.52
	1	RPL13	ID_12169	0	-2246.23	-3876.55	-2539.31	-2641.48
	1	TMC4	ID_12192;ID_57261;ID_57909;ID_58386;ID_58418;ID_61115;ID_61234	0	-3.34	-3.14	-2.88	-2.61
	1	CDC42EP5	ID_12197;ID_57163;ID_57173;ID_61871	0	-1.88	-1.96	-1.77	-1.99
	1	TRAPPC9	ID_12201	0	-18.25	-20.95	-15.74	-18.23
	1	ZNF146	ID_12204	0	-25.45	-23.11	-31.24	-26.06
	1	YIF1B	ID_12209	0	-72.12	-75.73	-61.06	-58.24
	1	HSD11B1L	ID_12236	0	-5.43	-5.74	-5.35	-5.82
	1	KLK1	ID_12240	0	-1.64	-1.75	-1.87	-1.12
	1	RCOR2	ID_12252	0	-3.82	-4.84	-3.7	-4.22
	1	NDUFA7	ID_12254;ID_54142	0	-17.7	-17.59	-15.3	-16.6
	1	NUDT8	ID_12264	0	-5.9	-7.35	-5.74	-5.87
	1	RAB26	ID_12295	0	-2.16	-2.8	-2.7	-2.69
	1	MLST8	ID_12296	0	-15.53	-23.41	-25.92	-27.47
	1	ABCA3	ID_12301	0	-4.14	-3.93	-3.64	-3.14
	1	ATG16L2	ID_12318	0	-1.66	-1.85	-1.66	-1.25
	1	GNG4	ID_12368	0	-5.6	-6.83	-6.98	-6.36
	1	ING5	ID_12412	0	-4.67	-5.22	-5.01	-5.02
	1	LGI3	ID_12435	0	-1.55	-1.64	-1.59	-1.49
	1	CPLX1	ID_12555	0	-2.76	-3.67	-3.87	-2.7
	1	KLK7	ID_12567	0	-12.59	-12.73	-12.02	-11.08
	1	ASMTL	ID_12582	0	-67.09	-65.69	-53.48	-62.57
	1	ARMC4	ID_12588	0	-3.93	-4.5	-3.76	-2.89
	1	PCSK9	ID_12597	0	-7.78	-9.19	-9.75	-10.06
	1	MN1	ID_12600	0	-1.57	-1.41	-1.39	-1.51
	1	NSMCE1	ID_12602	0	-55.08	-55.89	-50.8	-31.11
	1	CA5B	ID_12618	0	-2.19	-2.2	-2.16	-2.05
	1	HEXDC	ID_12708	0	-6.29	-7.6	-6.76	-5.76
	1	C15ORF27	ID_12734	0	-1.04	-1.08	-1.03	-1.01
	1	PCDH7	ID_12751	0	-10.58	-9.6	-10.42	-8.93
	1	WNT10B	ID_12760	0	-2.2	-2.9	-2.54	-2.2
	1	SLC16A5	ID_12832	0	-26.16	-24.51	-22.51	-21.43
	1	FABP6	ID_12837	0	-15.18	-16.93	-17.87	-14.44
	1	CRTAP	ID_12850	0	-52.84	-54.7	-61.89	-61.73
	1	MGMT	ID_12891	0	-7.11	-7.28	-6.18	-7.03
	1	NPAS2	ID_12909	0	-10.57	-10.6	-10.48	-12.19
	1	ELOVL6	ID_12917	0	-5.23	-7.82	-6.56	-6.43
	1	MTSS1	ID_12991	0	-1.39	-1.43	-1.28	-1.22
	1	PLAC1	ID_13024	0	-1.64	-1.77	-1.85	-1.53
	1	FAM86JP	ID_13044	0	-4.6	-4.57	-4.1	-3
	1	CCBL1	ID_13046	0	-6.33	-6.2	-5.37	-5.74
	1	FUT3	ID_13057	0	-3.04	-2.93	-2.76	-2.49
	1	KRT19	ID_13106	0	-557.26	-897.25	-621.34	-589.8
	1	NLRP5	ID_13145	0	-1.06	-1.09	-1.09	-1.12
	1	RSL1D1	ID_13148	0	-64.04	-61.53	-53.85	-50.53
	1	LPAR3	ID_13158	0	-10.46	-10.88	-10.66	-9.94
	1	BCL2L1	ID_13165	0	-115.97	-110.38	-95.46	-93.12
	1	TCEA2	ID_13196	0	-18.35	-20.54	-17.66	-14.16
	1	RRM2	ID_13234	0	-47.22	-67.61	-67.3	-81.33
	1	SCG2	ID_13261	0	-13.03	-14.06	-16.35	-16.49
	1	SYNPO	ID_13272	0	-6.55	-5.73	-5.37	-5.33
	1	THOP1	ID_13278	0	-13.82	-32.72	-27	-24.21
	1	CALB2	ID_13300	0	-17.52	-18.15	-17.97	-16.74
	1	SUCLG2	ID_13355	0	-11.9	-13.6	-17.6	-12.32
	1	RCAN2	ID_13359	0	-2.69	-2.65	-2.53	-1.64
	1	FGGY	ID_13385	0	-4.21	-4.21	-4.25	-3.55
	1	SSH3	ID_13469	0	-12.45	-11.99	-10.43	-9.32
	1	METAP1D	ID_13476	0	-0.94	-1.42	-1.37	-1.33
	1	EGFL7	ID_13478	0	-64.34	-62.43	-62.04	-61.44
	1	DHCR7	ID_13480	0	-28.77	-34.33	-30.4	-32.37
	1	LCLAT1	ID_13494	0	-0.68	-1.36	-1.96	-1.25
	1	GXYLT2	ID_13503	0	-1.98	-2.18	-2.26	-1.97
	1	NOC3L	ID_13529	0	-3.32	-4.55	-5.8	-4.96
	1	SNCG	ID_13561	0	-23.11	-23.48	-22.32	-23.4
	1	FAM86B3P	ID_13570	0	-1.63	-1.97	-2.06	-1.29
	1	VEGFB	ID_13608	0	-16.18	-20.18	-18.88	-14.01
	1	CSPG4	ID_13616	0	-5.35	-4.92	-4.29	-4.49
	1	CEP83	ID_13626	0	-1.81	-2.51	-2.5	-0.93
	1	SCAI	ID_13631	0	-1.52	-1.7	-1.36	-1.1
	1	GPR160	ID_13683	0	-3.92	-4.05	-3.79	-2.74
	1	C1QTNF1	ID_13691	0	-3.27	-3.23	-2.84	-2.59
	1	XXYLT1	ID_13697	0	-2.2	-2.65	-2.63	-2.9
	1	RPL4	ID_13775	0	-495	-670.41	-659.2	-445.98
	1	ZCCHC12	ID_13781	0	-3.81	-3.97	-3.89	-3.94
	1	MFSD4	ID_13792	0	-1.42	-1.59	-1.39	-1.38
	1	IL20RB	ID_13799	0	-6.62	-6.12	-6.64	-5.93
	1	SLC29A2	ID_13815	0	-7.11	-8.24	-6.19	-4.89
	1	SRP72	ID_13835	0	-27.26	-27.88	-27.63	-24.59
	1	FZD4	ID_13841	0	-1.03	-0.93	-0.92	-0.78
	1	CD164L2	ID_13873	0	-5.01	-5.19	-4.5	-4.97
	1	FBXW8	ID_13881	0	-2.85	-2.76	-2.19	-2.16
	1	DES	ID_13897	0	-5.96	-6.04	-5.78	-5.84
	1	PCCA	ID_13922	0	-9.26	-10.44	-6.35	-8.22
	1	PTPN2	ID_13958	0	-3.97	-6.62	-7.01	-6.86
	1	LINC01106	ID_14033	0	-1.16	-1.19	-1.19	-1.07
	1	ETV4	ID_14047	0	-19.44	-23.08	-18.33	-24.59
	1	DLEU1	ID_14097;ID_14098	0	-2.68	-3.41	-3.41	-3.09
	1	CCDC57	ID_14105	0	-36.65	-46.15	-35.74	-34.28
	1	SMIM19	ID_14118	0	-12.9	-12.59	-15.41	-10.93
	1	HSD11B2	ID_14156	0	-4.4	-5.14	-5.12	-5.29
	1	SYNE3	ID_14170	0	-3.19	-2.88	-2.7	-2.77
	1	LPCAT4	ID_14172	0	-37.25	-37.81	-33.75	-28.52
	1	CCDC101	ID_14176	0	-5.83	-8.14	-7.46	-9.75
	1	GNG7	ID_14184	0	-2.51	-2.45	-2.04	-2.1
	1	GRIN1	ID_14252	0	-2.05	-2.48	-2.39	-2.96
	1	DPP7	ID_14284	0	-55.43	-63.56	-66.53	-39.57
	1	OVOS2	ID_14362;ID_58925	0	-4.5	-4.92	-4.87	-4.45
	1	CRACR2B	ID_14435	0	-0.92	-0.88	-1.2	-1.18
	1	CHID1	ID_14465	0	-29.46	-36.71	-31.24	-21.78
	1	IMPDH2	ID_14502	0	-133.66	-137.42	-160.6	-101.62
	1	CTXN1	ID_14589	0	-4.9	-12.91	-6.7	-6.79
	1	GPR35	ID_14605	0	-3.35	-3.27	-2.97	-2.87
	1	MPI	ID_14639	0	-29.38	-31.4	-22.18	-23.26
	1	TMEM52	ID_14644	0	-16.77	-18.9	-13.82	-10.69
	1	LGALS7B	ID_14661	0	-7.15	-7.47	-7.36	-7.2
	1	DPM3	ID_14700	0	-46.95	-50.18	-38.37	-38.52
	1	TMEM125	ID_14726	0	-17.29	-16.81	-15.65	-14.66
	1	LDLRAD3	ID_14733	0	-7.92	-9.62	-9.55	-9.94
	1	PACS2	ID_14756	0	-18.75	-20.19	-18.75	-11.99
	1	MROH1	ID_14830	0	-8.25	-8.16	-6.32	-6.7
	1	CITED4	ID_14837	0	-6.68	-6.46	-4.82	-5.26
	1	PHC1P1	ID_14842	0	-0.97	-0.92	-1.03	-0.84
	1	PSTK	ID_14868	0	-2.5	-2.64	-2.7	-3.16
	1	BHLHA15	ID_14969	0	-4.14	-4.11	-4.21	-4.21
	1	PRF1	ID_14986	0	-1.69	-1.77	-1.63	-1.76
	1	CHRM4	ID_14998	0	-2.61	-2.5	-2.44	-2.56
	1	CHST13	ID_15006	0	-1.12	-1.17	-1.06	-1.06
	1	MAPK15	ID_15080;ID_57734	0	-3.25	-3.35	-3.18	-3.27
	1	F2R	ID_15085	0	-11.93	-11.03	-11.33	-10.42
	1	DHTKD1	ID_15094	0	-6.82	-6.7	-6.03	-5.7
	1	HIST3H2A	ID_15100	0	-7.82	-9	-9.63	-11.16
	1	OGFOD3	ID_15129	0	-8.37	-10.24	-9.53	-12.37
	1	ZNF467	ID_15135	0	-6.53	-6.58	-6.07	-6.25
	1	ACBD4	ID_15144	0	-3.7	-3.98	-3.68	-3.31
	1	C6ORF223	ID_15154	0	-6.96	-7.13	-6.79	-6.7
	1	TMIE	ID_15155	0	-1.46	-1.4	-1.21	-1.27
	1	SLC2A4	ID_15207	0	-1.17	-1.18	-0.89	-0.97
	1	RP11-381O7.3	ID_15239	0	-1.88	-1.75	-2.07	-1.89
	1	USH1G	ID_15242	0	-2.39	-2.38	-2.11	-2.26
	1	IDH2	ID_15246	0	-48.17	-58.02	-52.88	-51.44
	1	BACE2	ID_15291	0	-10.34	-10.09	-9.8	-9.01
	1	IFNL1	ID_15331	0	-3.74	-3.99	-4.48	-4.33
	1	TEX19	ID_15339	0	-10.58	-10.23	-9	-7.23
	1	SPNS3	ID_15363	0	-2.02	-2.07	-2.21	-2.52
	1	LCK	ID_15434	0	-1.16	-1.24	-1.18	-1.18
	1	GALNT9	ID_15435	0	-1.22	-1.25	-1.25	-1.25
	1	CAMK1D	ID_15484	0	-2.63	-2.72	-2.32	-2.5
	1	BEGAIN	ID_15495	0	-1.65	-1.62	-1.51	-1.72
	1	RUVBL2	ID_15523	0	-82.31	-100.9	-83.14	-108.71
	1	PRR36	ID_15530	0	-4.41	-4.63	-3.27	-4.04
	1	TUBB	ID_15552;ID_17147;ID_26266;ID_29128;ID_30641;ID_32819;ID_32936;ID_34910	0	-10.45	-22.02	-18.99	-20.35
	1	PSMG1	ID_15598	0	-3.89	-22.63	-13.54	-10.32
	1	PCBP3	ID_15608	0	-3.95	-3.58	-3.05	-3.36
	1	MRPL54	ID_15622	0	-22.14	-32.09	-33.9	-38
	1	BMP8A	ID_15645	0	-2.25	-2.26	-2.33	-2.16
	1	IFNL2	ID_15654	0	-1.09	-1.11	-1.17	-0.98
	1	SLC35F3	ID_15679	0	-2.52	-2.5	-2.23	-2.37
	1	NUDT14	ID_15694	0	-11.8	-17.63	-17.56	-19.11
	1	PRKX	ID_15720	0	-4.28	-4.31	-3.32	-3.91
	1	NIPSNAP1	ID_15754	0	-92.82	-106.36	-97.16	-88.35
	1	GPR173	ID_15771	0	-1.58	-1.7	-1.71	-1.67
	1	OAF	ID_15785;ID_15786	0	-9.65	-11	-10.11	-9.73
	1	ALDH1A3	ID_15787	0	-94.2	-90.62	-89.4	-90.71
	1	TACSTD2	ID_15797	0	-20.11	-19.19	-18.01	-16.42
	1	NCMAP	ID_15839	0	-1.51	-1.46	-1.37	-1.31
	1	PTP4A3	ID_15847;ID_59073	0	-9.4	-9.86	-8.65	-8.11
	1	PDE4B	ID_15870	0	-10.47	-10.16	-9.96	-10.8
	1	FAM19A3	ID_15871	0	-1.41	-1.23	-1.38	-1.26
	1	2017-09-05	ID_15897	0	-11.89	-12.53	-12.18	-12.31
	1	DRD1	ID_15926	0	-1.34	-1.16	-1.28	-1.34
	1	SUMO3	ID_15937	0	-5.86	-9.38	-8.12	-9.86
	1	AC129778.2	ID_15940	0	-1.32	-1.22	-1.36	-1.17
	1	CLCNKB	ID_15941	0	-1.35	-1.38	-1.32	-1.29
	1	USP18	ID_15957	0	-2.04	-3.66	-2.95	-3.64
	1	ADSSL1	ID_16001	0	-7.44	-7.21	-6.91	-5.49
	1	ANO9	ID_16002	0	-6.26	-6.13	-5.85	-6.03
	1	NRBP2	ID_16024	0	-4.31	-4.67	-4.45	-4.17
	1	IFITM2	ID_16026	0	-40	-39.9	-33.79	-31.68
	1	NOTUM	ID_16045	0	-5.25	-5.79	-5.59	-5.36
	1	CDK10	ID_16062	0	-52.97	-54.47	-53	-51.59
	1	SMYD3	ID_16081	0	-11.99	-15.47	-15.51	-7.16
	1	OLFML2A	ID_16114	0	-3.45	-3.64	-3.37	-3.22
	1	PBX1	ID_16127;ID_16128	0	-0.98	-1.04	-1.04	-0.96
	1	IFIT1	ID_16163	0	-7.95	-8.84	-9.41	-9.66
	1	PCYT2	ID_16177	0	-13.85	-17.14	-14.07	-13.03
	1	GNB1L	ID_16185	0	-9.56	-9.5	-9.61	-5.97
	1	LINC01405	ID_16188	0	-12.51	-13.13	-13.07	-13.77
	1	IFITM1	ID_16198	0	-2.81	-2.88	-2.87	-3.19
	1	SETD4	ID_16210	0	-2.87	-7.15	-4.6	-4.16
	1	LEMD1	ID_16235	0	-15.04	-14.87	-12.35	-9.58
	1	GSAP	ID_16256	0	-1.15	-1.33	-1.29	-1.48
	1	CYP4F12	ID_16295	0	-1.46	-1.42	-1.45	-1.38
	1	GPAT2	ID_16313	0	-2.55	-2.5	-3.15	-2.99
	1	PRELID2	ID_16323	0	-4.17	-5.47	-3.13	-2.92
	1	FAM86B1	ID_16379	0	-13.9	-14.21	-13.24	-11.18
	1	PDE2A	ID_16402	0	-8.61	-8.55	-8.53	-8.43
	1	SPIN4	ID_16425	0	-2.02	-1.88	-1.89	-1.64
	1	TPCN1	ID_16437	0	-6.78	-6.9	-7.33	-6.98
	1	PDZD7	ID_16450	0	-2.27	-2.77	-2.1	-1.25
	1	TNFRSF18	ID_16458	0	-26.54	-28.42	-26.97	-21.03
	1	ZNF395	ID_16465	0	-9.2	-8.42	-7.74	-8.06
	1	EMID1	ID_16484	0	-6.76	-6.18	-6.62	-6.67
	1	LYPD6	ID_16516	0	-1.31	-1.27	-1.26	-1.23
	1	MT1X	ID_16535	0	-60.05	-63.81	-45.71	-41.01
	1	KCNJ11	ID_16566	0	-2.74	-2.69	-2.02	-2.35
	1	PTMA	ID_16572	0	-363.42	-1322.37	-1185.99	-1112.72
	1	IFT140	ID_16579	0	-5.17	-5.13	-5.58	-5.26
	1	TLR5	ID_16586	0	-1.67	-1.64	-1.58	-1.47
	1	GABRD	ID_16633	0	-8.73	-10.33	-10.07	-11.34
	1	SECISBP2	ID_16638	0	-7.57	-8.31	-6.43	-5.45
	1	S100A3	ID_16716	0	-0.96	-1.14	-0.89	-1.08
	1	MAPK12	ID_16745	0	-19.08	-24.07	-13.25	-15.52
	1	AGRN	ID_16750	0	-25.45	-24.06	-23.95	-20.82
	1	HYKK	ID_16775	0	-2.59	-2.85	-2.81	-2.18
	1	HES4	ID_16781	0	-49.67	-53.14	-45.13	-31.52
	1	CENPP	ID_16786	0	-1.62	-2.76	-1.96	-2.53
	1	FAM92A1	ID_16798	0	-33.75	-48.29	-43.63	-32.62
	1	SERPINA5	ID_16832	0	-7.6	-7.89	-7.15	-7.3
	1	HBA2	ID_16844	0	-8.23	-8.04	-8.15	-8.7
	1	FAM72B	ID_16859	0	-1.2	-3.06	-2.82	-2.81
	1	PARVB	ID_16882	0	-9.57	-9.92	-11.36	-10.99
	1	UROS	ID_16885	0	-8.8	-12.06	-12.34	-10.18
	1	NOXA1	ID_16901	0	-3.17	-3.14	-3.05	-2.01
	1	H1F0	ID_16987	0	-261.63	-288.95	-283.28	-173.57
	1	MAOA	ID_17027	0	-2.67	-3.29	-2.93	-2.49
	1	S100A14	ID_17055	0	-193.93	-189.96	-202.9	-191.58
	1	KAZN	ID_17056	0	-3.31	-3.49	-3.36	-2.67
	1	HLA-DRB3	ID_17099;ID_31268;ID_32232	0	-3.71	-3.6	-3.67	-3.6
	1	S100A4	ID_17119	0	-40.45	-45.49	-48.62	-53.88
	1	PLEKHG4	ID_17120	0	-2.82	-3.4	-2.66	-2.49
	1	ACADSB	ID_17128	0	-3.36	-3.48	-3.28	-3.27
	1	GREB1	ID_17139	0	-1.56	-1.56	-1.49	-1.71
	1	WDR5	ID_17192	0	-3.08	-5.92	-3.46	-3.19
	1	EVL	ID_17212	0	-4.73	-5.83	-5.44	-7.3
	1	PRTN3	ID_17217;ID_61249	0	-1.23	-1.26	-1.15	-1.14
	1	FAM72A	ID_17265	0	-1.89	-4.03	-4.25	-3.5
	1	CACNA1H	ID_17267	0	-14.09	-13.23	-12.36	-13.15
	1	SDHAF3	ID_17294	0	-6.43	-13.58	-9.83	-7.26
	1	LINC00173	ID_17308	0	-1.79	-1.87	-1.67	-1.29
	1	HSH2D	ID_17312	0	-12.48	-12.48	-10.32	-10.71
	1	ZNF33B	ID_17314	0	-2.93	-3.34	-3.42	-3.82
	1	CLPSL2	ID_17330	0	-0.89	-1.05	-1.28	-1.16
	1	MAML3	ID_17340	0	-1.48	-1.37	-1.19	-1.08
	1	ACSL5	ID_17449	0	-117.47	-127.01	-156.11	-157.79
	1	HIST1H4J	ID_17478	0	-0.6	-1.04	-1.11	-0.72
	1	SERPINA1	ID_17481;ID_60831	0	-6.02	-5.62	-5.99	-6.33
	1	RP11-366L20.2	ID_17497	0	-1.05	-0.89	-0.98	-0.98
	1	MAP3K5	ID_17541	0	-4.2	-4.11	-4.1	-3.56
	1	OGDHL	ID_17542	0	-10.68	-11.21	-11.5	-11.61
	1	GSTK1	ID_17545	0	-44.29	-53.63	-51.17	-50.59
	1	STMN3	ID_17548	0	-28.59	-35.81	-39.91	-42.29
	1	RPF2	ID_17563	0	-10.99	-16.2	-17.79	-5.21
	1	DMBX1	ID_17592	0	-1.21	-1.36	-1.07	-1.29
	1	DPP4	ID_17610	0	-3.72	-3.68	-3.69	-3.56
	1	NMB	ID_17624	0	-2.09	-2.51	-2.88	-1.68
	1	CTC-301O7.4	ID_17659	0	-0.43	-1.09	-0.77	-0.77
	1	FAM49A	ID_17678	0	-3.25	-3.19	-2.51	-2.74
	1	RPL12	ID_17710	0	-1347.51	-2078.23	-1727.42	-1892.16
	1	MRPL42	ID_17731	0	-13.62	-23.44	-24.21	-16.26
	1	GRK6	ID_17747	0	-19.06	-27.43	-18.1	-20.1
	1	SFI1	ID_17759	0	-4.81	-6.08	-4.39	-3.46
	1	RPS6KL1	ID_17798	0	-1.58	-1.66	-1.16	-1.2
	1	UCKL1	ID_17817	0	-13.1	-18.3	-14.24	-14.6
	1	SDAD1	ID_17824	0	-15.29	-14.8	-17.11	-18.65
	1	MT1F	ID_17854	0	-13.7	-15.63	-12.14	-10.59
	1	MMP17	ID_17912	0	-10.52	-11.07	-8.29	-6.93
	1	STK39	ID_17925	0	-13.63	-14.28	-11.22	-9.11
	1	C19ORF45	ID_17958	0	-2.44	-2.14	-1.97	-1.98
	1	SCAMP5	ID_17994	0	-5.52	-5.97	-4.85	-5.58
	1	MT-CO1	ID_18000	0	-4517.8	-4872.68	-6697.24	-3925.37
	1	ARHGAP11A	ID_18012;ID_59066	0	-1.45	-2.24	-2.65	-2.14
	1	APRT	ID_18076	0	-116.92	-143.73	-157.4	-130.72
	1	TGM2	ID_18090	0	-5.62	-5.73	-5.59	-5.85
	1	RN7SKP173	ID_18379	0	-0.93	-1.1	-1.1	-0.8
	1	RNU5D-1	ID_18592	0	-35.64	-35.64	-35.64	-35.64
	1	RNA5SP199	ID_18642	0	-4617.2	-4617.2	-4617.2	-4617.2
	1	RNU1-122P	ID_19618	0	-3.13	-4.11	-4.11	-2.36
	1	RP5-1113E3.3	ID_19723	0	-2.8	-2.95	-3.23	-2.35
	1	MSTO2P	ID_19791	0	-4.69	-5.01	-4.76	-4.72
	1	PCMTD2	ID_19832;ID_63934	0	-3.37	-3.32	-2.89	-2.7
	1	LIME1	ID_19835	0	-12.33	-11.7	-11.28	-11.48
	1	SAMD13	ID_19848	0	-4.46	-4.38	-4.54	-4.87
	1	FOXO6	ID_19881	0	-1.79	-1.73	-1.63	-1.65
	1	AC011737.2	ID_19928	0	-3.89	-3.59	-3.23	-3.57
	1	MSH5	ID_20013;ID_28797;ID_31129;ID_31659;ID_33548;ID_35043;ID_35313;ID_36716;ID_36717	0	-1.2	-1.19	-1.3	-1.02
	1	HLA-C	ID_20059;ID_20628;ID_20639;ID_27484;ID_29555;ID_33937;ID_36471	0	-13.3	-41.47	-24.97	-13.82
	1	LINC01123	ID_20088	0	-2.32	-2.41	-2.25	-2.14
	1	TBC1D8	ID_20110	0	-13.79	-12.54	-14.07	-13.9
	1	SPIRE2	ID_20246	0	-4.07	-4.71	-3.97	-3.2
	1	LGALS7	ID_20265	0	-3.3	-3.34	-3.28	-3.28
	1	TMEM231	ID_20267	0	-4.36	-5.68	-5.3	-4.91
	1	LGR4	ID_20295	0	-2.15	-1.93	-1.88	-1.65
	1	PSMB10	ID_20297	0	-3.12	-13.69	-11.21	-7.31
	1	NT5M	ID_20316	0	-10.54	-11.08	-10.04	-9.72
	1	ADGRG1	ID_20328	0	-32.48	-29.57	-28.39	-25.24
	1	KRT81	ID_20348	0	-1.76	-1.76	-1.77	-1.67
	1	ONECUT3	ID_20481	0	-3	-2.92	-2.75	-2.21
	1	TMEM191C	ID_20525	0	-3.03	-3.46	-2.18	-2.8
	1	HBA1	ID_20534	0	-5.87	-5.69	-5.7	-5.89
	1	H1FX-AS1	ID_20620	0	-2.51	-3.04	-2.27	-2.11
	1	C11ORF31	ID_21817	0	-35.28	-41.31	-23.43	-30.5
	1	SNORD67	ID_22215;ID_43454	0	-59.78	-59.78	-59.78	-59.78
	1	KRTAP2-1	ID_22504;ID_50254	0	-1.2	-1.21	-1.07	-0.82
	1	HNRNPA3P6	ID_22710	0	-0.52	-2.23	-1.43	-1.57
	1	MXD3	ID_22735	0	-15.69	-18.1	-12.12	-13.84
	1	KRTAP2-4	ID_22772;ID_50704	0	-1.2	-1.16	-1.07	-0.83
	1	GPC2	ID_22773	0	-1.76	-1.96	-2.08	-1.81
	1	ARL2	ID_22799	0	-67	-73.02	-75.59	-60.32
	1	KLRK1	ID_22976	0	-1.15	-1.19	-1.08	-0.85
	1	GALT	ID_23032	0	-12.64	-15.34	-10.78	-7.25
	1	UCA1	ID_23096;ID_57320	0	-17.8	-16.37	-15.9	-16.92
	1	TSPAN4	ID_23100	0	-28.76	-31.55	-31.14	-31.87
	1	LYRM4	ID_23122	0	-6.12	-6.96	-7.3	-7.1
	1	PTMAP5	ID_23142	0	-36.75	-55.53	-51.13	-49.03
	1	NEURL1B	ID_23224	0	-2.09	-2.18	-1.82	-1.6
	1	KRTAP2-2	ID_23269;ID_50578	0	-1.36	-1.33	-1.26	-1.07
	1	IFRD2	ID_23330	0	-13.81	-26.69	-18.67	-10.1
	1	ARHGEF28	ID_23424	0	-2.87	-2.97	-2.27	-2.37
	1	MYL5	ID_23588	0	-3.16	-3.49	-3.12	-2.97
	1	FAM72D	ID_23680	0	-1.48	-3.13	-3.51	-3.06
	1	AL157882.1	ID_23820	0	-862.94	-862.94	-862.94	-862.94
	1	AC048346.1	ID_23822	0	-444.6	-444.6	-444.6	-444.6
	1	MIR8485	ID_23823	0	-7373.8	-7373.8	-7373.8	-7373.8
	1	IFI30	ID_23851	0	-30.33	-40.3	-28	-18.35
	1	CKLF	ID_23984	0	-7.29	-13.74	-10.6	-10.29
	1	PAM16	ID_24027;ID_65484	0	-26.94	-33.62	-29.5	-20.68
	1	MIF-AS1	ID_24097;ID_64594	0	-14.29	-15.72	-17.9	-17.59
	1	SNORD23	ID_24501;ID_24939	0	-63.12	-63.12	-63.12	-63.12
	1	MIR1184-2	ID_24526	0	-2705.43	-2705.43	-2705.43	-2705.43
	1	AC004492.1	ID_24632	0	-1421.35	-1421.35	-1421.35	-1421.35
	1	MIR1184-1	ID_24765	0	-2705.43	-2705.43	-2705.43	-2705.43
	1	MIR1184-3	ID_24813	0	-2705.43	-2705.43	-2705.43	-2705.43
	1	AC105399.1	ID_24876	0	-585.65	-585.65	-585.65	-585.65
	1	SLC12A8	ID_25001	0	-5.17	-6.19	-5.8	-6.01
	1	FADS3	ID_25006	0	-36.74	-36.48	-33.13	-31.52
	1	AC062017.1	ID_25033	0	-1.76	-2.02	-1.81	-0.85
	1	RNU6-791P	ID_25210	0	-258.08	-258.08	-258.08	-258.08
	1	RNU4-22P	ID_25468	0	-1.79	-1.79	-1.79	-1.79
	1	RP11-545E17.3	ID_25720	0	-3.78	-4.93	-5.27	-4.43
	1	CKMT1A	ID_25798	0	-21.99	-24	-27.03	-28.59
	1	FLJ37035	ID_26157	0	-2.94	-2.94	-2.88	-2.75
	1	MICF	ID_26238;ID_32686;ID_33488;ID_34359;ID_35258;ID_35289;ID_36157;ID_61870	0	-1.42	-1.42	-1.42	-1.42
	1	MSL3P1	ID_26366	0	-4.4	-5.52	-4.19	-3.38
	1	CTD-2228K2.7	ID_27056	0	-10.08	-10.31	-9.74	-7.64
	1	GOLGA2P7	ID_27066	0	-18.47	-17.85	-18.03	-12.07
	1	NRSN2-AS1	ID_27238	0	-5.14	-5.2	-4.64	-3.31
	1	ELFN1	ID_27698	0	-1.46	-1.39	-1.3	-1.11
	1	ZBTB45P2	ID_27780	0	-1.94	-1.89	-1.67	-1.72
	1	LINC00937	ID_27801	0	-1.3	-1.54	-1.37	-1.59
	1	PSPHP1	ID_27953	0	-12.36	-11.9	-11.85	-9.32
	1	SLC16A1-AS1	ID_28064	0	-2.28	-2.28	-2.49	-1.54
	1	AC012512.1	ID_28166	0	-1.65	-1.67	-1.19	-1.32
	1	AC007098.1	ID_28218	0	-7.43	-6.93	-7.67	-7.38
	1	CEP164P1	ID_28489	0	-1.61	-1.56	-1.81	-1.68
	1	LINC00511	ID_28572	0	-15.45	-15.88	-15.74	-17.19
	1	AC009502.4	ID_28792	0	-0.95	-1.28	-1.17	-1.03
	1	RP11-431K24.3	ID_29045	0	-2.72	-2.72	-2.62	-1.66
	1	RP1-40E16.11	ID_29452	0	-4.15	-6.67	-5.54	-2.57
	1	RP11-236F9.2	ID_29728	0	-1.94	-2.07	-2.08	-2.04
	1	CTA-313A17.3	ID_29744	0	-1.42	-1.86	-1.11	-1.06
	1	C1ORF233	ID_29780	0	-2.21	-3.33	-2.28	-2.36
	1	LINC00659	ID_29866	0	-27.14	-28.81	-28.54	-24.65
	1	RP11-561C5.4	ID_30266	0	-8.43	-8.74	-8.77	-8.89
	1	ORM1	ID_30356	0	-0.93	-1.08	-1.3	-1.34
	1	RP11-342D14.1	ID_30493	0	-3.16	-3.43	-3.4	-3.27
	1	RP11-330A16.1	ID_30609	0	-3.93	-3.93	-3.93	-3.93
	1	LINC01315	ID_30801	0	-2.96	-4.23	-4.2	-4.34
	1	TMSB4XP6	ID_30927	0	-81.52	-94.69	-104.76	-101.49
	1	CTD-2330K9.2	ID_31457	0	-2.2	-2.15	-2.38	-2.18
	1	RP11-318C24.1	ID_31517	0	-1.21	-1.21	-1.21	-0.88
	1	LINC00326	ID_31710	0	-1.33	-1.27	-1.24	-1.25
	1	LINC01468	ID_31796	0	-13.03	-13.43	-12.36	-7.91
	1	RP11-5P18.10	ID_32844	0	-1.02	-1.08	-0.94	-1.02
	1	SLCO4A1-AS1	ID_33119	0	-0.98	-0.96	-1.18	-0.89
	1	SNHG15	ID_33240	0	-67.89	-78.29	-60.08	-44.08
	1	GPX1	ID_33496	0	-145.73	-194.86	-185.63	-187.17
	1	GTF2IP4	ID_33566	0	-9.04	-10.56	-8.78	-10.44
	1	RP11-57H14.2	ID_33711	0	-4.19	-4.25	-4.46	-4.54
	1	AC093732.1	ID_33941	0	-0.97	-1	-0.84	-0.56
	1	RNASEH1-AS1	ID_34208	0	-1.24	-1.53	-1.25	-0.73
	1	RP1-92O14.3	ID_34614	0	-1.51	-1.66	-1.39	-1.03
	1	SOX9-AS1	ID_34779	0	-3.29	-3.21	-3.29	-2.45
	1	RP11-9M16.2	ID_34954	0	-5.38	-5.38	-5.38	-5.38
	1	LINC01366	ID_35001	0	-3.6	-3.61	-3.28	-3.09
	1	AL162759.1	ID_35079	0	-3.86	-6.42	-7.27	-6.51
	1	MCF2L-AS1	ID_35088	0	-1.81	-1.73	-1.46	-1.41
	1	KIAA0040	ID_35464	0	-24.1	-21.73	-21.04	-22.22
	1	ZNF815P	ID_35606	0	-2.6	-2.57	-2.06	-1.98
	1	ELFN1-AS1	ID_35711	0	-8.01	-9.67	-8.2	-5.44
	1	RP3-486I3.5	ID_35903	0	-1.02	-1.27	-1.05	-1.38
	1	CDKN2AIPNL	ID_36603	0	-14.51	-22.51	-17.63	-21.92
	1	CKMT1B	ID_36678	0	-21.85	-23.89	-27.09	-29.27
	1	BHMG1	ID_36818	0	-1.86	-3.03	-2.95	-2.63
	1	LINC01573	ID_37164	0	-1.57	-1.6	-1.53	-1.31
	1	RP5-857K21.6	ID_37232	0	-312.75	-339.98	-464.82	-298.12
	1	KCNMB2-AS1	ID_37237	0	-2.63	-3.59	-3.7	-2.88
	1	TXNDC5	ID_37851	0	-64.77	-62.42	-75.81	-78.1
	1	RPS27P25	ID_38117	0	-0.72	-1	-1	-0.94
	1	PRKAG2-AS1	ID_38130	0	-1.39	-1.44	-1.06	-1.21
	1	ACAD11	ID_38306	0	-5.34	-6.33	-6.39	-4.32
	1	TMEFF1	ID_38906	0	-1.7	-1.69	-1.9	-1.87
	1	PWP2	ID_39011	0	-7.45	-7.84	-5.22	-6.1
	1	ARPIN	ID_39259	0	-1.46	-1.65	-1.72	-1.27
	1	DECR2	ID_39312;ID_57821	0	-1.46	-1.96	-2.1	-1.19
	1	LINC00882	ID_39374	0	-0.84	-1.03	-0.93	-0.8
	1	RP11-384F7.1	ID_39586	0	-1.06	-1.22	-1.12	-0.91
	1	MRPS31P5	ID_39644	0	-0.7	-1.06	-1.65	-1.14
	1	TNFRSF6B	ID_39695	0	-64.6	-64.4	-64.82	-64.21
	1	TIPARP-AS1	ID_39875	0	-2.3	-2.71	-2.49	-2.47
	1	ACY1	ID_39906	0	-32.24	-37.18	-33.81	-33.48
	1	RP11-206M11.7	ID_40128	0	-1.8	-1.78	-1.79	-1.81
	1	USP2-AS1	ID_40280	0	-1.64	-2.34	-2.65	-2.16
	1	CASC8	ID_40356	0	-10.26	-10.62	-9.67	-8.31
	1	MARS2	ID_40453	0	-3.83	-3.3	-2.93	-3.06
	1	STX18-AS1	ID_40459	0	-1.81	-2.25	-2.08	-2.06
	1	CTB-49A3.2	ID_40585	0	-2.05	-2.54	-2.41	-2.56
	1	PRR5-ARHGAP8	ID_40681	0	-2.28	-2.04	-1.85	-1.77
	1	LINC00992	ID_40855	0	-1.43	-1.33	-1.17	-1.2
	1	PVT1	ID_41638	0	-1069.57	-1262.12	-1190.14	-1087.31
	1	TMEM158	ID_41728	0	-44.52	-42.64	-42.08	-35.34
	1	SEPP1	ID_42228	0	-4.35	-4.96	-4.32	-3.28
	1	RP11-230G5.2	ID_42247	0	-15.1	-16.02	-15.15	-13.95
	1	ALG1L12P	ID_42276	0	-2.49	-3.05	-2.42	-2.04
	1	RP4-785G19.5	ID_42355	0	-1.91	-1.68	-1.92	-1.97
	1	CTD-2091N23.1	ID_42658	0	-1.5	-1.68	-1.8	-1.75
	1	SCARNA8	ID_42933	0	-16.57	-29.93	-29.93	-29.93
	1	CTB-79E8.2	ID_44261	0	-3.19	-3.77	-3.27	-2.98
	1	FAM86HP	ID_44340	0	-1.09	-1.11	-0.89	-0.78
	1	RP11-875O11.3	ID_44407	0	-2.03	-2.1	-2.04	-1.57
	1	LINC01604	ID_44500	0	-34.79	-35.73	-33.95	-26.92
	1	CASC21	ID_44680	0	-1.6	-1.72	-1.74	-1.73
	1	RP11-728F11.4	ID_45182	0	-2.23	-2.83	-2.73	-3.28
	1	RP5-903G2.2	ID_45262	0	-0.81	-1	-0.74	-0.82
	1	MEX3A	ID_45367	0	-1.88	-2.61	-2.65	-2.75
	1	SYS1-DBNDD2	ID_45439	0	-0.74	-1.69	-1.87	-1.77
	1	AP006621.5	ID_45870	0	-3.12	-4.57	-3.1	-3.51
	1	EID1	ID_45887	0	-25.04	-26.68	-24.57	-19.45
	1	FAM222A-AS1	ID_46170	0	-0.38	-1.09	-1	-0.88
	1	RP11-227B21.2	ID_46184	0	-0.84	-1.04	-0.89	-0.59
	1	GOLGA2P10	ID_46215;ID_65439	0	-9.14	-9.36	-9.56	-9.77
	1	KLRC4-KLRK1	ID_46233	0	-0.92	-0.96	-0.99	-1.01
	1	RP11-728G15.1	ID_46320	0	-3.77	-3.43	-3.17	-3.25
	1	HMBS	ID_46434;ID_64955	0	-7.25	-13.33	-11.1	-10.85
	1	RP11-21A7A.3	ID_46466	0	-1.02	-0.95	-0.96	-1.05
	1	RP11-173P15.3	ID_46481	0	-34.13	-31.56	-36.51	-36.23
	1	RP11-1038A11.3	ID_46497	0	-0.92	-1.13	-1.05	-1.14
	1	RP11-96H19.1	ID_46857	0	-10.47	-11.06	-10.29	-6.63
	1	RP11-290L1.5	ID_46894	0	-1.1	-1.09	-1.1	-0.71
	1	RP11-290L1.3	ID_46952	0	-157.51	-153.28	-134.56	-144.4
	1	RP11-486A14.1	ID_46983	0	-5.56	-5.49	-5.21	-5.16
	1	RP11-44N21.1	ID_47009	0	-2.27	-2.52	-2.42	-1.44
	1	RP11-386G11.5	ID_47201	0	-1.73	-1.71	-1.44	-1.56
	1	RP11-114H23.1	ID_47282	0	-2.02	-2.46	-2.75	-2.35
	1	RP11-114H23.2	ID_47289	0	-1.59	-1.71	-1.91	-1.93
	1	RP11-114H23.3	ID_47376	0	-2.74	-2.52	-3.14	-2.75
	1	C17ORF49	ID_47415	0	-27.33	-25.97	-27.44	-23.38
	1	RP11-58E21.3	ID_47945	0	-1.33	-1.53	-1.23	-1.14
	1	RP11-561C5.1	ID_48251	0	-1.2	-1.2	-1.2	-1.2
	1	CTD-2184D3.6	ID_48300	0	-2.58	-3.46	-3.14	-3.17
	1	RP11-253M7.1	ID_48386	0	-5.36	-5.93	-5.81	-3.96
	1	RP11-66B24.4	ID_48518	0	-34.73	-33.15	-31.78	-34.89
	1	SLC22A31	ID_48702	0	-25.28	-25.62	-26.46	-26.83
	1	RP11-315D16.2	ID_48858	0	-4.48	-5.06	-5.33	-2.08
	1	RP11-42I10.1	ID_48916	0	-1.24	-1.23	-1.03	-1.14
	1	RP11-345J4.6	ID_49101	0	-2.96	-5.13	-4.89	-4.74
	1	RP11-626G11.4	ID_49172	0	-2.28	-2.34	-2.19	-1.8
	1	RP11-541N10.3	ID_49197	0	-1.61	-1.57	-1.35	-1.3
	1	RP11-529K1.3	ID_49253	0	-3.95	-4.99	-5.11	-5.58
	1	ANKRD20A1	ID_49375	0	-1.1	-1.12	-1.14	-0.92
	1	RP11-161M6.2	ID_49456	0	-3.92	-4.3	-3.75	-3.7
	1	RP11-325K4.2	ID_49690	0	-2.14	-2.75	-2.77	-1.16
	1	BOP1	ID_49782	0	-13.12	-35.03	-35.08	-27.14
	1	AC002550.5	ID_49840	0	-3.44	-3.49	-2.8	-2.39
	1	LINC00662	ID_50236	0	-10.5	-12.88	-9.72	-13.26
	1	MIA	ID_50257	0	-3.74	-3.86	-3.65	-3.85
	1	GFY	ID_50285	0	-4.54	-4.05	-4.86	-5.2
	1	MMP25-AS1	ID_50292	0	-1.6	-1.51	-1.39	-1.23
	1	RP13-1032I1.10	ID_50553	0	-0.73	-0.9	-0.98	-1.09
	1	RP5-1050D4.4	ID_50561	0	-0.96	-0.9	-1	-0.76
	1	MYZAP	ID_50727	0	-6.15	-5.55	-4.94	-4.47
	1	FAM72C	ID_50928	0	-1.21	-2.93	-3.2	-2.89
	1	RP11-192H23.7	ID_51318	0	-2.88	-2.57	-4.13	-3.54
	1	RP11-680F20.12	ID_51512	0	-3.58	-3.7	-2.69	-3.07
	1	RP4-594I10.3	ID_51610	0	-2.02	-1.87	-1.9	-1.75
	1	RP5-1028K7.2	ID_52793	0	-1.29	-1.34	-1.03	-0.89
	1	AL590085.1	ID_53335	0	-1682.57	-1682.57	-1682.57	-1682.57
	1	FXYD1	ID_53433	0	-8.98	-9.17	-8.08	-6.98
	1	AC005624.2	ID_53632	0	-1.1	-1.22	-1.13	-0.99
	1	CTC-548K16.5	ID_53782	0	-4.84	-5.75	-4.23	-5.82
	1	AP000349.1	ID_54173	0	-2.97	-2.96	-2.34	-2.4
	1	NAPA-AS1	ID_54203	0	-1.75	-1.57	-1.55	-1.36
	1	CTD-2105E13.14	ID_54423	0	-2.1	-2.2	-1.97	-2.08
	1	CTC-429P9.4	ID_54445	0	-2.51	-3.16	-3.36	-3.57
	1	CTB-191K22.6	ID_54643	0	-0.99	-1.07	-0.68	-0.81
	1	SNHG8	ID_54813	0	-129.86	-119.39	-149.49	-133.82
	1	COMMD3-BMI1	ID_54817	0	-8.71	-9.87	-8.5	-9.91
	1	RP11-442H21.2	ID_54838	0	-122.41	-177.68	-182.14	-126.8
	1	CTC-523E23.11	ID_55566	0	-1.01	-1.7	-1.01	-1.03
	1	MMP28	ID_55797;ID_62266	0	-1.33	-1.37	-1.22	-1.24
	1	CCL5	ID_55830;ID_57762	0	-1.26	-1.31	-1.44	-1.54
	1	LIX1L	ID_55888	0	-3.03	-3.45	-3.05	-3.09
	1	RP11-446N19.1	ID_56333	0	-2.13	-3.44	-3.09	-1.55
	1	CD24	ID_56354	0	-17.96	-20.47	-18.23	-18.8
	1	XXBAC-BPG252P9.9	ID_56440	0	-1.71	-1.7	-1.4	-1.59
	1	GS1-259H13.11	ID_56505	0	-4.81	-4.76	-3.96	-3.65
	1	RP1-63G5.8	ID_56538	0	-3.87	-3.84	-3.94	-3.9
	1	RP11-284F21.11	ID_56713	0	-5.11	-5.07	-5.19	-4.14
	1	RP4-583P15.14	ID_56765	0	-5.07	-6	-6.01	-2.77
	1	RP11-525A16.4	ID_56826	0	-3.49	-3.53	-3.39	-2.85
	1	RP11-96C23.15	ID_56992	0	-2.28	-2.38	-2.09	-2.17
	1	MIR6843	ID_57245	0	-3.05	-3.05	-3.05	-3.05
	1	RP11-7F17.8	ID_57268	0	-2.33	-2.2	-2.09	-2.2
	1	RP11-823E8.3	ID_57555	0	-40.2	-38.25	-47.32	-50.3
	1	SGK223	ID_58844	0	-17.32	-15.75	-13.57	-14.97
	1	RP6-65G23.5	ID_59128	0	-1.85	-2.17	-1.85	-1.71
	1	AC012314.17	ID_59742	0	-3.31	-3.14	-2.83	-2.63
	1	RDM1	ID_59907;ID_61462	0	-2.51	-2.64	-2.76	-2.62
	1	PVT1_1	ID_59918	0	-278.05	-293.63	-339.35	-348.11
	1	AC100821.1	ID_60094	0	-4828.12	-4828.12	-4828.12	-4828.12
	1	GTF2IP1	ID_60514	0	-8.69	-10.21	-8.03	-9.71
	1	RP11-101P17.15	ID_60537	0	-1.46	-1.48	-1.62	-1.02
	1	RP11-57A19.6	ID_60649	0	-77.69	-77.69	-60.31	-61.5
	1	AC007325.2	ID_60654	0	-0.93	-1.05	-0.72	-0.61
	1	DLEU2_5	ID_61198;ID_61718	0	-8556.62	-8556.62	-8556.62	-8556.62
	1	SNORA76C	ID_61329	0	-1.43	-1.43	-1.43	-1.43
	1	AC012314.30	ID_61435	0	-3.29	-3.11	-2.81	-2.61
	1	AC012314.33	ID_61790	0	-3.3	-3.11	-2.87	-2.6
	1	TMEM191B	ID_61984	0	-4.71	-5.13	-3.8	-4.68
	1	FAM27B	ID_62189	0	-1.45	-1.81	-0.97	-1.28
	1	RP13-20L14.2	ID_62380	0	-14.43	-13.87	-13.24	-12.26
	1	RP11-1221G12.2	ID_63272	0	-1.65	-1.8	-2	-1.82
	1	RP11-267M23.1	ID_63428	0	-1.71	-1.74	-1.73	-1.26
	1	RP4-789D17.3	ID_63438	0	-1.45	-1.38	-1.36	-1.22
	1	AP000349.2	ID_63481	0	-3.23	-3.43	-2.76	-2.93
	1	RP11-545D22.1	ID_63621	0	-2.34	-2.34	-2.34	-2.34
	1	AL442203.1	ID_64254	0	-609.5	-609.5	-609.5	-609.5
	1	RP13-349O20.2	ID_64356	0	-1.1	-1.57	-1.37	-1.02
	1	ABALON	ID_64635	0	-63.6	-62.04	-62.41	-65.11
	1	FO681542.1	ID_64776	0	-2.17	-2.09	-1.87	-1.94
	1	AC012360.1	ID_65126	0	-2175.65	-2175.65	-2175.65	-2175.65

## Sheet: GO Profile 35
Category ID	Category Name	#Genes Category	#Genes Assigned	#Genes Expected	#Genes Enriched	p-value	Corrected p-value	Fold
GO:0043231	intracellular membrane-bounded organelle	10558	319	118.1	200.9	4.7e-72	<0.001	2.7
GO:0043229	intracellular organelle	12245	334	137	197	3.4e-65	<0.001	2.4
GO:0043227	membrane-bounded organelle	12314	335	137.7	197.3	3.6e-65	<0.001	2.4
GO:0044424	intracellular part	14016	358	156.8	201.2	3.8e-64	<0.001	2.3
GO:0005622	intracellular	14326	360	160.2	199.8	9e-63	<0.001	2.2
GO:0044446	intracellular organelle part	8736	265	97.7	167.3	4.5e-57	<0.001	2.7
GO:0044422	organelle part	8942	268	100	168	8.1e-57	<0.001	2.7
GO:0005515	protein binding	10979	292	122.8	169.2	4.6e-52	<0.001	2.4
GO:0044464	cell part	16473	368	184.3	183.7	3.6e-51	<0.001	2
GO:0044237	cellular metabolic process	10392	281	116.2	164.8	5.5e-51	<0.001	2.4
GO:0005634	nucleus	7095	221	79.4	141.6	1.1e-47	<0.001	2.8
GO:0005737	cytoplasm	11145	283	124.7	158.3	6.2e-46	<0.001	2.3
GO:0034641	cellular nitrogen compound metabolic process	6486	205	72.5	132.5	1.1e-44	<0.001	2.8
GO:0071704	organic substance metabolic process	10781	274	120.6	153.4	3.9e-44	<0.001	2.3
GO:0006807	nitrogen compound metabolic process	6941	212	77.6	134.4	4.1e-44	<0.001	2.7
GO:0044238	primary metabolic process	10403	267	116.4	150.6	1.7e-43	<0.001	2.3
GO:0006725	cellular aromatic compound metabolic process	6035	191	67.5	123.5	2.7e-41	<0.001	2.8
GO:0006139	nucleobase-containing compound metabolic process	5827	187	65.2	121.8	3.8e-41	<0.001	2.9
GO:0044260	cellular macromolecule metabolic process	8405	230	94	136	1.3e-40	<0.001	2.4
GO:0046483	heterocycle metabolic process	5998	189	67.1	121.9	1.5e-40	<0.001	2.8
GO:0070013	intracellular organelle lumen	4980	170	55.7	114.3	2.1e-40	<0.001	3.1
GO:0043233	organelle lumen	4980	170	55.7	114.3	2.1e-40	<0.001	3.1
GO:1901360	organic cyclic compound metabolic process	6247	193	69.9	123.1	2.7e-40	<0.001	2.8
GO:0044428	nuclear part	4314	155	48.3	106.7	4e-39	<0.001	3.2
GO:0043170	macromolecule metabolic process	9172	238	102.6	135.4	1.8e-38	<0.001	2.3
GO:0031981	nuclear lumen	3950	144	44.2	99.8	7.5e-37	<0.001	3.3
GO:0044444	cytoplasmic part	9209	235	103	132	9.9e-37	<0.001	2.3
GO:0090304	nucleic acid metabolic process	5191	166	58.1	107.9	7.2e-36	<0.001	2.9
GO:0010467	gene expression	5327	163	59.6	103.4	6.6e-33	<0.001	2.7
GO:0016070	RNA metabolic process	4682	150	52.4	97.6	3.2e-32	<0.001	2.9
GO:0005654	nucleoplasm	3350	124	37.5	86.5	4.1e-32	<0.001	3.3
GO:0043234	protein complex	3113	115	34.8	80.2	1.3e-29	<0.001	3.3
GO:0009059	macromolecule biosynthetic process	5226	149	58.5	90.5	1.1e-26	<0.001	2.5
GO:0044271	cellular nitrogen compound biosynthetic process	4987	144	55.8	88.2	2.8e-26	<0.001	2.6
GO:0019222	regulation of metabolic process	6420	168	71.8	96.2	3.6e-26	<0.001	2.3
GO:0034645	cellular macromolecule biosynthetic process	5062	144	56.6	87.4	1.2e-25	<0.001	2.5
GO:1901576	organic substance biosynthetic process	6318	163	70.7	92.3	1.2e-24	<0.001	2.3
GO:0031323	regulation of cellular metabolic process	6002	157	67.1	89.9	2.7e-24	<0.001	2.3
GO:0060255	regulation of macromolecule metabolic process	5963	156	66.7	89.3	3.9e-24	<0.001	2.3
GO:0009058	biosynthetic process	6396	163	71.5	91.5	4.2e-24	<0.001	2.3
GO:1902494	catalytic complex	1324	66	14.8	51.2	7.3e-24	<0.001	4.5
GO:0080090	regulation of primary metabolic process	5854	153	65.5	87.5	1.4e-23	<0.001	2.3
GO:0003676	nucleic acid binding	4036	121	45.1	75.9	2.9e-23	<0.001	2.7
GO:0044249	cellular biosynthetic process	6229	158	69.7	88.3	4.3e-23	<0.001	2.3
GO:0005829	cytosol	4830	134	54	80	8.7e-23	<0.001	2.5
GO:1901363	heterocyclic compound binding	5930	152	66.3	85.7	1.3e-22	<0.001	2.3
GO:0097159	organic cyclic compound binding	6014	152	67.3	84.7	5.2e-22	<0.001	2.3
GO:0005739	mitochondrion	1715	72	19.2	52.8	1.2e-21	<0.001	3.8
GO:0006396	RNA processing	918	52	10.3	41.7	2.1e-21	<0.001	5.1
GO:0050794	regulation of cellular process	10448	217	116.9	100.1	2.7e-21	<0.001	1.9
GO:0050789	regulation of biological process	11040	225	123.5	101.5	3.5e-21	<0.001	1.8
GO:0008380	RNA splicing	418	36	4.7	31.3	5.4e-21	<0.001	7.7
GO:0006996	organelle organization	3733	110	41.8	68.2	1.5e-20	<0.001	2.6
GO:0016043	cellular component organization	6109	150	68.3	81.7	1.6e-20	<0.001	2.2
GO:0018130	heterocycle biosynthetic process	4491	123	50.2	72.8	2.1e-20	<0.001	2.4
GO:0019438	aromatic compound biosynthetic process	4496	123	50.3	72.7	2.3e-20	<0.001	2.4
GO:0044267	cellular protein metabolic process	4969	131	55.6	75.4	2.4e-20	<0.001	2.4
GO:1901362	organic cyclic compound biosynthetic process	4631	125	51.8	73.2	3.2e-20	<0.001	2.4
GO:0010556	regulation of macromolecule biosynthetic process	4173	117	46.7	70.3	3.6e-20	<0.001	2.5
GO:0034654	nucleobase-containing compound biosynthetic process	4423	121	49.5	71.5	5.1e-20	<0.001	2.4
GO:0000398	mRNA splicing, via spliceosome	316	31	3.5	27.5	6.8e-20	<0.001	8.8
GO:0000377	RNA splicing, via transesterification reactions with bulged adenosine as nucleophile	316	31	3.5	27.5	6.8e-20	<0.001	8.8
GO:0000375	RNA splicing, via transesterification reactions	319	31	3.6	27.4	8.9e-20	<0.001	8.7
GO:0051171	regulation of nitrogen compound metabolic process	4458	121	49.9	71.1	9.4e-20	<0.001	2.4
GO:0044763	single-organism cellular process	10778	217	120.6	96.4	1.2e-19	<0.001	1.8
GO:0009889	regulation of biosynthetic process	4409	119	49.3	69.7	3.1e-19	<0.001	2.4
GO:0003723	RNA binding	1627	66	18.2	47.8	3.7e-19	<0.001	3.6
GO:0030529	intracellular ribonucleoprotein complex	808	46	9	37	3.8e-19	<0.001	5.1
GO:0097659	nucleic acid-templated transcription	3845	109	43	66	4e-19	<0.001	2.5
GO:1990904	ribonucleoprotein complex	809	46	9	37	4e-19	<0.001	5.1
GO:0010468	regulation of gene expression	4492	120	50.2	69.8	4.8e-19	<0.001	2.4
GO:0006397	mRNA processing	484	36	5.4	30.6	6.7e-19	<0.001	6.6
GO:0019538	protein metabolic process	5667	139	63.4	75.6	6.8e-19	<0.001	2.2
GO:0006351	transcription, DNA-templated	3826	108	42.8	65.2	8.1e-19	<0.001	2.5
GO:2000112	regulation of cellular macromolecule biosynthetic process	4060	112	45.4	66.6	8.8e-19	<0.001	2.5
GO:0019219	regulation of nucleobase-containing compound metabolic process	4187	114	46.8	67.2	1.1e-18	<0.001	2.4
GO:0032774	RNA biosynthetic process	3965	110	44.4	65.6	1.3e-18	<0.001	2.5
GO:0048519	negative regulation of biological process	4856	125	54.3	70.7	1.4e-18	<0.001	2.3
GO:0051252	regulation of RNA metabolic process	3829	107	42.8	64.2	2.5e-18	<0.001	2.5
GO:0031326	regulation of cellular biosynthetic process	4361	115	48.8	66.2	7.9e-18	<0.001	2.4
GO:0005681	spliceosomal complex	182	23	2	21	1.5e-17	<0.001	11.3
GO:0044429	mitochondrial part	1007	49	11.3	37.7	1.5e-17	<0.001	4.4
GO:0034622	cellular macromolecular complex assembly	1023	49	11.4	37.6	2.8e-17	<0.001	4.3
GO:0031967	organelle envelope	1158	52	13	39	4.3e-17	<0.001	4
GO:0031975	envelope	1159	52	13	39	4.4e-17	<0.001	4
GO:0044451	nucleoplasm part	1085	50	12.1	37.9	6.3e-17	<0.001	4.1
GO:0005740	mitochondrial envelope	733	40	8.2	31.8	3.5e-16	<0.001	4.9
GO:0051641	cellular localization	2593	80	29	51	4e-16	<0.001	2.8
GO:0048523	negative regulation of cellular process	4397	111	49.2	61.8	6.9e-16	<0.001	2.3
GO:2001141	regulation of RNA biosynthetic process	3708	99	41.5	57.5	1e-15	<0.001	2.4
GO:0031090	organelle membrane	2862	84	32	52	1.2e-15	<0.001	2.6
GO:0044085	cellular component biogenesis	2994	86	33.5	52.5	1.7e-15	<0.001	2.6
GO:0008137	NADH dehydrogenase (ubiquinone) activity	45	13	0.5	12.5	2e-15	<0.001	25.8
GO:0003954	NADH dehydrogenase activity	45	13	0.5	12.5	2e-15	<0.001	25.8
GO:0050136	NADH dehydrogenase (quinone) activity	45	13	0.5	12.5	2e-15	<0.001	25.8
GO:1903506	regulation of nucleic acid-templated transcription	3689	98	41.3	56.7	2e-15	<0.001	2.4
GO:0006355	regulation of transcription, DNA-templated	3664	97	41	56	3.6e-15	<0.001	2.4
GO:0048518	positive regulation of biological process	5427	125	60.7	64.3	6.7e-15	<0.001	2.1
GO:0007005	mitochondrion organization	547	33	6.1	26.9	8.4e-15	<0.001	5.4
GO:0098796	membrane protein complex	667	36	7.5	28.5	1.5e-14	<0.001	4.8
GO:0016071	mRNA metabolic process	706	37	7.9	29.1	1.6e-14	<0.001	4.7
GO:0006120	mitochondrial electron transport, NADH to ubiquinone	53	13	0.6	12.4	2.1e-14	<0.001	21.9
GO:0046907	intracellular transport	1737	60	19.4	40.6	2.2e-14	<0.001	3.1
GO:0048522	positive regulation of cellular process	4841	114	54.1	59.9	3.1e-14	<0.001	2.1
GO:0033554	cellular response to stress	1853	62	20.7	41.3	3.2e-14	<0.001	3
GO:0051649	establishment of localization in cell	2062	66	23.1	42.9	3.5e-14	<0.001	2.9
GO:0043933	macromolecular complex subunit organization	2014	65	22.5	42.5	3.9e-14	<0.001	2.9
GO:0016655	oxidoreductase activity, acting on NAD(P)H, quinone or similar compound as acceptor	58	13	0.6	12.4	7.6e-14	<0.001	20
GO:0033108	mitochondrial respiratory chain complex assembly	89	15	1	14	8.2e-14	<0.001	15.1
GO:0006950	response to stress	3758	95	42	53	1.1e-13	<0.001	2.3
GO:0065003	macromolecular complex assembly	1754	59	19.6	39.4	1.1e-13	<0.001	3
GO:0009892	negative regulation of metabolic process	2783	78	31.1	46.9	1.5e-13	<0.001	2.5
GO:0022607	cellular component assembly	2733	77	30.6	46.4	1.6e-13	<0.001	2.5
GO:0030964	NADH dehydrogenase complex	48	12	0.5	11.5	1.7e-13	<0.001	22.4
GO:0045271	respiratory chain complex I	48	12	0.5	11.5	1.7e-13	<0.001	22.4
GO:0005747	mitochondrial respiratory chain complex I	48	12	0.5	11.5	1.7e-13	<0.001	22.4
GO:0032981	mitochondrial respiratory chain complex I assembly	62	13	0.7	12.3	1.9e-13	<0.001	18.7
GO:0010257	NADH dehydrogenase complex assembly	62	13	0.7	12.3	1.9e-13	<0.001	18.7
GO:0097031	mitochondrial respiratory chain complex I biogenesis	62	13	0.7	12.3	1.9e-13	<0.001	18.7
GO:0006796	phosphate-containing compound metabolic process	3151	84	35.2	48.8	2.2e-13	<0.001	2.4
GO:0016310	phosphorylation	2255	68	25.2	42.8	2.3e-13	<0.001	2.7
GO:0031966	mitochondrial membrane	693	35	7.8	27.2	2.4e-13	<0.001	4.5
GO:0009056	catabolic process	2326	69	26	43	3.2e-13	<0.001	2.7
GO:0044248	cellular catabolic process	1957	62	21.9	40.1	3.5e-13	<0.001	2.8
GO:0071013	catalytic step 2 spliceosome	99	15	1.1	13.9	4.2e-13	<0.001	13.5
GO:0005743	mitochondrial inner membrane	494	29	5.5	23.5	7.1e-13	<0.001	5.2
GO:0043412	macromolecule modification	4198	100	47	53	8e-13	<0.001	2.1
GO:0010605	negative regulation of macromolecule metabolic process	2546	72	28.5	43.5	9.1e-13	<0.001	2.5
GO:0006793	phosphorus metabolic process	3239	84	36.2	47.8	9.5e-13	<0.001	2.3
GO:0043228	non-membrane-bounded organelle	3988	96	44.6	51.4	1.4e-12	<0.001	2.2
GO:0043232	intracellular non-membrane-bounded organelle	3988	96	44.6	51.4	1.4e-12	<0.001	2.2
GO:0006464	cellular protein modification process	3942	95	44.1	50.9	1.7e-12	<0.001	2.2
GO:0036211	protein modification process	3942	95	44.1	50.9	1.7e-12	<0.001	2.2
GO:0044455	mitochondrial membrane part	202	19	2.3	16.7	2.1e-12	<0.001	8.4
GO:1901564	organonitrogen compound metabolic process	2321	67	26	41	2.4e-12	<0.001	2.6
GO:0042775	mitochondrial ATP synthesis coupled electron transport	94	14	1.1	12.9	3.2e-12	<0.001	13.3
GO:0042773	ATP synthesis coupled electron transport	95	14	1.1	12.9	3.7e-12	<0.001	13.2
GO:0016604	nuclear body	728	34	8.1	25.9	4.5e-12	<0.001	4.2
GO:0009893	positive regulation of metabolic process	3171	81	35.5	45.5	5.4e-12	<0.001	2.3
GO:0010604	positive regulation of macromolecule metabolic process	2945	77	32.9	44.1	6.4e-12	<0.001	2.3
GO:0044710	single-organism metabolic process	4302	99	48.1	50.9	7.7e-12	<0.001	2.1
GO:0019866	organelle inner membrane	553	29	6.2	22.8	1.1e-11	<0.001	4.7
GO:0098798	mitochondrial protein complex	147	16	1.6	14.4	1.3e-11	<0.001	9.7
GO:0098800	inner mitochondrial membrane protein complex	125	15	1.4	13.6	1.3e-11	<0.001	10.7
GO:0009057	macromolecule catabolic process	1215	44	13.6	30.4	1.6e-11	<0.001	3.2
GO:0022613	ribonucleoprotein complex biogenesis	453	26	5.1	20.9	1.8e-11	<0.001	5.1
GO:0030532	small nuclear ribonucleoprotein complex	70	12	0.8	11.2	2e-11	<0.001	15.3
GO:0016651	oxidoreductase activity, acting on NAD(P)H	108	14	1.2	12.8	2.2e-11	<0.001	11.6
GO:0006353	DNA-templated transcription, termination	108	14	1.2	12.8	2.2e-11	<0.001	11.6
GO:0012505	endomembrane system	4258	97	47.6	49.4	2.3e-11	<0.001	2
GO:0009896	positive regulation of catabolic process	425	25	4.8	20.2	2.6e-11	<0.001	5.3
GO:0022904	respiratory electron transport chain	110	14	1.2	12.8	2.9e-11	<0.001	11.4
GO:0006366	transcription from RNA polymerase II promoter	2122	61	23.7	37.3	3e-11	<0.001	2.6
GO:0022900	electron transport chain	112	14	1.3	12.7	3.7e-11	<0.001	11.2
GO:0006119	oxidative phosphorylation	115	14	1.3	12.7	5.3e-11	<0.001	10.9
GO:0070469	respiratory chain	95	13	1.1	11.9	5.8e-11	<0.001	12.2
GO:0031331	positive regulation of cellular catabolic process	371	23	4.1	18.9	5.8e-11	<0.001	5.5
GO:0043623	cellular protein complex assembly	594	29	6.6	22.4	6.1e-11	<0.001	4.4
GO:0044265	cellular macromolecule catabolic process	982	38	11	27	6.3e-11	<0.001	3.5
GO:0051234	establishment of localization	5191	110	58.1	51.9	6.4e-11	<0.001	1.9
GO:0009894	regulation of catabolic process	761	33	8.5	24.5	6.5e-11	<0.001	3.9
GO:0031329	regulation of cellular catabolic process	637	30	7.1	22.9	6.8e-11	<0.001	4.2
GO:0097525	spliceosomal snRNP complex	61	11	0.7	10.3	8e-11	<0.001	16.1
GO:0080134	regulation of response to stress	1335	45	14.9	30.1	9.8e-11	<0.001	3
GO:0065009	regulation of molecular function	3011	75	33.7	41.3	1.1e-10	<0.001	2.2
GO:0098803	respiratory chain complex	81	12	0.9	11.1	1.2e-10	<0.001	13.2
GO:1901575	organic substance catabolic process	1905	55	21.3	33.7	2.5e-10	<0.001	2.6
GO:0031325	positive regulation of cellular metabolic process	2952	73	33	40	2.8e-10	<0.001	2.2
GO:0009628	response to abiotic stimulus	1183	41	13.2	27.8	3e-10	<0.001	3.1
GO:0006810	transport	5063	106	56.6	49.4	3e-10	<0.001	1.9
GO:0005746	mitochondrial respiratory chain	88	12	1	11	3.3e-10	<0.001	12.2
GO:0071826	ribonucleoprotein complex subunit organization	211	17	2.4	14.6	3.5e-10	<0.001	7.2
GO:0009205	purine ribonucleoside triphosphate metabolic process	272	19	3	16	3.7e-10	<0.001	6.2
GO:0009199	ribonucleoside triphosphate metabolic process	278	19	3.1	15.9	5.3e-10	<0.001	6.1
GO:0009144	purine nucleoside triphosphate metabolic process	279	19	3.1	15.9	5.6e-10	<0.001	6.1
GO:0051246	regulation of protein metabolic process	2595	66	29	37	7.1e-10	<0.001	2.3
GO:0006511	ubiquitin-dependent protein catabolic process	580	27	6.5	20.5	7.8e-10	<0.001	4.2
GO:0019941	modification-dependent protein catabolic process	587	27	6.6	20.4	1e-09	<0.001	4.1
GO:0022618	ribonucleoprotein complex assembly	199	16	2.2	13.8	1.2e-09	<0.001	7.2
GO:0043632	modification-dependent macromolecule catabolic process	593	27	6.6	20.4	1.3e-09	<0.001	4.1
GO:0071822	protein complex subunit organization	1608	48	18	30	1.3e-09	<0.001	2.7
GO:0006259	DNA metabolic process	999	36	11.2	24.8	1.3e-09	<0.001	3.2
GO:0031324	negative regulation of cellular metabolic process	2464	63	27.6	35.4	1.5e-09	<0.001	2.3
GO:0032268	regulation of cellular protein metabolic process	2411	62	27	35	1.6e-09	<0.001	2.3
GO:0070727	cellular macromolecule localization	1784	51	20	31	1.6e-09	<0.001	2.6
GO:0043167	ion binding	6124	119	68.5	50.5	1.8e-09	<0.001	1.7
GO:0009141	nucleoside triphosphate metabolic process	299	19	3.3	15.7	1.8e-09	<0.001	5.7
GO:0044257	cellular protein catabolic process	692	29	7.7	21.3	2e-09	<0.001	3.7
GO:0009161	ribonucleoside monophosphate metabolic process	302	19	3.4	15.6	2.1e-09	<0.001	5.6
GO:0005730	nucleolus	923	34	10.3	23.7	2.2e-09	<0.001	3.3
GO:0051603	proteolysis involved in cellular protein catabolic process	652	28	7.3	20.7	2.3e-09	<0.001	3.8
GO:0045333	cellular respiration	181	15	2	13	2.6e-09	<0.001	7.4
GO:1990204	oxidoreductase complex	105	12	1.2	10.8	2.6e-09	<0.001	10.2
GO:0030163	protein catabolic process	838	32	9.4	22.6	2.8e-09	<0.001	3.4
GO:0034613	cellular protein localization	1773	50	19.8	30.2	3.6e-09	<0.001	2.5
GO:0046034	ATP metabolic process	247	17	2.8	14.2	3.9e-09	<0.001	6.2
GO:0009123	nucleoside monophosphate metabolic process	314	19	3.5	15.5	4e-09	<0.001	5.4
GO:0006913	nucleocytoplasmic transport	470	23	5.3	17.7	5.5e-09	<0.001	4.4
GO:0009167	purine ribonucleoside monophosphate metabolic process	290	18	3.2	14.8	6.9e-09	<0.001	5.5
GO:0009126	purine nucleoside monophosphate metabolic process	291	18	3.3	14.7	7.2e-09	<0.001	5.5
GO:0051169	nuclear transport	478	23	5.3	17.7	7.6e-09	<0.001	4.3
GO:0070647	protein modification by small protein conjugation or removal	1119	37	12.5	24.5	7.7e-09	<0.001	3
GO:0045732	positive regulation of protein catabolic process	264	17	3	14	1e-08	<0.001	5.8
GO:0006461	protein complex assembly	1395	42	15.6	26.4	1.1e-08	<0.001	2.7
GO:0070271	protein complex biogenesis	1396	42	15.6	26.4	1.1e-08	<0.001	2.7
GO:0080135	regulation of cellular response to stress	615	26	6.9	19.1	1.2e-08	<0.001	3.8
GO:0033036	macromolecule localization	2912	68	32.6	35.4	1.2e-08	<0.001	2.1
GO:1903362	regulation of cellular protein catabolic process	267	17	3	14	1.2e-08	<0.001	5.7
GO:0050790	regulation of catalytic activity	2432	60	27.2	32.8	1.3e-08	<0.001	2.2
GO:1990234	transferase complex	761	29	8.5	20.5	1.6e-08	<0.001	3.4
GO:0003677	DNA binding	2512	61	28.1	32.9	1.8e-08	<0.001	2.2
GO:0031982	vesicle	4303	89	48.1	40.9	1.8e-08	<0.001	1.8
GO:1903050	regulation of proteolysis involved in cellular protein catabolic process	242	16	2.7	13.3	1.9e-08	<0.001	5.9
GO:0043603	cellular amide metabolic process	965	33	10.8	22.2	2.3e-08	<0.001	3.1
GO:0046872	metal ion binding	4129	86	46.2	39.8	2.3e-08	<0.001	1.9
GO:0043169	cation binding	4218	87	47.2	39.8	3e-08	<0.001	1.8
GO:0042176	regulation of protein catabolic process	394	20	4.4	15.6	3e-08	<0.001	4.5
GO:0034719	SMN-Sm protein complex	18	6	0.2	5.8	3.2e-08	<0.001	29.8
GO:0043604	amide biosynthetic process	739	28	8.3	19.7	3.3e-08	<0.001	3.4
GO:0006508	proteolysis	1791	48	20	28	3.6e-08	<0.001	2.4
GO:0045184	establishment of protein localization	2147	54	24	30	4e-08	<0.001	2.2
GO:0035556	intracellular signal transduction	2636	62	29.5	32.5	4.2e-08	<0.001	2.1
GO:0016740	transferase activity	2402	58	26.9	31.1	4.9e-08	<0.001	2.2
GO:0044707	single-multicellular organism process	6161	114	68.9	45.1	6e-08	<0.001	1.7
GO:1903364	positive regulation of cellular protein catabolic process	197	14	2.2	11.8	6.1e-08	<0.001	6.4
GO:0008104	protein localization	2603	61	29.1	31.9	6.2e-08	<0.001	2.1
GO:0051128	regulation of cellular component organization	2301	56	25.7	30.3	6.5e-08	<0.001	2.2
GO:0010498	proteasomal protein catabolic process	414	20	4.6	15.4	6.7e-08	<0.001	4.3
GO:0098588	bounding membrane of organelle	1946	50	21.8	28.2	6.7e-08	<0.001	2.3
GO:0006886	intracellular protein transport	1174	36	13.1	22.9	8e-08	<0.001	2.7
GO:0044092	negative regulation of molecular function	1127	35	12.6	22.4	9e-08	0.002	2.8
GO:0043161	proteasome-mediated ubiquitin-dependent protein catabolic process	385	19	4.3	14.7	1e-07	0.002	4.4
GO:0015980	energy derivation by oxidation of organic compounds	273	16	3.1	12.9	1e-07	0.002	5.2
GO:0051716	cellular response to stimulus	7026	125	78.6	46.4	1.1e-07	0.002	1.6
GO:0010629	negative regulation of gene expression	1686	45	18.9	26.1	1.1e-07	0.002	2.4
GO:0010648	negative regulation of cell communication	1247	37	13.9	23.1	1.2e-07	0.002	2.7
GO:0023057	negative regulation of signaling	1251	37	14	23	1.3e-07	0.002	2.6
GO:0015031	protein transport	1993	50	22.3	27.7	1.4e-07	0.002	2.2
GO:0051276	chromosome organization	1201	36	13.4	22.6	1.4e-07	0.002	2.7
GO:0015030	Cajal body	54	8	0.6	7.4	1.6e-07	0.002	13.2
GO:0006468	protein phosphorylation	1886	48	21.1	26.9	1.6e-07	0.002	2.3
GO:1903052	positive regulation of proteolysis involved in cellular protein catabolic process	182	13	2	11	1.7e-07	0.002	6.4
GO:0032446	protein modification by small protein conjugation	910	30	10.2	19.8	2.2e-07	0.002	2.9
GO:0051247	positive regulation of protein metabolic process	1557	42	17.4	24.6	2.2e-07	0.002	2.4
GO:0015833	peptide transport	2027	50	22.7	27.3	2.3e-07	0.002	2.2
GO:0006974	cellular response to DNA damage stimulus	814	28	9.1	18.9	2.4e-07	0.002	3.1
GO:0000245	spliceosomal complex assembly	57	8	0.6	7.4	2.4e-07	0.002	12.5
GO:0070062	extracellular exosome	2838	63	31.7	31.3	2.5e-07	0.002	2
GO:0006325	chromatin organization	770	27	8.6	18.4	2.7e-07	0.002	3.1
GO:0006357	regulation of transcription from RNA polymerase II promoter	1919	48	21.5	26.5	2.7e-07	0.002	2.2
GO:0009966	regulation of signal transduction	2787	62	31.2	30.8	2.9e-07	0.002	2
GO:1903561	extracellular vesicle	2853	63	31.9	31.1	3e-07	0.002	2
GO:0043230	extracellular organelle	2854	63	31.9	31.1	3e-07	0.002	2
GO:0051338	regulation of transferase activity	977	31	10.9	20.1	3.1e-07	0.002	2.8
GO:1902580	single-organism cellular localization	927	30	10.4	19.6	3.2e-07	0.002	2.9
GO:0044767	single-organism developmental process	5863	107	65.6	41.4	3.2e-07	0.002	1.6
GO:0042886	amide transport	2051	50	22.9	27.1	3.2e-07	0.002	2.2
GO:0016579	protein deubiquitination	298	16	3.3	12.7	3.4e-07	0.002	4.8
GO:0048585	negative regulation of response to stimulus	1414	39	15.8	23.2	3.4e-07	0.002	2.5
GO:0031399	regulation of protein modification process	1701	44	19	25	3.5e-07	0.002	2.3
GO:0009968	negative regulation of signal transduction	1143	34	12.8	21.2	3.7e-07	0.002	2.7
GO:0006403	RNA localization	228	14	2.6	11.4	3.7e-07	0.002	5.5
GO:0009890	negative regulation of biosynthetic process	1540	41	17.2	23.8	4.3e-07	0.002	2.4
GO:0097526	spliceosomal tri-snRNP complex	27	6	0.3	5.7	4.6e-07	0.002	19.9
GO:0010646	regulation of cell communication	3088	66	34.5	31.5	4.8e-07	0.002	1.9
GO:0048583	regulation of response to stimulus	3767	76	42.1	33.9	5.7e-07	0.002	1.8
GO:0010558	negative regulation of macromolecule biosynthetic process	1444	39	16.2	22.8	5.8e-07	0.002	2.4
GO:1902578	single-organism localization	3312	69	37	32	6.5e-07	0.002	1.9
GO:0006518	peptide metabolic process	809	27	9	18	6.9e-07	0.004	3
GO:0070646	protein modification by small protein removal	316	16	3.5	12.5	7.3e-07	0.004	4.5
GO:1901991	negative regulation of mitotic cell cycle phase transition	207	13	2.3	10.7	7.4e-07	0.004	5.6
GO:0032270	positive regulation of cellular protein metabolic process	1461	39	16.3	22.7	7.7e-07	0.004	2.4
GO:0023051	regulation of signaling	3142	66	35.1	30.9	8.7e-07	0.004	1.9
GO:1902582	single-organism intracellular transport	722	25	8.1	16.9	9.2e-07	0.006	3.1
GO:0010948	negative regulation of cell cycle process	284	15	3.2	11.8	9.6e-07	0.006	4.7
GO:0016567	protein ubiquitination	824	27	9.2	17.8	9.7e-07	0.006	2.9
GO:0051726	regulation of cell cycle	1034	31	11.6	19.4	1e-06	0.006	2.7
GO:0000165	MAPK cascade	877	28	9.8	18.2	1e-06	0.006	2.9
GO:0045786	negative regulation of cell cycle	584	22	6.5	15.5	1.1e-06	0.006	3.4
GO:0044765	single-organism transport	3166	66	35.4	30.6	1.1e-06	0.006	1.9
GO:0046914	transition metal ion binding	1373	37	15.4	21.6	1.2e-06	0.006	2.4
GO:1901988	negative regulation of cell cycle phase transition	216	13	2.4	10.6	1.2e-06	0.006	5.4
GO:0006914	autophagy	454	19	5.1	13.9	1.2e-06	0.006	3.7
GO:0006412	translation	638	23	7.1	15.9	1.3e-06	0.006	3.2
GO:0006091	generation of precursor metabolites and energy	370	17	4.1	12.9	1.3e-06	0.006	4.1
GO:0032479	regulation of type I interferon production	122	10	1.4	8.6	1.3e-06	0.006	7.3
GO:0048856	anatomical structure development	5533	100	61.9	38.1	1.3e-06	0.006	1.6
GO:0019899	enzyme binding	1850	45	20.7	24.3	1.3e-06	0.006	2.2
GO:0032606	type I interferon production	123	10	1.4	8.6	1.4e-06	0.006	7.3
GO:0007049	cell cycle	1736	43	19.4	23.6	1.5e-06	0.006	2.2
GO:0044403	symbiosis, encompassing mutualism through parasitism	1000	30	11.2	18.8	1.5e-06	0.006	2.7
GO:0044419	interspecies interaction between organisms	1002	30	11.2	18.8	1.6e-06	0.006	2.7
GO:0008270	zinc ion binding	1112	32	12.4	19.6	1.6e-06	0.006	2.6
GO:0032481	positive regulation of type I interferon production	73	8	0.8	7.2	1.7e-06	0.006	9.8
GO:0045862	positive regulation of proteolysis	380	17	4.3	12.7	1.8e-06	0.006	4
GO:0016236	macroautophagy	262	14	2.9	11.1	1.9e-06	0.006	4.8
GO:0016032	viral process	960	29	10.7	18.3	2e-06	0.006	2.7
GO:0031327	negative regulation of cellular biosynthetic process	1519	39	17	22	2e-06	0.006	2.3
GO:0065008	regulation of biological quality	3558	71	39.8	31.2	2e-06	0.006	1.8
GO:0034660	ncRNA metabolic process	562	21	6.3	14.7	2.1e-06	0.006	3.3
GO:0044764	multi-organism cellular process	966	29	10.8	18.2	2.2e-06	0.006	2.7
GO:0023014	signal transduction by protein phosphorylation	915	28	10.2	17.8	2.3e-06	0.006	2.7
GO:0051173	positive regulation of nitrogen compound metabolic process	1829	44	20.5	23.5	2.3e-06	0.008	2.2
GO:0043043	peptide biosynthetic process	663	23	7.4	15.6	2.4e-06	0.008	3.1
GO:0007033	vacuole organization	162	11	1.8	9.2	2.5e-06	0.008	6.1
GO:0006354	DNA-templated transcription, elongation	131	10	1.5	8.5	2.5e-06	0.008	6.8
GO:0006368	transcription elongation from RNA polymerase II promoter	104	9	1.2	7.8	2.8e-06	0.008	7.7
GO:0005794	Golgi apparatus	1484	38	16.6	21.4	2.8e-06	0.008	2.3
GO:0007346	regulation of mitotic cell cycle	527	20	5.9	14.1	2.9e-06	0.01	3.4
GO:0010033	response to organic substance	2926	61	32.7	28.3	2.9e-06	0.01	1.9
GO:1902532	negative regulation of intracellular signal transduction	482	19	5.4	13.6	2.9e-06	0.01	3.5
GO:0010638	positive regulation of organelle organization	623	22	7	15	3e-06	0.01	3.2
GO:0040029	regulation of gene expression, epigenetic	273	14	3.1	10.9	3.1e-06	0.01	4.6
GO:0010608	posttranscriptional regulation of gene expression	484	19	5.4	13.6	3.1e-06	0.01	3.5
GO:0007275	multicellular organism development	5078	92	56.8	35.2	3.3e-06	0.012	1.6
GO:0043085	positive regulation of catalytic activity	1618	40	18.1	21.9	3.6e-06	0.012	2.2
GO:0044093	positive regulation of molecular function	1923	45	21.5	23.5	3.7e-06	0.012	2.1
GO:0006281	DNA repair	537	20	6	14	3.8e-06	0.012	3.3
GO:0030162	regulation of proteolysis	734	24	8.2	15.8	4e-06	0.014	2.9
GO:1901135	carbohydrate derivative metabolic process	1280	34	14.3	19.7	4.4e-06	0.014	2.4
GO:0051348	negative regulation of transferase activity	363	16	4.1	11.9	4.4e-06	0.014	3.9
GO:0000387	spliceosomal snRNP assembly	39	6	0.4	5.6	4.6e-06	0.014	13.8
GO:0042787	protein ubiquitination involved in ubiquitin-dependent protein catabolic process	208	12	2.3	9.7	4.7e-06	0.014	5.2
GO:0045930	negative regulation of mitotic cell cycle	284	14	3.2	10.8	4.9e-06	0.014	4.4
GO:0006405	RNA export from nucleus	142	10	1.6	8.4	5.1e-06	0.014	6.3
GO:0016607	nuclear speck	368	16	4.1	11.9	5.2e-06	0.014	3.9
GO:0000278	mitotic cell cycle	1011	29	11.3	17.7	5.3e-06	0.014	2.6
GO:1901990	regulation of mitotic cell cycle phase transition	328	15	3.7	11.3	5.6e-06	0.014	4.1
GO:0060341	regulation of cellular localization	854	26	9.6	16.4	5.7e-06	0.016	2.7
GO:0071702	organic substance transport	2726	57	30.5	26.5	5.8e-06	0.016	1.9
GO:0009259	ribonucleotide metabolic process	554	20	6.2	13.8	6e-06	0.016	3.2
GO:0016192	vesicle-mediated transport	1962	45	21.9	23.1	6.1e-06	0.016	2.1
GO:2000113	negative regulation of cellular macromolecule biosynthetic process	1359	35	15.2	19.8	6.1e-06	0.016	2.3
GO:0051640	organelle localization	508	19	5.7	13.3	6.2e-06	0.016	3.3
GO:0071705	nitrogen compound transport	2348	51	26.3	24.7	6.6e-06	0.016	1.9
GO:0019637	organophosphate metabolic process	1191	32	13.3	18.7	6.6e-06	0.016	2.4
GO:0044087	regulation of cellular component biogenesis	811	25	9.1	15.9	7e-06	0.016	2.8
GO:1905368	peptidase complex	90	8	1	7	8.1e-06	0.018	7.9
GO:0030141	secretory granule	819	25	9.2	15.8	8.2e-06	0.018	2.7
GO:0019693	ribose phosphate metabolic process	568	20	6.4	13.6	8.7e-06	0.018	3.1
GO:0051172	negative regulation of nitrogen compound metabolic process	1562	38	17.5	20.5	9e-06	0.018	2.2
GO:0071011	precatalytic spliceosome	26	5	0.3	4.7	9.3e-06	0.022	17.2
GO:0002764	immune response-regulating signaling pathway	621	21	6.9	14.1	9.6e-06	0.022	3
GO:0002684	positive regulation of immune system process	1046	29	11.7	17.3	1e-05	0.022	2.5
GO:0031401	positive regulation of protein modification process	1162	31	13	18	1.1e-05	0.024	2.4
GO:1902589	single-organism organelle organization	1636	39	18.3	20.7	1.1e-05	0.024	2.1
GO:0050778	positive regulation of immune response	780	24	8.7	15.3	1.1e-05	0.024	2.8
GO:0000075	cell cycle checkpoint	226	12	2.5	9.5	1.1e-05	0.024	4.7
GO:2000060	positive regulation of protein ubiquitination involved in ubiquitin-dependent protein catabolic process	94	8	1.1	6.9	1.1e-05	0.024	7.6
GO:0071456	cellular response to hypoxia	190	11	2.1	8.9	1.1e-05	0.024	5.2
GO:0042274	ribosomal small subunit biogenesis	68	7	0.8	6.2	1.1e-05	0.024	9.2
GO:0050792	regulation of viral process	267	13	3	10	1.2e-05	0.024	4.4
GO:0016787	hydrolase activity	2598	54	29.1	24.9	1.2e-05	0.024	1.9
GO:1903902	positive regulation of viral life cycle	95	8	1.1	6.9	1.2e-05	0.024	7.5
GO:0045321	leukocyte activation	1229	32	13.7	18.3	1.2e-05	0.024	2.3
GO:1901987	regulation of cell cycle phase transition	351	15	3.9	11.1	1.2e-05	0.024	3.8
GO:0006369	termination of RNA polymerase II transcription	69	7	0.8	6.2	1.3e-05	0.024	9.1
GO:0009117	nucleotide metabolic process	686	22	7.7	14.3	1.3e-05	0.024	2.9
GO:0005689	U12-type spliceosomal complex	28	5	0.3	4.7	1.4e-05	0.026	16
GO:0009150	purine ribonucleotide metabolic process	539	19	6	13	1.4e-05	0.026	3.2
GO:0002757	immune response-activating signal transduction	588	20	6.6	13.4	1.4e-05	0.026	3
GO:0044772	mitotic cell cycle phase transition	540	19	6	13	1.5e-05	0.026	3.1
GO:0045935	positive regulation of nucleobase-containing compound metabolic process	1720	40	19.2	20.8	1.5e-05	0.026	2.1
GO:0005773	vacuole	742	23	8.3	14.7	1.5e-05	0.026	2.8
GO:0051130	positive regulation of cellular component organization	1183	31	13.2	17.8	1.5e-05	0.026	2.3
GO:0033043	regulation of organelle organization	1183	31	13.2	17.8	1.5e-05	0.026	2.3
GO:0050658	RNA transport	196	11	2.2	8.8	1.5e-05	0.026	5
GO:0050657	nucleic acid transport	196	11	2.2	8.8	1.5e-05	0.026	5
GO:0006753	nucleoside phosphate metabolic process	692	22	7.7	14.3	1.5e-05	0.026	2.8
GO:0002253	activation of immune response	642	21	7.2	13.8	1.6e-05	0.026	2.9
GO:0036294	cellular response to decreased oxygen levels	197	11	2.2	8.8	1.6e-05	0.026	5
GO:0071310	cellular response to organic substance	2298	49	25.7	23.3	1.6e-05	0.026	1.9
GO:0071426	ribonucleoprotein complex export from nucleus	129	9	1.4	7.6	1.6e-05	0.026	6.2
GO:0044433	cytoplasmic vesicle part	1426	35	16	19	1.7e-05	0.028	2.2
GO:0043902	positive regulation of multi-organism process	163	10	1.8	8.2	1.7e-05	0.028	5.5
GO:0051236	establishment of RNA localization	199	11	2.2	8.8	1.7e-05	0.028	4.9
GO:0051168	nuclear export	199	11	2.2	8.8	1.7e-05	0.028	4.9
GO:0071166	ribonucleoprotein complex localization	131	9	1.5	7.5	1.8e-05	0.03	6.1
GO:0002444	myeloid leukocyte mediated immunity	550	19	6.2	12.8	1.9e-05	0.032	3.1
GO:0051253	negative regulation of RNA metabolic process	1257	32	14.1	17.9	1.9e-05	0.032	2.3
GO:0048731	system development	4514	81	50.5	30.5	1.9e-05	0.032	1.6
GO:0006887	exocytosis	867	25	9.7	15.3	2.1e-05	0.036	2.6
GO:0006163	purine nucleotide metabolic process	555	19	6.2	12.8	2.1e-05	0.036	3.1
GO:0031410	cytoplasmic vesicle	2194	47	24.5	22.5	2.1e-05	0.036	1.9
GO:1902531	regulation of intracellular signal transduction	1750	40	19.6	20.4	2.2e-05	0.036	2
GO:1903047	mitotic cell cycle process	923	26	10.3	15.7	2.2e-05	0.036	2.5
GO:0097708	intracellular vesicle	2197	47	24.6	22.4	2.2e-05	0.038	1.9
GO:1902679	negative regulation of RNA biosynthetic process	1209	31	13.5	17.5	2.2e-05	0.038	2.3
GO:0060627	regulation of vesicle-mediated transport	461	17	5.2	11.8	2.3e-05	0.038	3.3
GO:0010628	positive regulation of gene expression	1756	40	19.6	20.4	2.3e-05	0.038	2
GO:0071453	cellular response to oxygen levels	206	11	2.3	8.7	2.4e-05	0.038	4.8
GO:0002758	innate immune response-activating signal transduction	286	13	3.2	9.8	2.5e-05	0.038	4.1
GO:0033365	protein localization to organelle	934	26	10.4	15.6	2.6e-05	0.038	2.5
GO:0006363	termination of RNA polymerase I transcription	32	5	0.4	4.6	2.7e-05	0.038	14
GO:0002682	regulation of immune system process	1461	35	16.3	18.7	2.8e-05	0.042	2.1
GO:0043903	regulation of symbiosis, encompassing mutualism through parasitism	290	13	3.2	9.8	2.9e-05	0.046	4
GO:0044281	small molecule metabolic process	2095	45	23.4	21.6	3e-05	0.05	1.9
GO:0045934	negative regulation of nucleobase-containing compound metabolic process	1407	34	15.7	18.3	3e-05	0.05	2.2
GO:0010557	positive regulation of macromolecule biosynthetic process	1652	38	18.5	19.5	3e-05	0.05	2.1
GO:0048524	positive regulation of viral process	108	8	1.2	6.8	3.1e-05	0.05	6.6
GO:0044770	cell cycle phase transition	571	19	6.4	12.6	3.1e-05	0.05	3
GO:0002218	activation of innate immune response	293	13	3.3	9.7	3.2e-05	0.05	4
GO:0045089	positive regulation of innate immune response	336	14	3.8	10.2	3.2e-05	0.05	3.7
GO:0050852	T cell receptor signaling pathway	176	10	2	8	3.3e-05	0.05	5.1
GO:2000058	regulation of protein ubiquitination involved in ubiquitin-dependent protein catabolic process	109	8	1.2	6.8	3.3e-05	0.05	6.6
GO:0000041	transition metal ion transport	109	8	1.2	6.8	3.3e-05	0.05	6.6
GO:0070887	cellular response to chemical stimulus	2770	55	31	24	3.5e-05	0.052	1.8
GO:0010008	endosome membrane	430	16	4.8	11.2	3.5e-05	0.052	3.3
GO:0007034	vacuolar transport	110	8	1.2	6.8	3.5e-05	0.052	6.5
GO:0045815	positive regulation of gene expression, epigenetic	81	7	0.9	6.1	3.6e-05	0.054	7.7
GO:1901566	organonitrogen compound biosynthetic process	1420	34	15.9	18.1	3.6e-05	0.054	2.1
GO:0043900	regulation of multi-organism process	386	15	4.3	10.7	3.7e-05	0.054	3.5
GO:0006406	mRNA export from nucleus	111	8	1.2	6.8	3.8e-05	0.054	6.4
GO:0071427	mRNA-containing ribonucleoprotein complex export from nucleus	111	8	1.2	6.8	3.8e-05	0.054	6.4
GO:1903900	regulation of viral life cycle	180	10	2	8	4e-05	0.056	5
GO:0006611	protein export from nucleus	181	10	2	8	4.2e-05	0.056	4.9
GO:0010972	negative regulation of G2/M transition of mitotic cell cycle	83	7	0.9	6.1	4.2e-05	0.056	7.5
GO:0006361	transcription initiation from RNA polymerase I promoter	35	5	0.4	4.6	4.2e-05	0.056	12.8
GO:0005684	U2-type spliceosomal complex	35	5	0.4	4.6	4.2e-05	0.056	12.8
GO:0051656	establishment of organelle localization	437	16	4.9	11.1	4.3e-05	0.056	3.3
GO:1903507	negative regulation of nucleic acid-templated transcription	1193	30	13.3	16.7	4.3e-05	0.058	2.2
GO:0055086	nucleobase-containing small molecule metabolic process	744	22	8.3	13.7	4.5e-05	0.058	2.6
GO:0031145	anaphase-promoting complex-dependent catabolic process	84	7	0.9	6.1	4.6e-05	0.058	7.5
GO:0032434	regulation of proteasomal ubiquitin-dependent protein catabolic process	114	8	1.3	6.7	4.6e-05	0.058	6.3
GO:0009314	response to radiation	442	16	4.9	11.1	4.9e-05	0.068	3.2
GO:0043299	leukocyte degranulation	540	18	6	12	4.9e-05	0.068	3
GO:1902750	negative regulation of cell cycle G2/M phase transition	85	7	1	6	4.9e-05	0.068	7.4
GO:0044431	Golgi apparatus part	916	25	10.2	14.8	5.2e-05	0.068	2.4
GO:0005759	mitochondrial matrix	445	16	5	11	5.3e-05	0.068	3.2
GO:0072521	purine-containing compound metabolic process	594	19	6.6	12.4	5.3e-05	0.068	2.9
GO:0045055	regulated exocytosis	753	22	8.4	13.6	5.4e-05	0.072	2.6
GO:0050851	antigen receptor-mediated signaling pathway	266	12	3	9	5.4e-05	0.072	4
GO:0043086	negative regulation of catalytic activity	863	24	9.7	14.3	5.4e-05	0.072	2.5
GO:0002275	myeloid cell activation involved in immune response	545	18	6.1	11.9	5.5e-05	0.072	3
GO:0006605	protein targeting	702	21	7.9	13.1	5.7e-05	0.074	2.7
GO:0051028	mRNA transport	152	9	1.7	7.3	5.9e-05	0.078	5.3
GO:0061136	regulation of proteasomal protein catabolic process	152	9	1.7	7.3	5.9e-05	0.078	5.3
GO:0007154	cell communication	6375	104	71.3	32.7	5.9e-05	0.078	1.5
GO:0009266	response to temperature stimulus	228	11	2.6	8.4	6e-05	0.08	4.3
GO:1904668	positive regulation of ubiquitin protein ligase activity	88	7	1	6	6.2e-05	0.08	7.1
GO:0016491	oxidoreductase activity	760	22	8.5	13.5	6.2e-05	0.08	2.6
GO:0010212	response to ionizing radiation	153	9	1.7	7.3	6.2e-05	0.082	5.3
GO:0032269	negative regulation of cellular protein metabolic process	1049	27	11.7	15.3	7e-05	0.09	2.3
GO:0010564	regulation of cell cycle process	607	19	6.8	12.2	7e-05	0.09	2.8
GO:0099503	secretory vesicle	935	25	10.5	14.5	7.1e-05	0.092	2.4
GO:0038061	NIK/NF-kappaB signaling	122	8	1.4	6.6	7.4e-05	0.098	5.9
GO:0032543	mitochondrial translation	122	8	1.4	6.6	7.4e-05	0.098	5.9
GO:0051347	positive regulation of transferase activity	663	20	7.4	12.6	7.6e-05	0.098	2.7
GO:0031400	negative regulation of protein modification process	611	19	6.8	12.2	7.7e-05	0.104	2.8
GO:0015931	nucleobase-containing compound transport	235	11	2.6	8.4	7.9e-05	0.108	4.2
GO:0044700	single organism signaling	6349	103	71	32	8e-05	0.108	1.5
GO:0046782	regulation of viral transcription	64	6	0.7	5.3	8.3e-05	0.112	8.4
GO:0044421	extracellular region part	3997	71	44.7	26.3	8.9e-05	0.112	1.6
GO:0044440	endosomal part	466	16	5.2	10.8	9e-05	0.112	3.1
GO:0048584	positive regulation of response to stimulus	2131	44	23.8	20.2	9.1e-05	0.112	1.8
GO:0055114	oxidation-reduction process	1008	26	11.3	14.7	9.2e-05	0.112	2.3
GO:0050434	positive regulation of viral transcription	41	5	0.5	4.5	9.3e-05	0.116	10.9
GO:0034708	methyltransferase complex	94	7	1.1	5.9	9.4e-05	0.116	6.7
GO:0072594	establishment of protein localization to organelle	675	20	7.6	12.4	9.6e-05	0.116	2.6
GO:0000502	proteasome complex	66	6	0.7	5.3	9.8e-05	0.118	8.1
GO:0002474	antigen processing and presentation of peptide antigen via MHC class I	95	7	1.1	5.9	0.0001	0.12	6.6
GO:0032182	ubiquitin-like protein binding	128	8	1.4	6.6	0.0001	0.122	5.6
GO:0071901	negative regulation of protein serine/threonine kinase activity	128	8	1.4	6.6	0.0001	0.122	5.6
GO:0031047	gene silencing by RNA	164	9	1.8	7.2	0.00011	0.124	4.9
GO:1904666	regulation of ubiquitin protein ligase activity	96	7	1.1	5.9	0.00011	0.124	6.5
GO:1905369	endopeptidase complex	67	6	0.7	5.3	0.00011	0.124	8
GO:0044425	membrane part	6706	107	75	32	0.00011	0.124	1.4
GO:0001775	cell activation	1381	32	15.4	16.6	0.00011	0.132	2.1
GO:0000209	protein polyubiquitination	288	12	3.2	8.8	0.00011	0.132	3.7
GO:0009408	response to heat	166	9	1.9	7.1	0.00012	0.134	4.8
GO:0002366	leukocyte activation involved in immune response	688	20	7.7	12.3	0.00012	0.138	2.6
GO:0022411	cellular component disassembly	530	17	5.9	11.1	0.00012	0.14	2.9
GO:0010647	positive regulation of cell communication	1579	35	17.7	17.3	0.00013	0.14	2
GO:0045892	negative regulation of transcription, DNA-templated	1148	28	12.8	15.2	0.00013	0.142	2.2
GO:0098805	whole membrane	1580	35	17.7	17.3	0.00013	0.142	2
GO:0002263	cell activation involved in immune response	690	20	7.7	12.3	0.00013	0.142	2.6
GO:0031349	positive regulation of defense response	432	15	4.8	10.2	0.00013	0.15	3.1
GO:0055029	nuclear DNA-directed RNA polymerase complex	133	8	1.5	6.5	0.00014	0.15	5.4
GO:0042795	snRNA transcription from RNA polymerase II promoter	70	6	0.8	5.2	0.00014	0.152	7.7
GO:0009301	snRNA transcription	70	6	0.8	5.2	0.00014	0.152	7.7
GO:0023056	positive regulation of signaling	1587	35	17.8	17.2	0.00014	0.152	2
GO:0032879	regulation of localization	2511	49	28.1	20.9	0.00014	0.152	1.7
GO:0000428	DNA-directed RNA polymerase complex	134	8	1.5	6.5	0.00014	0.152	5.3
GO:0051254	positive regulation of RNA metabolic process	1463	33	16.4	16.6	0.00014	0.152	2
GO:0098791	Golgi subcompartment	296	12	3.3	8.7	0.00015	0.158	3.6
GO:0051170	nuclear import	296	12	3.3	8.7	0.00015	0.158	3.6
GO:0016241	regulation of macroautophagy	135	8	1.5	6.5	0.00015	0.164	5.3
GO:0007165	signal transduction	5848	95	65.4	29.6	0.00015	0.164	1.5
GO:0042592	homeostatic process	1658	36	18.5	17.5	0.00015	0.164	1.9
GO:0071478	cellular response to radiation	172	9	1.9	7.1	0.00015	0.164	4.7
GO:0030880	RNA polymerase complex	136	8	1.5	6.5	0.00016	0.164	5.3
GO:0010508	positive regulation of autophagy	103	7	1.2	5.8	0.00017	0.17	6.1
GO:0051050	positive regulation of transport	934	24	10.4	13.6	0.00018	0.174	2.3
GO:0000922	spindle pole	139	8	1.6	6.4	0.00018	0.18	5.1
GO:0051248	negative regulation of protein metabolic process	1114	27	12.5	14.5	0.00019	0.18	2.2
GO:0051436	negative regulation of ubiquitin-protein ligase activity involved in mitotic cell cycle	74	6	0.8	5.2	0.00019	0.186	7.2
GO:0048284	organelle fusion	217	10	2.4	7.6	0.00019	0.186	4.1
GO:0016458	gene silencing	260	11	2.9	8.1	0.00019	0.188	3.8
GO:0016772	transferase activity, transferring phosphorus-containing groups	1000	25	11.2	13.8	0.0002	0.198	2.2
GO:0045088	regulation of innate immune response	400	14	4.5	9.5	0.0002	0.198	3.1
GO:0003682	chromatin binding	500	16	5.6	10.4	0.0002	0.198	2.9
GO:0051439	regulation of ubiquitin-protein ligase activity involved in mitotic cell cycle	75	6	0.8	5.2	0.0002	0.202	7.2
GO:0001819	positive regulation of cytokine production	401	14	4.5	9.5	0.00021	0.206	3.1
GO:0051239	regulation of multicellular organismal process	2691	51	30.1	20.9	0.00021	0.206	1.7
GO:0009891	positive regulation of biosynthetic process	1817	38	20.3	17.7	0.00021	0.208	1.9
GO:0043130	ubiquitin binding	107	7	1.2	5.8	0.00021	0.21	5.8
GO:0036230	granulocyte activation	503	16	5.6	10.4	0.00021	0.214	2.8
GO:0050776	regulation of immune response	1005	25	11.2	13.8	0.00022	0.214	2.2
GO:0002479	antigen processing and presentation of exogenous peptide antigen via MHC class I, TAP-dependent	76	6	0.9	5.1	0.00022	0.216	7.1
GO:0019787	ubiquitin-like protein transferase activity	453	15	5.1	9.9	0.00022	0.216	3
GO:0016591	DNA-directed RNA polymerase II, holoenzyme	108	7	1.2	5.8	0.00022	0.222	5.8
GO:0005770	late endosome	222	10	2.5	7.5	0.00023	0.224	4
GO:0002446	neutrophil mediated immunity	506	16	5.7	10.3	0.00023	0.224	2.8
GO:0005758	mitochondrial intermembrane space	77	6	0.9	5.1	0.00023	0.224	7
GO:0051049	regulation of transport	1826	38	20.4	17.6	0.00023	0.224	1.9
GO:0051443	positive regulation of ubiquitin-protein transferase activity	109	7	1.2	5.8	0.00024	0.228	5.7
GO:0048002	antigen processing and presentation of peptide antigen	183	9	2	7	0.00024	0.228	4.4
GO:0001932	regulation of protein phosphorylation	1321	30	14.8	15.2	0.00025	0.242	2
GO:0031984	organelle subcompartment	314	12	3.5	8.5	0.00025	0.244	3.4
GO:0002252	immune effector process	1200	28	13.4	14.6	0.00026	0.248	2.1
GO:0016469	proton-transporting two-sector ATPase complex	51	5	0.6	4.4	0.00026	0.25	8.8
GO:0030490	maturation of SSU-rRNA	51	5	0.6	4.4	0.00026	0.25	8.8
GO:0051437	positive regulation of ubiquitin-protein ligase activity involved in regulation of mitotic cell cycle transition	79	6	0.9	5.1	0.00027	0.254	6.8
GO:0042590	antigen processing and presentation of exogenous peptide antigen via MHC class I	79	6	0.9	5.1	0.00027	0.254	6.8
GO:0043488	regulation of mRNA stability	147	8	1.6	6.4	0.00027	0.256	4.9
GO:0019725	cellular homeostasis	844	22	9.4	12.6	0.00027	0.256	2.3
GO:0061418	regulation of transcription from RNA polymerase II promoter in response to hypoxia	80	6	0.9	5.1	0.00029	0.264	6.7
GO:1904667	negative regulation of ubiquitin protein ligase activity	80	6	0.9	5.1	0.00029	0.264	6.7
GO:0002274	myeloid leukocyte activation	624	18	7	11	0.00029	0.272	2.6
GO:0042254	ribosome biogenesis	319	12	3.6	8.4	0.00029	0.272	3.4
GO:0031902	late endosome membrane	113	7	1.3	5.7	0.00029	0.276	5.5
GO:0016818	hydrolase activity, acting on acid anhydrides, in phosphorus-containing anhydrides	850	22	9.5	12.5	0.0003	0.276	2.3
GO:0031328	positive regulation of cellular biosynthetic process	1788	37	20	17	0.00031	0.284	1.9
GO:0016817	hydrolase activity, acting on acid anhydrides	853	22	9.5	12.5	0.00031	0.284	2.3
GO:0010506	regulation of autophagy	276	11	3.1	7.9	0.00032	0.292	3.6
GO:0016073	snRNA metabolic process	82	6	0.9	5.1	0.00033	0.298	6.5
GO:0022402	cell cycle process	1345	30	15	15	0.00034	0.306	2
GO:0010389	regulation of G2/M transition of mitotic cell cycle	116	7	1.3	5.7	0.00035	0.316	5.4
GO:0033047	regulation of mitotic sister chromatid segregation	54	5	0.6	4.4	0.00035	0.322	8.3
GO:0007093	mitotic cell cycle checkpoint	153	8	1.7	6.3	0.00035	0.324	4.7
GO:0031347	regulation of defense response	691	19	7.7	11.3	0.00036	0.328	2.5
GO:0042325	regulation of phosphorylation	1414	31	15.8	15.2	0.00036	0.328	2
GO:0043409	negative regulation of MAPK cascade	154	8	1.7	6.3	0.00037	0.33	4.6
GO:0000077	DNA damage checkpoint	154	8	1.7	6.3	0.00037	0.33	4.6
GO:0031970	organelle envelope lumen	85	6	1	5	0.0004	0.348	6.3
GO:0043487	regulation of RNA stability	156	8	1.7	6.3	0.0004	0.35	4.6
GO:1903827	regulation of cellular protein localization	587	17	6.6	10.4	0.00041	0.35	2.6
GO:0007254	JNK cascade	197	9	2.2	6.8	0.00041	0.356	4.1
GO:0097193	intrinsic apoptotic signaling pathway	285	11	3.2	7.8	0.00042	0.356	3.5
GO:0051444	negative regulation of ubiquitin-protein transferase activity	86	6	1	5	0.00042	0.358	6.2
GO:0006643	membrane lipid metabolic process	198	9	2.2	6.8	0.00043	0.358	4.1
GO:0000323	lytic vacuole	645	18	7.2	10.8	0.00043	0.358	2.5
GO:0005764	lysosome	645	18	7.2	10.8	0.00043	0.358	2.5
GO:0002753	cytoplasmic pattern recognition receptor signaling pathway	57	5	0.6	4.4	0.00045	0.368	7.8
GO:0008135	translation factor activity, RNA binding	87	6	1	5	0.00045	0.372	6.2
GO:0051087	chaperone binding	87	6	1	5	0.00045	0.372	6.2
GO:0044437	vacuolar part	539	16	6	10	0.00046	0.374	2.7
GO:1903320	regulation of protein modification by small protein conjugation or removal	288	11	3.2	7.8	0.00046	0.374	3.4
GO:1903322	positive regulation of protein modification by small protein conjugation or removal	202	9	2.3	6.7	0.0005	0.388	4
GO:0035639	purine ribonucleoside triphosphate binding	1834	37	20.5	16.5	0.0005	0.388	1.8
GO:0048471	perinuclear region of cytoplasm	654	18	7.3	10.7	0.0005	0.388	2.5
GO:1902749	regulation of cell cycle G2/M phase transition	124	7	1.4	5.6	0.00052	0.392	5
GO:0051052	regulation of DNA metabolic process	390	13	4.4	8.6	0.00053	0.404	3
GO:0002283	neutrophil activation involved in immune response	493	15	5.5	9.5	0.00053	0.406	2.7
GO:0043312	neutrophil degranulation	493	15	5.5	9.5	0.00053	0.406	2.7
GO:0048513	animal organ development	3306	58	37	21	0.00054	0.418	1.6
GO:0001666	response to hypoxia	342	12	3.8	8.2	0.00055	0.42	3.1
GO:0031570	DNA integrity checkpoint	164	8	1.8	6.2	0.00056	0.42	4.4
GO:0015992	proton transport	164	8	1.8	6.2	0.00056	0.42	4.4
GO:0006826	iron ion transport	60	5	0.7	4.3	0.00057	0.42	7.5
GO:0008283	cell proliferation	1983	39	22.2	16.8	0.00057	0.42	1.8
GO:0042119	neutrophil activation	498	15	5.6	9.4	0.00058	0.426	2.7
GO:0046328	regulation of JNK cascade	166	8	1.9	6.1	0.0006	0.428	4.3
GO:0046467	membrane lipid biosynthetic process	128	7	1.4	5.6	0.00062	0.438	4.9
GO:0051438	regulation of ubiquitin-protein transferase activity	128	7	1.4	5.6	0.00062	0.438	4.9
GO:0006818	hydrogen transport	167	8	1.9	6.1	0.00063	0.438	4.3
GO:0036477	somatodendritic compartment	667	18	7.5	10.5	0.00063	0.438	2.4
GO:0017157	regulation of exocytosis	168	8	1.9	6.1	0.00065	0.438	4.3
GO:0016569	covalent chromatin modification	558	16	6.2	9.8	0.00066	0.44	2.6
GO:0006521	regulation of cellular amino acid metabolic process	62	5	0.7	4.3	0.00066	0.448	7.2
GO:0000118	histone deacetylase complex	62	5	0.7	4.3	0.00066	0.448	7.2
GO:0036293	response to decreased oxygen levels	350	12	3.9	8.1	0.00067	0.45	3.1
GO:0005768	endosome	846	21	9.5	11.5	0.00069	0.468	2.2
GO:0002443	leukocyte mediated immunity	846	21	9.5	11.5	0.00069	0.468	2.2
GO:0071214	cellular response to abiotic stimulus	303	11	3.4	7.6	0.00069	0.47	3.2
GO:0019058	viral life cycle	454	14	5.1	8.9	0.0007	0.47	2.8
GO:0016462	pyrophosphatase activity	848	21	9.5	11.5	0.00071	0.47	2.2
GO:0006360	transcription from RNA polymerase I promoter	63	5	0.7	4.3	0.00071	0.476	7.1
GO:0044427	chromosomal part	850	21	9.5	11.5	0.00073	0.484	2.2
GO:2001020	regulation of response to DNA damage stimulus	171	8	1.9	6.1	0.00073	0.484	4.2
GO:0002478	antigen processing and presentation of exogenous peptide antigen	171	8	1.9	6.1	0.00073	0.484	4.2
GO:1902680	positive regulation of RNA biosynthetic process	1412	30	15.8	14.2	0.00074	0.484	1.9
GO:1901800	positive regulation of proteasomal protein catabolic process	96	6	1.1	4.9	0.00076	0.492	5.6
GO:0044452	nucleolar part	172	8	1.9	6.1	0.00076	0.494	4.2
GO:0032555	purine ribonucleotide binding	1878	37	21	16	0.00076	0.494	1.8

## Sheet: Gene profile 35
Selected	Weight	gene	SPOT	Control	T6	T12	T24	T48
	1	MAD1L1	ID_28	0	1.99	10.14	23.74	30
	1	HCCS	ID_70	0	-0.74	12.52	24.54	26.35
	1	RPAP3	ID_83	0	0.13	6.98	12.52	13.49
	1	PIGQ	ID_188	0	0.29	0.02	3.85	6.84
	1	PSMB1	ID_197;ID_64447	0	20.84	172.56	313.18	355.03
	1	SS18L2	ID_215	0	-1.59	8.86	16.9	18.5
	1	METTL13	ID_247	0	-2.26	6.39	17.33	17.95
	1	RNF10	ID_419	0	-17.16	15.98	82.61	102.58
	1	GLRX2	ID_430	0	-1.13	8.87	30.64	38.98
	1	STRAP	ID_433	0	58.66	178.54	236.98	230.79
	1	CCDC28A	ID_441	0	-4.08	2.53	9.06	14.65
	1	CUL3	ID_527	0	12.78	53.53	82.93	67.88
	1	THAP3	ID_579	0	1.04	13.06	25.69	25.19
	1	NEDD4L	ID_667	0	0.07	21.36	46.22	48.44
	1	HEXB	ID_670	0	-35.36	27.36	95.3	179.45
	1	RC3H2	ID_764	0	0.03	4.86	3.73	7.24
	1	RIOK2	ID_793	0	15.26	25.57	35.21	31.28
	1	GATB	ID_803	0	1.93	6.27	12.39	15.1
	1	GOLGA5	ID_978	0	-8.47	5.86	19.53	34.4
	1	STOML1	ID_1007	0	-0.93	1.12	4.9	7.56
	1	DNTTIP2	ID_1010	0	32.9	74.75	91.13	97.37
	1	RASSF1	ID_1032	0	1.56	5.55	9.62	8.46
	1	UFD1L	ID_1096	0	25.43	70.55	257.26	201.29
	1	PTPN21	ID_1136	0	-0.78	2.27	4.5	5.06
	1	MPP5	ID_1196	0	-1.17	1.45	1.64	2.73
	1	EED	ID_1261	0	-0.3	4.58	4.64	5.21
	1	MARK3	ID_1312	0	0.84	31.43	31.77	39.02
	1	UBE2K	ID_1420	0	-4.1	41.37	124.92	107.11
	1	NRD1	ID_1439	0	-2.39	16.83	41.84	35.31
	1	SESN1	ID_1504	0	0.94	1.34	3.2	3.17
	1	MID2	ID_1505	0	-0.68	0.48	1.38	2.1
	1	WDR70	ID_1562	0	-1.06	1.64	2.43	4.21
	1	GSK3B	ID_1585	0	-0.36	7.06	22.2	21.45
	1	PPIE	ID_1626	0	3.08	6.37	26.53	28.6
	1	AK6	ID_1656;ID_59937	0	-0.27	3.16	4.54	5.26
	1	FTL	ID_1727	0	1293.58	1148.4	6855.22	7860.45
	1	BAX	ID_1729	0	-5.1	24.29	50.8	40.27
	1	ERGIC2	ID_1758	0	-3.05	16.23	22.24	21.83
	1	TRMT6	ID_1835	0	-0.32	0.76	1.26	2.86
	1	BRAP	ID_1839	0	3.68	11.66	10.91	14.05
	1	DDX24	ID_1859;ID_57300	0	-6.22	19.07	48.39	42.63
	1	NDUFB2	ID_1877	0	6.21	7.12	14.47	18.49
	1	GNPTG	ID_1896	0	3.32	3.68	14.14	17.08
	1	MCOLN1	ID_1902	0	4.04	8.62	18.48	21.16
	1	OSGEP	ID_1965	0	1.02	2.22	2.46	2.88
	1	MYL6	ID_1990	0	-14.65	134.97	1182.28	1176.76
	1	CBX5	ID_2018	0	0.05	1.21	0.91	1.9
	1	TMEM14A	ID_2065	0	3.46	0.48	16.25	20.54
	1	IFT74	ID_2079	0	0.57	0.66	1.41	1.83
	1	SNRPD3	ID_2174	0	-4.9	7.98	69.64	66.31
	1	ANKRD54	ID_2208	0	-4.63	6.16	15.1	18.77
	1	POLR2F	ID_2212	0	13.14	9.5	80.5	74.33
	1	ABHD4	ID_2322	0	0.96	16.1	54.01	48.18
	1	ATP6V1D	ID_2346	0	19.92	61.67	109.45	85.99
	1	VTI1B	ID_2352	0	0.77	9.49	44.8	59.48
	1	ZC3H14	ID_2386	0	-2.72	4.85	5.2	12.47
	1	PABPN1	ID_2403	0	8.26	4.17	57.52	64.06
	1	SLA2	ID_2447	0	0.72	2.21	4.47	4.59
	1	PFDN4	ID_2455	0	0.83	23.58	34.03	55.88
	1	CRNKL1	ID_2517	0	7.82	17.28	25.33	25.49
	1	CDK5RAP1	ID_2528	0	6.77	9.83	16.96	14.22
	1	RIOK3	ID_2583	0	-3.68	25.82	33.24	33.56
	1	NKAP	ID_2596	0	-1.3	0.74	4.85	7.67
	1	ALG13	ID_2602	0	3.79	5.91	9.74	8.2
	1	FMR1	ID_2638	0	-2.01	3.23	4.92	7
	1	VAC14	ID_2763	0	1.86	0.42	8.49	9.7
	1	CMC2	ID_2775	0	3.23	13.96	65.62	86.84
	1	STX4	ID_2840	0	-2.49	4.28	14.03	15.92
	1	CCP110	ID_2848	0	-0.96	1.21	1.25	2.16
	1	EEF1D	ID_2948;ID_57136	0	-16.46	55.48	138.25	135.35
	1	PRKD2	ID_3083	0	-10.49	23.95	68.63	61.43
	1	BABAM1	ID_3110	0	-0.09	11.62	69.56	52.79
	1	DNAJC2	ID_3211	0	5.2	15.04	25.59	26.58
	1	TWISTNB	ID_3215	0	-0.14	1.34	2.01	1.71
	1	SSBP1	ID_3259;ID_50590	0	4.78	6.38	23.71	28.41
	1	GARS	ID_3274	0	12.63	128.82	156.12	162.73
	1	NSUN5P2	ID_3279	0	-0.23	15.19	23.18	23.9
	1	LSM5	ID_3310	0	10.38	14.24	16.33	21.91
	1	PHF14	ID_3322	0	0.58	2.33	6.77	7.68
	1	MRPL32	ID_3344	0	1.74	7.12	33.64	34.97
	1	FKTN	ID_3366	0	-0.15	0.64	0.45	1.82
	1	CCSER2	ID_3461	0	0.48	5.54	7.24	8.31
	1	TBC1D12	ID_3515	0	-0.62	2.04	3.23	3.65
	1	RPS6KB1	ID_3545	0	0.54	7.72	14.05	19.2
	1	RASD1	ID_3562	0	-0.09	0.24	0.73	1.09
	1	PSMD11	ID_3585	0	0.32	37.91	60.93	47.48
	1	LUC7L3	ID_3616	0	-7.83	24.66	39.02	71.06
	1	DUSP3	ID_3620	0	1.68	11.55	19.89	20.9
	1	NDUFC1	ID_3678	0	-3.97	35.51	84.81	75.25
	1	FRG1	ID_3692;ID_58655	0	3.84	15.13	19.45	23.21
	1	SELPLG	ID_3835	0	-0.15	0.61	2.09	1.66
	1	C12ORF49	ID_3910	0	-4.54	3.19	24.14	40.54
	1	MRPL51	ID_3928	0	-6.51	12.34	109.78	165.39
	1	ACRBP	ID_3932	0	-0.22	0.36	0.63	0.89
	1	SMIM8	ID_3984	0	-0.37	1.14	1.55	1.79
	1	SLC39A7	ID_4085;ID_20567;ID_26459;ID_28223;ID_28863;ID_30736	0	-7.76	2.35	14.04	23.59
	1	TFEB	ID_4098	0	-0.66	5.14	9.36	8.94
	1	DROSHA	ID_4193	0	6.73	11.35	15.65	18.42
	1	RAD1	ID_4206	0	1.47	5.6	9.3	7.55
	1	SMAD5	ID_4236	0	-1.08	2.33	2.03	5.07
	1	RNF7	ID_4279	0	-5.14	3.06	31.19	41.46
	1	COL7A1	ID_4290	0	-0.53	0.54	1.01	2.24
	1	TUSC2	ID_4302	0	-4.89	6.27	27.81	43.4
	1	SF3B6	ID_4387	0	-10.52	42.27	55.19	77.52
	1	FANCL	ID_4443	0	-3.23	3.64	11.49	12.93
	1	MOB4	ID_4469	0	1.64	15.96	30.95	29.48
	1	CEBPZ	ID_4507	0	-0.77	2.71	11.05	19.32
	1	THADA	ID_4532	0	3.53	5.05	7.48	11.85
	1	QSOX1	ID_4579	0	-21.57	10.7	56.44	120.26
	1	RAP1A	ID_4593	0	-3.62	12.94	19.76	18.97
	1	IPO13	ID_4727	0	-2.7	6.73	20.32	18.41
	1	ATP6V0B	ID_4728	0	-15.63	61.05	250.06	214.94
	1	SYF2	ID_4763	0	-0.54	36.88	42.48	43.25
	1	RSRP1	ID_4764	0	4.91	16.73	21.52	61.02
	1	CTSD	ID_4791	0	-7.43	35.8	200.75	233.31
	1	CASP8AP2	ID_4828	0	0.35	2.1	1.72	3.29
	1	PMFBP1	ID_4850	0	1.82	11.06	28.16	26.86
	1	VAMP8	ID_4856	0	-2.08	19.03	109.49	86.31
	1	SPP1	ID_4868	0	0.39	2.69	5.02	3.65
	1	NDUFB3	ID_4891	0	3.62	26.14	68.43	88.89
	1	ACYP1	ID_4952	0	-3.76	2.03	18.17	25.16
	1	ZC2HC1C	ID_4968	0	-0.01	0.94	1.28	1.4
	1	NRDE2	ID_4975	0	-0.17	4.87	5.17	5.59
	1	AFTPH	ID_4990	0	-0.02	11.87	14.31	19.91
	1	C10ORF76	ID_5019	0	-0.41	0.32	9.06	10.17
	1	ENY2	ID_5084	0	34.6	59.05	83.31	107.89
	1	PROSER1	ID_5100	0	-0.45	1.55	4.16	4.5
	1	WBP4	ID_5102	0	-1.44	2.95	5.36	7.89
	1	TEX14	ID_5161	0	0.49	2.47	1.65	2.56
	1	CEP89	ID_5171	0	-0.35	2.25	6.05	8.27
	1	MTIF3	ID_5249	0	-4.45	1.55	17.44	22.77
	1	RWDD3	ID_5289	0	-1.73	4.83	14.09	18.17
	1	C19ORF43	ID_5373	0	20.99	65.43	130.56	99.05
	1	WDR83	ID_5375	0	-0.75	3.43	13.01	23.73
	1	FAM209A	ID_5475	0	0.2	1.06	1.47	1.45
	1	ATP5E	ID_5492	0	0.2	11.52	43.05	60.43
	1	PEPD	ID_5529	0	4	3	13.2	13.01
	1	MEA1	ID_5596	0	2.46	11.11	74.5	84.03
	1	NDUFA1	ID_5658	0	-9.22	5.52	62.83	89.65
	1	TTF1	ID_5681	0	1.22	5.89	12.18	9.37
	1	PPP1R12C	ID_5686	0	-1.78	8.62	34.45	31.3
	1	NCLN	ID_5784	0	3.12	6.7	31.14	30.27
	1	HNRNPR	ID_5786	0	7.15	10.37	9.97	20.06
	1	MMP24	ID_5792	0	0.09	0.23	2.24	2.18
	1	UROD	ID_5813	0	-0.1	-0.74	37.07	38.25
	1	IRF3	ID_5844	0	-4.1	6.26	16.42	29.73
	1	BECN1	ID_5859	0	-1.17	9.66	21.39	22.81
	1	SSX1	ID_5870	0	-0.07	0.42	0.97	2.02
	1	CFP	ID_5872	0	-0.12	0.46	0.37	1.05
	1	NUP214	ID_5895	0	-3.93	4.25	8.61	16.24
	1	SHFM1	ID_5986	0	17.1	143.94	280.11	289.07
	1	GNGT1	ID_5987	0	0.06	0.66	0.4	1.52
	1	LSM8	ID_6056	0	0.74	4	7.1	7.41
	1	NDUFA5	ID_6074	0	0.32	5.06	9.6	12.37
	1	ORMDL1	ID_6087	0	2.44	8.32	17.57	23.17
	1	NGDN	ID_6165	0	3.11	22.75	35.52	31.65
	1	NEDD8	ID_6181	0	0.5	18.1	108.67	136.76
	1	TEP1	ID_6183	0	-3.03	6.32	15.15	20.22
	1	ELOF1	ID_6240	0	8.96	43.18	97.59	88.11
	1	GADD45G	ID_6253	0	-0.43	3.44	8.93	10.34
	1	TUBGCP2	ID_6327	0	0.63	1.03	6.66	7.44
	1	ZNF317	ID_6371	0	5.1	27	45.49	65.6
	1	POLN	ID_6401	0	-0.09	0.62	0.96	1.14
	1	CCL25	ID_6433	0	-0.14	0.07	1.75	2.77
	1	THAP1	ID_6544	0	1.1	4.73	3.55	4.91
	1	UTP3	ID_6622	0	-6.14	8.83	10.95	16.38
	1	GPS2	ID_6634	0	8.13	10.5	39.75	47.95
	1	ERAL1	ID_6645	0	4.58	7.66	42.29	43.82
	1	VPS4A	ID_6649	0	-0.19	7.46	19.05	15.67
	1	CTNNBL1	ID_6686	0	3.52	19.46	48.26	55.84
	1	ZMYM5	ID_6712	0	0.05	2.46	1.67	5.63
	1	MORC2	ID_6784	0	4.64	11.98	17.76	15.1
	1	COX16	ID_6843	0	3.21	15.89	47.92	45.22
	1	THUMPD3	ID_6862	0	-5.52	11.81	31.73	33.69
	1	EMC7	ID_6872	0	-4.96	14.38	58.49	60.43
	1	CD101	ID_6896	0	0.77	1.42	3.49	3.1
	1	FKBP11	ID_6903	0	-0.77	0.56	5.07	5.99
	1	RBM17	ID_6935	0	11.6	13.03	22.18	32.25
	1	RBMX2	ID_6962	0	2.16	9.64	9.64	14.67
	1	ERCC5	ID_7009	0	-1.31	3.83	7.3	12.46
	1	RFK	ID_7025	0	-1.9	2.25	7.02	10.5
	1	MDFIC	ID_7070	0	0.32	1.45	2.06	2.33
	1	USP15	ID_7156	0	5.5	11.87	29.83	31.92
	1	DNAJB2	ID_7205	0	8.96	68.79	139.58	112.33
	1	MTHFS	ID_7297;ID_49776	0	-0.37	1.59	8.22	7.85
	1	C9ORF78	ID_7369	0	0.62	9.55	37.14	31.09
	1	ARPC5L	ID_7418	0	8.82	39.78	80.37	81.46
	1	PLAA	ID_7429	0	4.98	19.33	19.69	22.34
	1	C6ORF52	ID_7505	0	-0.26	1.5	8.63	12.19
	1	MGARP	ID_7511	0	0.39	0.58	0.76	1.5
	1	PARP6	ID_7581	0	-2.72	2.54	5.39	10.63
	1	PPM1B	ID_7628	0	-0.53	16.01	18.78	18.62
	1	PPIG	ID_7699	0	1.77	6.96	12.5	10.48
	1	FASTKD1	ID_7700	0	-1.99	4.04	15.48	17.7
	1	CIR1	ID_7705	0	-0.53	9.06	14.2	19.33
	1	COX17	ID_7718	0	16.36	58.41	156.55	211.57
	1	LLPH	ID_7835	0	-5.03	6	23.42	33.46
	1	SNRPF	ID_7851	0	4.73	5.65	15.48	23.66
	1	SDSL	ID_7861	0	3.95	15.07	21.25	41.78
	1	DEF8	ID_8091	0	8.65	8.16	35.42	44.82
	1	G6PC3	ID_8129	0	0.98	6.2	26.37	46.05
	1	PTRH2	ID_8133	0	-15.62	1.52	32.06	52.66
	1	C18ORF21	ID_8142	0	-0.89	7.7	17.3	18.32
	1	WRAP53	ID_8160	0	2.04	7.1	22.8	27.45
	1	SOD1	ID_8242	0	139.22	441.84	777.32	570.31
	1	ERVK3-1	ID_8266	0	1.24	12.36	29.43	23.71
	1	GPN2	ID_8320	0	-2.78	5.59	13.85	18.09
	1	NME7	ID_8363	0	-2.85	4.03	22.6	34.35
	1	MPC2	ID_8365	0	2.21	17.53	46.29	43.49
	1	RFWD2	ID_8382	0	-0.22	6.99	11.85	14.07
	1	RGS5	ID_8388;ID_33274	0	-0.29	0.66	0.98	1.31
	1	RAB13	ID_8462	0	-9.23	17.17	53.63	59.87
	1	NVL	ID_8495	0	1.15	1.62	7.17	6.35
	1	CNIH4	ID_8501	0	-7.13	15.93	27.09	27.8
	1	SNRPG	ID_8540	0	0.34	22.42	53.27	75.31
	1	SFXN5	ID_8553	0	-0.47	4.64	9.54	9.01
	1	LYG1	ID_8574	0	0.98	2.22	3.16	3.33
	1	ATG3	ID_8672	0	0.14	3.12	8.88	11.85
	1	SLC30A5	ID_8780	0	-2.98	9.6	9.63	22.52
	1	FARS2	ID_8822	0	0.17	1.62	3.58	2.84
	1	ZMAT2	ID_8828	0	-9.52	9.29	53.99	58.38
	1	NFKBIE	ID_8859	0	5.91	12.26	22.26	31.63
	1	POMZP3	ID_8917;ID_59938	0	0.39	2.06	6	8.94
	1	POLR2K	ID_9050	0	18.22	38.03	61.51	54.5
	1	UTP23	ID_9053	0	-1.15	0.63	4.24	9.07
	1	NDUFB9	ID_9054	0	58.4	349.09	401.96	405.36
	1	SURF2	ID_9109;ID_64289	0	2.28	0.26	11.11	16.08
	1	FRA10AC1	ID_9165	0	-2.92	2.77	8.73	27.06
	1	PIH1D2	ID_9377	0	0	0.53	0.75	1.11
	1	TIMM8B	ID_9379	0	3.07	10.49	28.38	26.5
	1	TEX30	ID_9427	0	6.48	11.75	11.25	13.62
	1	FER	ID_9449	0	-0.36	2.06	3.41	5.2
	1	KIN	ID_9483	0	-0.13	8.84	6.92	11.45
	1	BICD1	ID_9499	0	-1.53	5.15	4.84	7.45
	1	SAV1	ID_9500;ID_9501	0	-1.52	3.27	4.94	6.51
	1	CACUL1	ID_9519	0	-1.2	3.1	4.65	4.63
	1	AC093838.4	ID_9541	0	-0.4	1.71	2.13	2.18
	1	EPG5	ID_9556	0	-0.26	3.12	2.7	3.8
	1	SREK1IP1	ID_9654	0	3.5	14.11	26.7	50.86
	1	SRP19	ID_9658	0	-13.19	22.56	41.77	45.66
	1	OTULIN	ID_9773	0	2.28	5.31	4.37	5.65
	1	TCEB1	ID_9831	0	24.6	80.24	154.63	187.92
	1	ATP5J	ID_9847	0	1.51	20.89	67.3	94.88
	1	CCDC174	ID_9855	0	2.63	9.63	9.17	12.3
	1	RSPH10B	ID_9882	0	-0.18	1.05	3.46	4.51
	1	C10ORF12	ID_9937	0	-0.26	0.22	0.9	1.6
	1	FAM126B	ID_9945	0	0.62	2.29	2.07	2.98
	1	SUPV3L1	ID_10043	0	-2.09	15.67	35.07	40.82
	1	PRR14	ID_10077	0	-1.71	11	28	45.52
	1	UBXN11	ID_10223	0	2.87	4.73	15.66	20.21
	1	HIST1H2BD	ID_10256	0	-4.11	-0.51	26.38	29.65
	1	EIF5B	ID_10260	0	-6.96	2.87	16.4	49.06
	1	ALG8	ID_10341	0	0.7	7.64	7.29	13.76
	1	SNF8	ID_10366	0	6.51	19.89	102.09	78.43
	1	PKNOX1	ID_10493	0	1.86	4.78	5.41	6.6
	1	ZNF761	ID_10530	0	0.12	8.4	6.59	9.04
	1	VPS11	ID_10569;ID_63889	0	-0.09	3.07	6.16	5.87
	1	CRTC2	ID_10575	0	-2.07	8.32	19.52	18.84
	1	GBAP1	ID_10579	0	2.26	1.86	6.12	11.01
	1	ZNF394	ID_10604	0	4.28	17.45	24.63	27.01
	1	RECQL4	ID_10611	0	1.28	1.66	23.87	31.43
	1	C5ORF45	ID_10621	0	34.58	231.88	607.91	555.17
	1	UBXN1	ID_10744	0	-10.87	30.57	110.11	92.08
	1	CNST	ID_10899	0	-1.1	1.23	1.82	2.79
	1	PEX13	ID_10920	0	-0.08	5.14	6.86	6.04
	1	CLHC1	ID_10938	0	-0.18	1.55	2.49	4.65
	1	ANKRD23	ID_10977	0	-0.21	0.27	1.06	1.3
	1	MRPS18C	ID_11023	0	2.6	11.91	26.09	24.22
	1	IGFBP7	ID_11061	0	0.54	7.04	14.3	18.83
	1	SERPINI1	ID_11096	0	1.78	8.74	18.61	27.01
	1	PRRT3	ID_11160	0	0.07	1.06	1.62	1.48
	1	RNF168	ID_11245	0	0.29	3.03	2.53	3.31
	1	SAP30	ID_11299	0	2.27	0.91	5.31	6.5
	1	ARFIP1	ID_11320	0	-2.8	0.93	4.58	7.86
	1	CREBRF	ID_11414	0	-0.36	1.57	1.55	4.88
	1	SLU7	ID_11444	0	8.15	45.97	65.15	78.26
	1	RP9	ID_11445	0	1.02	5.54	11.03	22.42
	1	OSGIN2	ID_11504	0	6.68	13.31	12.55	18.53
	1	PHAX	ID_11526	0	-1.37	7.95	8.23	12.74
	1	COX6C	ID_11529	0	-89.81	30.76	263.66	522.04
	1	KIF27	ID_11578	0	-0.35	0.67	0.78	2.68
	1	RP11-213G2.3	ID_11582	0	0.05	0.58	0.94	1.66
	1	NDUFB6	ID_11616	0	-0.72	3.56	18.96	18.96
	1	PRPF18	ID_11696	0	0.99	5.51	13.96	12.97
	1	TAF3	ID_11697	0	1.32	3.25	4.19	4.27
	1	SMPD1	ID_11870	0	-2.62	9.27	54	58.29
	1	C11ORF74	ID_11887	0	-0.76	2.68	10.78	14.45
	1	RRAD	ID_11954	0	-0.74	0.35	2.65	5.83
	1	FAM96A	ID_11992	0	8.16	12.9	38.76	45.34
	1	FBXO22	ID_12106	0	-3.36	7.15	37.89	47.89
	1	ZNF701	ID_12182	0	-0.15	2.3	2.36	3.74
	1	ZNF283	ID_12205	0	-0.36	1.15	2.16	2.32
	1	FTH1	ID_12312	0	-99.74	727.49	1121.54	1096.03
	1	BSCL2	ID_12313	0	22.85	63.72	165.63	318.74
	1	ULK4	ID_12325	0	0.26	0.53	1.94	2.1
	1	CCDC88B	ID_12335	0	-0.18	3.12	9.76	12.28
	1	ING2	ID_12456	0	-0.81	1.87	4.04	9.24
	1	ZRSR2	ID_12625	0	0.73	2.63	3.89	4.92
	1	SPNS1	ID_12713	0	6.33	13.5	43.9	39.18
	1	SYAP1	ID_12764	0	-0.19	8.26	11.76	14.63
	1	CD14	ID_12898	0	0.18	0.34	0.58	1.23
	1	CHCHD7	ID_12971	0	1.42	5.16	6.04	12.21
	1	AC093323.3	ID_12983	0	0.52	1.57	3.88	3.59
	1	TRIAP1	ID_12987	0	16.12	26.12	30.21	40.82
	1	ZNF160	ID_13015	0	-0.39	8.11	5.69	8.45
	1	RBKS	ID_13072	0	-0.01	0.13	1.88	1.89
	1	TMEM126A	ID_13078	0	9.96	11.18	21.66	30.3
	1	RNASEH1	ID_13243	0	-0.42	4.73	6.82	10.54
	1	SMN1	ID_13291;ID_58851	0	-2.69	1.97	8.5	15.82
	1	ZNF131	ID_13334	0	2.66	11.42	11.32	18.02
	1	BSG	ID_13337	0	38.2	119.03	440.51	433.26
	1	MYEOV2	ID_13383	0	20.43	36.52	145.6	122.24
	1	RND1	ID_13422	0	-0.1	2.26	4.92	4.28
	1	RNASEH2C	ID_13485	0	-0.37	0.81	9.65	19.13
	1	AHSA2	ID_13542	0	-0.32	3.93	3.85	6.19
	1	NAA20	ID_13590	0	-2.73	8.53	24.76	27.99
	1	PSMD1	ID_13647	0	29.96	57.14	65.95	76.89
	1	CMB9-22P13.1	ID_13656	0	-0.95	1.95	18.42	31.2
	1	PHC3	ID_13682	0	-0.42	0.83	1.03	1.51
	1	USMG5	ID_13689	0	-53.59	28.51	179.32	244.86
	1	TCAP	ID_13703	0	-0.06	0.49	0.8	1.58
	1	C16ORF91	ID_13719	0	-5.11	6.11	10.09	22.11
	1	PIGG	ID_13738	0	3.56	14.87	50.85	51.26
	1	SNHG11	ID_13760	0	1.08	1.93	6.68	8.37
	1	SNAPC5	ID_13776	0	-5.31	8.3	24.95	33.54
	1	DENND4A	ID_13786	0	-0.76	0.45	2.09	3
	1	KIAA1551	ID_13825	0	-7.54	5.55	14.6	29.14
	1	BRMS1	ID_13830	0	10.74	15.36	79.32	64.29
	1	HRAS	ID_13833;ID_60010	0	5.62	3.66	19.04	40.16
	1	CLTB	ID_13967	0	9.23	81.96	220.4	200.55
	1	LINC00476	ID_14006	0	-0.29	0.89	1.95	1.73
	1	KCNE5	ID_14087	0	0.26	0.51	2.57	2.55
	1	CDC26	ID_14155	0	6.75	25.82	31.78	48.83
	1	CCDC121	ID_14213	0	0.8	0.66	1.05	1.43
	1	C8ORF59	ID_14219	0	-25.22	9.39	60.95	94.02
	1	LRRC37A3	ID_14238	0	-0.65	1.6	1.38	2.75
	1	RP11-218M22.1	ID_14371	0	-0.03	0.09	1.18	1.15
	1	GBA	ID_14423;ID_50468	0	4.29	3.94	11.45	23.58
	1	POLR2L	ID_14443	0	6.26	21.01	121.77	158.06
	1	WDFY3-AS2	ID_15007	0	-0.36	0.36	0.7	1.35
	1	LSMEM1	ID_15065	0	0.38	1.01	2.16	2.33
	1	PJA1	ID_15093	0	-6.23	2.09	10.38	17.76
	1	LINC00334	ID_15374	0	-0.04	0.31	0.89	2.68
	1	PLGLB1	ID_15539	0	0.03	0.98	1.75	1.36
	1	OR7E38P	ID_15580	0	0.2	0.61	5.73	5.16
	1	TBK1	ID_15664	0	0.1	4.77	4.3	6.43
	1	LRTOMT	ID_15759	0	-0.29	2.52	4.39	5.62
	1	IRAK1	ID_15779	0	1.18	2.4	25.72	19.97
	1	TSSC4	ID_15796	0	-0.71	16.2	45.2	72.95
	1	TXNRD2	ID_15842	0	-0.15	0.34	7.75	7.86
	1	OR7E14P	ID_15889	0	-0.19	0.28	1.66	1.64
	1	NDUFA12	ID_15908	0	-10.48	7.19	36.16	45.2
	1	NDUFA6	ID_15958;ID_56581;ID_56983;ID_60819;ID_64278	0	1.3	3.76	9.17	10.62
	1	ANKS1B	ID_15986	0	-0.29	1.17	1.66	1.55
	1	RPS27L	ID_15999	0	14.2	66.12	125.3	149.16
	1	WBP5	ID_16032	0	5.02	14.48	14.36	20.01
	1	SP140L	ID_16078	0	-0.8	0.86	1.37	2.84
	1	RP11-504P24.3	ID_16097	0	-0.24	0.26	0.63	0.88
	1	BRCC3	ID_16102	0	0.72	1.04	2.14	2.17
	1	PSMD13	ID_16126	0	41.37	131.52	273.39	268.89
	1	WDR53	ID_16172	0	5.3	14.5	18.33	20.97
	1	BCAP31	ID_16181	0	15.18	196.36	291.87	281.87
	1	AIDA	ID_16248	0	-2.7	15.71	19.15	21.66
	1	CIDECP	ID_16282	0	-1.22	5.85	13.95	21.48
	1	KRT10	ID_16340	0	-1.58	2.14	7.89	20.12
	1	RPS19BP1	ID_16499	0	6.42	32.18	103.04	98.35
	1	CYHR1	ID_16695	0	-5.95	17.22	23.62	27.77
	1	MORN2	ID_16713	0	2.25	3.71	11.56	23.08
	1	ZNF383	ID_16780	0	-0.34	1.61	2.51	2.64
	1	RBM34	ID_16900	0	10.03	29.28	63.37	86.62
	1	FAM120AOS	ID_16955	0	1.84	3.76	7.09	6.09
	1	SBSN	ID_16969	0	-0.19	0.43	0.4	1.16
	1	NDUFA4	ID_16978	0	-14.7	10.98	56.43	65.86
	1	SUPT5H	ID_17150	0	0	22.01	59.5	66.19
	1	ZNF431	ID_17318	0	-1.66	1.98	4.71	10.4
	1	ZNF252P	ID_17376	0	-1.15	1.61	4.01	4.61
	1	DDI2	ID_17501	0	-0.41	1.54	1.88	3.32
	1	ZNF81	ID_17650	0	-0.21	1.37	3.11	3.69
	1	FAM212B	ID_17670	0	0	0.2	3.96	3.77
	1	MEIG1	ID_17685	0	-0.23	0.42	0.99	1.53
	1	SNHG12	ID_17722	0	7.1	19.84	25.46	47.59
	1	AKR1B10	ID_17752	0	0.63	5.82	11.21	9.35
	1	UBL5	ID_17812	0	13.28	61.59	355.83	434.54
	1	ZNF808	ID_17873	0	0.31	5.02	6.62	9.96
	1	ZNF28	ID_17890	0	-1.98	6.64	9.13	10.55
	1	BAZ1A	ID_17914	0	0.48	12.93	12.58	17.62
	1	EIF1AY	ID_17944	0	1.05	9.6	27.18	31.02
	1	MT-ND6	ID_17945	0	2207.49	3077.48	5190.7	9968.27
	1	GLMP	ID_17952	0	5.67	2.95	15.74	32.74
	1	OXCT2	ID_17975	0	-0.2	0.16	0.55	0.82
	1	MT-ND2	ID_17980	0	-243.09	1206.17	2242.91	6067.04
	1	KTI12	ID_18023	0	-0.46	4.48	8.52	6.5
	1	MT-ND1	ID_18051	0	842.52	2771.38	3764.68	6141.21
	1	RP11-332M2.1	ID_19754	0	0.06	2.4	2.09	2.92
	1	C6ORF99	ID_19774	0	0.3	5.14	7.51	15.17
	1	HIST2H2AA3	ID_19811	0	-1.85	0.58	16.73	17.55
	1	SYT15	ID_19917	0	0.04	0.24	0.9	1.1
	1	ERICH2	ID_19974	0	-2.02	1.76	7.22	11.21
	1	DCTN1	ID_20186	0	3.59	15.65	45.65	46.7
	1	TMEM240	ID_20271	0	-0.08	0.71	0.88	1.81
	1	PSENEN	ID_20284	0	-0.01	17.57	99.94	95.2
	1	SARNP	ID_20319	0	-0.87	6.24	30.8	48.94
	1	PRR13	ID_20330	0	-0.53	94.69	113.63	124.52
	1	SMN2	ID_20380;ID_57311;ID_61219	0	-2.43	2.18	7.64	12.85
	1	RP9P	ID_20434	0	2.85	10	9.07	16.78
	1	C5ORF51	ID_20435	0	0.36	4.26	6.01	5.22
	1	CEMP1	ID_20482	0	-0.07	0.3	4.23	6.53
	1	COLQ	ID_20707	0	0.13	0.32	0.58	1.05
	1	THUMPD3-AS1	ID_20710	0	2.87	4.67	4.22	7.55
	1	RNU6-48P	ID_20953	0	0	10.26	10.23	16.18
	1	RNU6-29P	ID_21328	0	0	10.26	10.23	16.18
	1	RNVU1-14	ID_21429	0	0	0	2.56	3.23
	1	CRYGS	ID_22616	0	0.25	0.41	0.68	1.19
	1	PTPRCAP	ID_22763	0	-0.18	0.22	2.12	2.87
	1	SYNJ2BP	ID_22798	0	-0.41	1.43	6.01	5.13
	1	LEPROT	ID_22877	0	-0.48	2.49	5.45	5.47
	1	LAT	ID_22895	0	-0.08	1.04	1.54	1.63
	1	FAM209B	ID_22925	0	0.14	0.65	1.05	2.87
	1	C19ORF38	ID_23160	0	-0.27	0.31	0.76	1.69
	1	C17ORF67	ID_23165	0	-0.29	0.33	0.99	1.16
	1	MBLAC1	ID_23204	0	0.06	0.11	1.81	1.53
	1	CD27-AS1	ID_23462	0	-0.53	0.64	8.66	8.04
	1	BCRP3	ID_23625	0	-0.2	0.12	1.21	2.44
	1	ZGLP1	ID_24303	0	-0.09	0.36	3.69	4.59
	1	RNU6ATAC	ID_24858	0	6.19	56.09	34.13	62.24
	1	FANCG	ID_24952	0	1.96	1.83	16.03	14.59
	1	EXOC3-AS1	ID_25017	0	0.23	0.38	2.18	3.33
	1	RNU6-516P	ID_25613	0	659.53	495.86	1906.06	3472.02
	1	FTH1P10	ID_25639	0	0.25	2.67	6.19	5.31
	1	AC004471.9	ID_25709	0	0.04	0.24	1.94	2.24
	1	RP11-467L13.5	ID_25917	0	0.36	4	3.97	4.51
	1	CERS1	ID_25979	0	-0.12	0.17	0.73	0.98
	1	AC009948.5	ID_26109	0	-0.04	0.91	1.06	1.69
	1	RP11-169K16.6	ID_26395	0	-0.04	0.13	0.69	1.6
	1	AC002117.1	ID_26542	0	-4.1	4.51	21.79	39.59
	1	AC010884.1	ID_26546	0	0.07	0.22	2.27	1.87
	1	RP1-90J20.8	ID_26823	0	-0.12	1.59	1.58	1.78
	1	C17ORF89	ID_26850	0	14.52	10.08	40.48	85.04
	1	LINC01504	ID_27286	0	0.36	0.9	2.87	5.54
	1	MTND2P28	ID_27437	0	-68.45	75.53	120.52	330.38
	1	RUSC1-AS1	ID_27607	0	0.85	0.73	3.17	3.87
	1	MTND1P23	ID_27702	0	27.79	183.91	294.62	609.49
	1	RP11-15I11.3	ID_27930	0	0	1.22	2.08	2.25
	1	NUP50-AS1	ID_27988	0	-0.06	0.94	1.02	1.21
	1	RP11-31F19.1	ID_28049	0	0.4	2.63	11.09	11.18
	1	FTLP3	ID_28219	0	-0.41	0.36	2.3	4.31
	1	PARG	ID_28816	0	-0.83	2.04	2.66	3.44
	1	ATP5G1P4	ID_28895	0	0.15	0.3	2.55	2.43
	1	SPAG5-AS1	ID_28978	0	0.09	1	0.89	1.22
	1	ATF4P3	ID_29494	0	-0.17	1.91	1.69	2.9
	1	SDAD1P1	ID_29672	0	-0.15	0.13	0.53	1.61
	1	TNKS2-AS1	ID_29862	0	0.22	0.95	1.65	1.82
	1	AC104653.1	ID_29988	0	-0.23	0.97	2.69	5.58
	1	RP11-483F11.7	ID_30325	0	-0.5	0.68	1.67	2.33
	1	PET100	ID_30759	0	-4.71	6.05	37.18	38.61
	1	RP11-472G21.2	ID_31320	0	-0.06	0.11	0.8	1.08
	1	RP11-767N6.7	ID_31608	0	-0.13	0.85	4.12	3.41
	1	RP11-109P14.10	ID_31654	0	-1.4	2.16	4.46	6.58
	1	LINC01273	ID_32282	0	-0.88	1.1	2.15	3.06
	1	TMA7	ID_32572	0	18.59	47.9	64.43	116.05
	1	MCTS1	ID_32578;ID_32579	0	-1.62	0.83	10.16	12.31
	1	RP11-573D15.2	ID_32671	0	-0.25	0.18	0.7	1.43
	1	AC093673.5	ID_32906	0	-1.1	2.61	7.57	7.37
	1	SNHG7	ID_33291	0	-5.79	21.63	34.72	35.31
	1	RP11-67L3.4	ID_33438	0	0.52	0.6	1.09	1.12
	1	HMGB1P31	ID_33489	0	0.2	0.49	1.3	2.91
	1	AC074117.10	ID_34124	0	-0.36	0.28	0.99	1.5
	1	LINC01191	ID_34232	0	0.05	0.17	0.84	1.03
	1	AC012146.7	ID_34331	0	0.58	1.53	8.32	8.17
	1	CCT6P3	ID_34532	0	0.19	2.01	2.25	3.94
	1	RP11-166B2.1	ID_34637	0	-0.44	2.56	3.62	3.2
	1	SLC25A25-AS1	ID_34677	0	0.06	0.69	1.13	1.43
	1	AC002310.12	ID_35307	0	-0.26	0.26	0.82	1.18
	1	ASH1L-AS1	ID_35586	0	-0.23	0.11	0.55	1.21
	1	RPL26P30	ID_35853	0	-0.31	2.7	3.96	6.73
	1	AC107081.5	ID_36046	0	10.69	28.93	37.75	50.52
	1	INTS6-AS1	ID_36265	0	-0.06	0.76	0.99	1.46
	1	AP001615.9	ID_36353	0	-0.98	3.36	5.08	8.76
	1	HOXD-AS2	ID_36757	0	0	0.64	1.62	1.64
	1	PYY2	ID_36915	0	-0.03	0.57	1.16	0.87
	1	FAM200B	ID_37070	0	0.14	8.51	9.21	12
	1	RP11-305M3.2	ID_37312	0	3.12	6.81	6.63	8.28
	1	RP11-431J24.2	ID_37395	0	-0.18	0.31	0.8	0.97
	1	RP11-656D10.6	ID_37401	0	0.24	0.71	1.1	1.74
	1	ST3GAL6-AS1	ID_37925	0	-0.37	0.95	3.14	2.85
	1	KMT2E-AS1	ID_37983	0	-0.2	0.43	1.27	1.44
	1	RP11-295P9.3	ID_38025	0	0.31	1.7	1.53	2.7
	1	CDRT4	ID_38045	0	0.22	2.95	5.53	4.44
	1	RP5-890O3.9	ID_38490	0	-0.18	0.45	1.09	3.5
	1	RP1-89D4.1	ID_38723	0	1.07	9.15	11.22	12.92
	1	AC002467.7	ID_38930	0	-1.03	1.27	1.69	2.53
	1	PRR34-AS1	ID_39030	0	1.39	0.51	4.28	5.49
	1	HYPK	ID_39044	0	1.08	2.96	3.18	5.91
	1	TCP10L	ID_39140	0	-0.13	0.03	0.83	1.41
	1	RPL39P34	ID_39154	0	-2.92	5.5	12.72	29.24
	1	RP11-498P14.3	ID_39215	0	0.2	2.01	2.75	3.63
	1	EIF4EBP3	ID_39500	0	-0.08	4.11	20.1	17.47
	1	MRPL33	ID_39537	0	-14.89	23.57	40.78	62.8
	1	ZNF487	ID_39755	0	-0.38	0.41	0.83	1.41
	1	RPLP1P11	ID_39768	0	0.49	0.86	1.08	1.39
	1	RPS20P35	ID_39955	0	0.19	0.13	0.94	2.12
	1	SBF2-AS1	ID_40359	0	-0.08	0.21	1.4	2.34
	1	RP11-10L12.4	ID_40384	0	1.04	2.47	1.95	3.78
	1	ZBED5-AS1	ID_40430	0	1.89	4.25	6.51	5.63
	1	NNT-AS1	ID_40493	0	-0.33	1.21	1.41	2.36
	1	RBM14-RBM4	ID_40843	0	-0.03	1.18	1.47	1.58
	1	MTND6P4	ID_41161	0	-0.15	0.35	0.53	1.73
	1	OSMR-AS1	ID_41555	0	0.01	0.77	1.18	0.97
	1	RNF103-CHMP3	ID_41656	0	0.24	0.43	1.49	1.83
	1	LINC01265	ID_41675	0	0.09	0.72	1.9	1.49
	1	RP11-256P1.1	ID_41714	0	37.93	61.17	112.69	99.08
	1	RP4-622L5.2	ID_41823	0	0.39	0.27	4.8	6.87
	1	CTA-963H5.5	ID_41943	0	-0.42	0.12	1.43	2.23
	1	ZFPM2-AS1	ID_42415	0	-4.1	21.8	38.74	36.96
	1	RP11-168A11.4	ID_42448	0	0.04	0.44	0.51	1.57
	1	RNA5SP216	ID_43070	0	0	0	27.09	31.06
	1	RP11-158K1.3	ID_43965	0	0.07	0.76	1.43	2.06
	1	RP11-115J16.2	ID_44938	0	0.15	0.39	1.17	1.54
	1	RP11-712L6.7	ID_45530	0	0.33	1.04	1.99	1.69
	1	CTD-2531D15.5	ID_45723	0	4.95	5.05	13.83	13.77
	1	SNHG9	ID_45791	0	-3.55	1.56	14.81	26.49
	1	RP13-512J5.1	ID_46214	0	0	0	1.47	1.96
	1	RP11-338K17.8	ID_46243	0	0.28	0.67	1.07	1.09
	1	AP003419.16	ID_46288	0	0.99	1.72	9.71	10.13
	1	ZBTB11-AS1	ID_46575	0	0.05	0.61	2.62	2.71
	1	ZNF350	ID_46603	0	-0.36	1.93	2.94	2.97
	1	RP11-571M6.7	ID_46901	0	-27.74	29.74	115.49	313.9
	1	RP11-1100L3.7	ID_47064	0	8.75	40.17	98.34	126.09
	1	CNPY2	ID_47093	0	27.07	24.42	51.1	54.32
	1	RP11-658F2.8	ID_47404	0	-0.42	1.21	1.09	1.99
	1	CHMP4BP1	ID_47530	0	-0.01	0.69	0.98	1.21
	1	RP11-80A15.1	ID_47773	0	0.23	1.3	1.59	2.32
	1	CTD-3035D6.2	ID_47903	0	-0.24	1.04	1.28	3.8
	1	RP11-298I3.5	ID_48132	0	1.48	2.77	4.24	7.37
	1	INAFM2	ID_48301	0	-0.78	0.92	1.59	2.06
	1	TGIF2-C20ORF24	ID_48363	0	-2.34	5.38	5.26	14.63
	1	AC068831.15	ID_48584	0	0.16	2.24	3.07	3.63
	1	RP11-114H24.6	ID_48695	0	-0.19	0.44	1.97	2.14
	1	RP11-384M15.3	ID_49037	0	1.97	10.19	12.61	13.14
	1	LCMT1-AS1	ID_49185	0	-0.14	0.63	1.37	1.29
	1	CTD-2270P14.1	ID_49268	0	0.14	1.19	2.71	2.16
	1	RP11-46C24.6	ID_49348	0	-0.34	1.66	2.73	3.23
	1	RP11-403P17.3	ID_49415	0	0.2	0.32	1.11	1.42
	1	CTA-363E6.7	ID_49555	0	-1.47	4.44	26.15	27.23
	1	RP11-20I23.6	ID_49708	0	0.34	1.19	1.83	2.09
	1	RP11-20I23.13	ID_50067	0	-0.18	0.92	1.27	2.64
	1	RP11-265N6.2	ID_50234	0	1.01	5.36	8.78	10.12
	1	RP11-461A8.1	ID_50283	0	0.09	0.78	1.03	2.69
	1	RP13-1032I1.7	ID_50320	0	0.56	2.2	38.18	42.07
	1	RP11-589P10.5	ID_50333	0	0.1	0.38	3.51	3.68
	1	RP11-96D1.11	ID_50372	0	0.8	3.27	6.62	5.54
	1	RP11-160E2.6	ID_50387	0	0.03	0.32	0.93	1.76
	1	RP11-199F11.2	ID_50408	0	0.37	1.27	1.1	3.87
	1	ALOX12P2	ID_50650	0	1.95	7.09	11.82	9.56
	1	RP11-542C16.1	ID_50735	0	0.44	0.45	1.87	2.15
	1	RP11-263K19.8	ID_50754	0	0.35	0.35	0.82	1.25
	1	CTC-524C5.2	ID_50776	0	-0.06	0.73	2.49	6.29
	1	RP11-746M1.8	ID_51086	0	1.03	1.34	1.68	2.91
	1	RP11-746M1.1	ID_51271	0	9.48	32.54	55.74	71.06
	1	ABHD15-AS1	ID_51308	0	0	2.09	2.39	3.83
	1	RBM8A	ID_52183	0	-3.56	0.53	65.62	75.89
	1	CTD-2510F5.6	ID_52230	0	3.37	14.17	40.88	39.01
	1	CTB-31O20.3	ID_53467	0	0.17	7.23	25.56	35.26
	1	AC002398.13	ID_53500	0	-1.05	0.91	2.73	4.31
	1	UXT-AS1	ID_53514	0	0.59	0.92	2.09	1.73
	1	CTD-2006C1.13	ID_53613	0	0.01	0.17	1.59	1.78
	1	RP11-973H7.3	ID_53674	0	0.14	0.66	0.46	1.26
	1	RP11-879F14.2	ID_53700	0	-0.81	4.16	11.03	15.36
	1	CTB-25B13.12	ID_53732	0	0.03	7.24	12.41	16.26
	1	RP11-1094M14.11	ID_53736	0	0.41	1.87	2.63	3.75
	1	SNHG22	ID_53737	0	-0.06	2.97	2.62	9.13
	1	SH3GL1P3	ID_53760	0	0.63	1.74	2.61	2.23
	1	UPK3BL	ID_53772	0	-0.59	0.93	4.53	5.41
	1	RP11-635N19.1	ID_53791	0	0.28	1.26	3.52	6.26
	1	CTD-2538C1.2	ID_53860	0	0.09	0.85	2.39	4.08
	1	CTB-191K22.5	ID_54136	0	-9.22	8.24	35.95	55.71
	1	CTD-2192J16.22	ID_54595	0	-0.11	2.83	15.05	15.65
	1	CTD-3131K8.2	ID_54659;ID_54660	0	-0.32	1.15	4.61	7.96
	1	RP11-727F15.13	ID_54666	0	-0.13	0.26	1.06	2.84
	1	RP3-467L1.6	ID_54837	0	-0.01	0.15	0.77	1.85
	1	RP11-738E22.3	ID_54857	0	-0.47	0.4	1.06	1.59
	1	RP11-324I22.3	ID_54860	0	0.22	1.49	1.75	1.88
	1	RP11-540B6.6	ID_54900	0	-0.13	0.71	4.28	4.2
	1	NCBP2-AS2	ID_54989	0	-4.41	4.72	11.34	24.63
	1	RP11-355B11.2	ID_55385	0	0.05	0.67	1.3	1.4
	1	RP3-466P17.2	ID_55390	0	0.26	0.85	0.78	1.51
	1	RPL23AP88	ID_55597	0	-0.32	0.1	0.71	1.61
	1	RP11-213H15.4	ID_55988	0	-0.27	0.19	1.25	1.84
	1	RP11-97C16.1	ID_56044	0	-0.07	0.42	1.32	3.61
	1	CTD-2287O16.5	ID_56071	0	-0.01	0.48	0.46	1.25
	1	CTD-2186M15.3	ID_56172	0	1.17	2.53	3.76	3.09
	1	RP11-707M3.3	ID_56213	0	-0.2	0.33	0.72	0.89
	1	RP11-350N15.6	ID_56217	0	4.14	8.55	8.99	10.26
	1	U47924.31	ID_56228	0	-0.1	1.77	2.19	2.04
	1	HIST2H2AA4	ID_56241	0	-1.84	0.48	16.6	17.13
	1	RP11-231G3.1	ID_56298	0	0.13	0.65	0.62	1.79
	1	RP11-722E23.2	ID_56315	0	0.62	0.73	1.69	3.98
	1	RP1-30M3.5	ID_56320	0	-0.66	0.93	5.02	11.89
	1	RP11-284F21.10	ID_56357	0	4.11	13.12	17.21	22.81
	1	RP13-131K19.6	ID_56375	0	0	1.15	2.49	1.95
	1	RP11-532M24.1	ID_56412	0	0.76	1.55	3.43	3.95
	1	RP11-638I8.1	ID_56450	0	-0.42	1.17	5.66	8.69
	1	RP11-73K9.3	ID_56457	0	-0.26	0.49	0.5	0.88
	1	MUSTN1	ID_56461	0	-0.29	0.17	0.41	0.72
	1	AC007308.7	ID_56476	0	-0.48	0.65	6.51	10.55
	1	RP11-504P24.8	ID_56503	0	-0.51	1.37	1.47	3.17
	1	RP11-395A13.2	ID_56518	0	-0.09	0.27	0.64	1.34
	1	RP11-127B20.3	ID_56525	0	-0.21	0.96	1.13	2.08
	1	RP13-270P17.3	ID_56532	0	-0.06	0.5	0.34	1.56
	1	RP11-534C12.1	ID_56545	0	0.84	1.49	1.39	2.95
	1	RP11-305K5.1	ID_56727	0	-0.17	2.13	4.4	7.32
	1	RP11-196G18.24	ID_56729	0	0.15	0.69	1.65	2.16
	1	RP11-422P24.10	ID_56752	0	0.03	0.38	0.43	1.06
	1	RP11-479G22.8	ID_56759	0	0.5	3.32	8.07	6.89
	1	RP11-367H1.1	ID_56808	0	-0.08	0.07	0.72	1.48
	1	RP11-458F8.4	ID_56825	0	-0.35	0.22	0.95	1.23
	1	RP4-549L20.3	ID_56864	0	-0.06	0.19	0.8	1.75
	1	RP5-1180E21.5	ID_56875	0	-2.35	10.3	11.52	12.94
	1	RP11-713D19.1	ID_56881	0	0.18	0.16	1.55	1.84
	1	RP11-496H1.2	ID_56927	0	0.06	0.79	1.01	1.32
	1	DGCR11	ID_56928	0	0.07	0.06	0.66	1.25
	1	RBAKDN	ID_56930	0	-0.17	0.32	2.43	6.27
	1	RP11-466F5.10	ID_56963	0	0.07	0.36	1.48	2.38
	1	RP11-434H6.7	ID_57004	0	0.97	1.11	0.88	2.01
	1	RP5-908M14.9	ID_57160	0	0.21	0.5	1.64	2.15
	1	TAF9	ID_57379;ID_62638	0	-0.9	2.91	4.1	4.99
	1	LINC01138	ID_57554	0	-0.51	0.79	2.35	2.32
	1	RP11-670E13.6	ID_57742	0	-5.89	6.4	19.19	57.76
	1	RP11-227G15.10	ID_57867	0	0	0	1.13	1.13
	1	RP11-147L13.12	ID_58083	0	0.47	1.64	6.45	8.46
	1	AL353644.3	ID_58318	0	-906.78	384.59	16399.9	28593.5
	1	RP1-292L20.3	ID_58332	0	0.3	0.49	1.08	1.35
	1	CTD-2396E7.11	ID_58741	0	-4.04	20.37	43.57	69.19
	1	RP11-428O18.6	ID_58798	0	0.04	0.69	0.62	1.56
	1	RP4-756H11.5	ID_58898	0	3.26	5.3	13.26	22.84
	1	RP11-582E3.6	ID_59258	0	-0.1	0.84	0.67	0.93
	1	AP001505.10	ID_60003	0	-0.22	2.11	8.92	9.07
	1	RP11-1000B6.7	ID_60194	0	0.09	0.64	6.91	7.28
	1	HIST1H4E	ID_60430	0	0.67	0.57	1.51	2.44
	1	AL592188.7	ID_60604	0	-906.78	384.59	16399.9	28593.5
	1	LINC00869	ID_60606	0	-4.1	3.59	30.97	32.48
	1	RP11-143K11.7	ID_61174	0	-0.33	0.23	1.12	1.43
	1	AL353644.11	ID_61211	0	-906.78	384.59	16399.9	28593.5
	1	CTB-58E17.1	ID_61409;ID_65753	0	-0.19	0.27	0.69	0.92
	1	FP671120.6	ID_61484	0	2350.24	5453.92	29748.1	55672.7
	1	AL592188.11	ID_61863	0	-906.78	384.59	16399.9	28593.5
	1	HIST1H3H	ID_62251	0	0	0.11	0.93	2.13
	1	BP-21264C1.2	ID_62351	0	-0.26	0.46	0.48	1.32
	1	FKSG56	ID_62419	0	0.27	2.51	6.3	6.52
	1	RP11-395L14.18	ID_62656	0	-0.21	0.67	0.67	0.91
	1	CTD-2349P21.7	ID_62714	0	-0.7	0.8	1.18	2.89
	1	RP11-411B10.7	ID_62727	0	0.91	1.37	2.84	4.18
	1	AC011558.5	ID_63100	0	-14.56	26.47	153.49	159.09
	1	AC004813.1	ID_63121	0	-0.56	1.79	5.79	6.4
	1	AC009060.2	ID_63320	0	-0.58	0.89	4.64	5.3
	1	RP11-5G9.6	ID_63371	0	-0.56	0.36	1.16	2.03
	1	RP11-87H9.4	ID_63386	0	-0.54	0.06	1.48	2.31
	1	AC073333.1	ID_63435	0	-0.3	0.99	2.21	2.54
	1	FKSG68	ID_63474	0	-0.13	0.43	2.69	2.26
	1	FKSG63	ID_63551	0	0.15	1.31	2.56	3
	1	RP4-613B23.5	ID_63844	0	0.16	1.45	2.87	5.16
	1	AC026803.1	ID_64468	0	21696.1	41674.1	143924	379305
	1	CTD-2574D22.6	ID_64607	0	0.31	0.17	2.32	2.05
	1	AC069216.1	ID_64865	0	7846.9	5490.53	24465.8	21731.6

## Sheet: GO Profile 36
Category ID	Category Name	#Genes Category	#Genes Assigned	#Genes Expected	#Genes Enriched	p-value	Corrected p-value	Fold
GO:0044424	intracellular part	14016	393	130.1	262.9	5.7e-125	<0.001	3			GO:0000151
GO:0005622	intracellular	14326	395	133	262	1.8e-123	<0.001	3			GO:0004842
GO:0043227	membrane-bounded organelle	12314	364	114.3	249.7	9.5e-118	<0.001	3.2			GO:0031398
GO:0044464	cell part	16473	411	152.9	258.1	3e-116	<0.001	2.7			GO:0031396
GO:0043229	intracellular organelle	12245	361	113.7	247.3	6.9e-116	<0.001	3.2			GO:0000989
GO:0043231	intracellular membrane-bounded organelle	10558	335	98	237	6.7e-113	<0.001	3.4			GO:0030177
GO:0005634	nucleus	7095	268	65.9	202.1	1.1e-100	<0.001	4.1			GO:0061630
GO:0005515	protein binding	10979	321	101.9	219.1	2.1e-96	<0.001	3.1			GO:0033209
GO:0044237	cellular metabolic process	10392	308	96.5	211.5	1.8e-92	<0.001	3.2			GO:0061659
GO:0044260	cellular macromolecule metabolic process	8405	276	78	198	5.4e-90	<0.001	3.5			GO:0031146
GO:0043170	macromolecule metabolic process	9172	286	85.1	200.9	7.7e-89	<0.001	3.4			GO:0002223
GO:0044238	primary metabolic process	10403	302	96.6	205.4	1.1e-87	<0.001	3.1			GO:0002220
GO:0071704	organic substance metabolic process	10781	307	100.1	206.9	1.5e-87	<0.001	3.1			GO:0003712
GO:0044446	intracellular organelle part	8736	264	81.1	182.9	5.7e-77	<0.001	3.3			GO:0033238
GO:0044422	organelle part	8942	266	83	183	3.2e-76	<0.001	3.2			GO:0061695
GO:0010467	gene expression	5327	199	49.4	149.6	2.5e-69	<0.001	4			GO:0030111
GO:0044428	nuclear part	4314	180	40	140	4.3e-69	<0.001	4.5			GO:0043618
GO:0034641	cellular nitrogen compound metabolic process	6486	217	60.2	156.8	4.9e-68	<0.001	3.6			GO:0043620
GO:0006807	nitrogen compound metabolic process	6941	224	64.4	159.6	8.6e-68	<0.001	3.5			GO:0038095
GO:0031981	nuclear lumen	3950	170	36.7	133.3	9.5e-67	<0.001	4.6			GO:0005838
GO:0090304	nucleic acid metabolic process	5191	193	48.2	144.8	1.5e-66	<0.001	4			GO:0101005
GO:0005737	cytoplasm	11145	282	103.4	178.6	3.3e-66	<0.001	2.7			GO:0016592
GO:0006139	nucleobase-containing compound metabolic process	5827	202	54.1	147.9	4.8e-65	<0.001	3.7			GO:0042180
GO:0070013	intracellular organelle lumen	4980	187	46.2	140.8	7.4e-65	<0.001	4			GO:0009308
GO:0043233	organelle lumen	4980	187	46.2	140.8	7.4e-65	<0.001	4			GO:0090090
GO:0046483	heterocycle metabolic process	5998	202	55.7	146.3	6e-63	<0.001	3.6			GO:0022624
GO:1901360	organic cyclic compound metabolic process	6247	206	58	148	7.1e-63	<0.001	3.6			GO:0038093
GO:0050789	regulation of biological process	11040	275	102.5	172.5	1.7e-62	<0.001	2.7			GO:0001558
GO:0006725	cellular aromatic compound metabolic process	6035	202	56	146	1.7e-62	<0.001	3.6			GO:0070536
GO:0050794	regulation of cellular process	10448	266	97	169	9.7e-62	<0.001	2.7			GO:0090263
GO:0019222	regulation of metabolic process	6420	207	59.6	147.4	1.4e-61	<0.001	3.5			GO:0003713
GO:0016070	RNA metabolic process	4682	177	43.5	133.5	2.4e-61	<0.001	4.1			GO:0070936
GO:0005654	nucleoplasm	3350	149	31.1	117.9	1.6e-59	<0.001	4.8			GO:0036459
GO:0031323	regulation of cellular metabolic process	6002	197	55.7	141.3	2.6e-59	<0.001	3.5			GO:0001701
GO:0044249	cellular biosynthetic process	6229	198	57.8	140.2	2e-57	<0.001	3.4			GO:0070482
GO:0009058	biosynthetic process	6396	200	59.4	140.6	5.7e-57	<0.001	3.4			GO:0010565
GO:0060255	regulation of macromolecule metabolic process	5963	193	55.3	137.7	5.8e-57	<0.001	3.5			GO:0030178
GO:1901576	organic substance biosynthetic process	6318	198	58.6	139.4	1.9e-56	<0.001	3.4			GO:0060828
GO:0080090	regulation of primary metabolic process	5854	188	54.3	133.7	9.9e-55	<0.001	3.5			GO:0031647
GO:0044271	cellular nitrogen compound biosynthetic process	4987	172	46.3	125.7	1e-53	<0.001	3.7			GO:0031397
GO:0009059	macromolecule biosynthetic process	5226	175	48.5	126.5	5.8e-53	<0.001	3.6			GO:2001233
GO:0034645	cellular macromolecule biosynthetic process	5062	171	47	124	4.1e-52	<0.001	3.6			GO:0019783
GO:1901363	heterocyclic compound binding	5930	181	55	126	3.3e-49	<0.001	3.3			GO:0000932
GO:0044444	cytoplasmic part	9209	229	85.5	143.5	4.2e-49	<0.001	2.7			GO:0048193
GO:0003676	nucleic acid binding	4036	148	37.5	110.5	1.2e-48	<0.001	4			GO:0019884
GO:0097159	organic cyclic compound binding	6014	181	55.8	125.2	2.5e-48	<0.001	3.2			GO:0006367
GO:0051171	regulation of nitrogen compound metabolic process	4458	155	41.4	113.6	3e-48	<0.001	3.7			GO:0060071
GO:0010468	regulation of gene expression	4492	153	41.7	111.3	1.8e-46	<0.001	3.7			GO:0090175
GO:0010556	regulation of macromolecule biosynthetic process	4173	147	38.7	108.3	3.4e-46	<0.001	3.8			GO:0035145
GO:0031326	regulation of cellular biosynthetic process	4361	150	40.5	109.5	5.7e-46	<0.001	3.7			GO:1903321
GO:0034654	nucleobase-containing compound biosynthetic process	4423	151	41.1	109.9	6.5e-46	<0.001	3.7			GO:0031123
GO:0018130	heterocycle biosynthetic process	4491	152	41.7	110.3	8.7e-46	<0.001	3.6			GO:0016574
GO:0009889	regulation of biosynthetic process	4409	150	40.9	109.1	2.1e-45	<0.001	3.7			GO:0031124
GO:0019438	aromatic compound biosynthetic process	4496	151	41.7	109.3	4.7e-45	<0.001	3.6			GO:0019882
GO:1901362	organic cyclic compound biosynthetic process	4631	153	43	110	7.7e-45	<0.001	3.6			GO:0032784
GO:2000112	regulation of cellular macromolecule biosynthetic process	4060	143	37.7	105.3	8.2e-45	<0.001	3.8			GO:0001736
GO:0019219	regulation of nucleobase-containing compound metabolic process	4187	144	38.9	105.1	5.9e-44	<0.001	3.7			GO:0007164
GO:0097659	nucleic acid-templated transcription	3845	137	35.7	101.3	2.5e-43	<0.001	3.8			GO:0034243
GO:0032774	RNA biosynthetic process	3965	139	36.8	102.2	3.2e-43	<0.001	3.8			GO:0043009
GO:0006351	transcription, DNA-templated	3826	135	35.5	99.5	3.5e-42	<0.001	3.8			GO:0009792
GO:0051252	regulation of RNA metabolic process	3829	135	35.5	99.5	3.8e-42	<0.001	3.8			GO:0008234
GO:0005829	cytosol	4830	151	44.8	106.2	2.5e-41	<0.001	3.4			GO:0016049
GO:0044267	cellular protein metabolic process	4969	153	46.1	106.9	3.8e-41	<0.001	3.3			GO:0000122
GO:1902494	catalytic complex	1324	80	12.3	67.7	2.3e-40	<0.001	6.5			GO:0001738
GO:1903506	regulation of nucleic acid-templated transcription	3689	129	34.2	94.8	9e-40	<0.001	3.8			GO:0016570
GO:2001141	regulation of RNA biosynthetic process	3708	129	34.4	94.6	1.5e-39	<0.001	3.7			GO:0004843
GO:0019538	protein metabolic process	5667	159	52.6	106.4	5.2e-38	<0.001	3			GO:0034976
GO:0006355	regulation of transcription, DNA-templated	3664	125	34	91	2.2e-37	<0.001	3.7			GO:0034504
GO:0043412	macromolecule modification	4198	134	39	95	3.2e-37	<0.001	3.4			GO:0036464
GO:0044763	single-organism cellular process	10778	225	100	125	1.1e-35	<0.001	2.2			GO:0051865
GO:0048522	positive regulation of cellular process	4841	138	44.9	93.1	3.2e-33	<0.001	3.1			GO:0006457
GO:0048518	positive regulation of biological process	5427	146	50.4	95.6	1.3e-32	<0.001	2.9			GO:0001076
GO:0006464	cellular protein modification process	3942	122	36.6	85.4	2.1e-32	<0.001	3.3			GO:0006352
GO:0036211	protein modification process	3942	122	36.6	85.4	2.1e-32	<0.001	3.3			GO:0043414
GO:0043228	non-membrane-bounded organelle	3988	121	37	84	2.5e-31	<0.001	3.3			GO:0035770
GO:0043232	intracellular non-membrane-bounded organelle	3988	121	37	84	2.5e-31	<0.001	3.3			GO:0019902
GO:0043167	ion binding	6124	154	56.8	97.2	2.7e-31	<0.001	2.7			GO:0001099
GO:0070647	protein modification by small protein conjugation or removal	1119	64	10.4	53.6	5.8e-31	<0.001	6.2			GO:0001098
GO:0043234	protein complex	3113	103	28.9	74.1	1.9e-29	<0.001	3.6			GO:0001510
GO:0016043	cellular component organization	6109	147	56.7	90.3	1e-27	<0.001	2.6			GO:2001234
GO:0048519	negative regulation of biological process	4856	127	45.1	81.9	6.6e-27	<0.001	2.8			GO:0009451
GO:0044451	nucleoplasm part	1085	58	10.1	47.9	1.3e-26	<0.001	5.8			GO:1901224
GO:0009893	positive regulation of metabolic process	3171	98	29.4	68.6	9.3e-26	<0.001	3.3			GO:0001104
GO:0003723	RNA binding	1627	69	15.1	53.9	1.2e-25	<0.001	4.6			GO:0002768
GO:0016567	protein ubiquitination	824	50	7.6	42.4	1.7e-25	<0.001	6.5			GO:0097191
GO:0048523	negative regulation of cellular process	4397	117	40.8	76.2	2.7e-25	<0.001	2.9			GO:0031593
GO:0010604	positive regulation of macromolecule metabolic process	2945	92	27.3	64.7	1.8e-24	<0.001	3.4			GO:1903311
GO:0032446	protein modification by small protein conjugation	910	51	8.4	42.6	2e-24	<0.001	6			GO:0007029
GO:1990234	transferase complex	761	47	7.1	39.9	2.5e-24	<0.001	6.7			GO:2001235
GO:0031325	positive regulation of cellular metabolic process	2952	91	27.4	63.6	8.1e-24	<0.001	3.3
GO:0006366	transcription from RNA polymerase II promoter	2122	76	19.7	56.3	1e-23	<0.001	3.9
GO:0009057	macromolecule catabolic process	1215	57	11.3	45.7	2.1e-23	<0.001	5.1
GO:0046872	metal ion binding	4129	109	38.3	70.7	3.1e-23	<0.001	2.8
GO:0009056	catabolic process	2326	79	21.6	57.4	3.2e-23	<0.001	3.7
GO:0044248	cellular catabolic process	1957	72	18.2	53.8	3.7e-23	<0.001	4
GO:0044265	cellular macromolecule catabolic process	982	51	9.1	41.9	6e-23	<0.001	5.6
GO:0051716	cellular response to stimulus	7026	149	65.2	83.8	1.3e-22	<0.001	2.3
GO:0043169	cation binding	4218	109	39.2	69.8	1.6e-22	<0.001	2.8
GO:0019941	modification-dependent protein catabolic process	587	40	5.4	34.6	2.1e-22	<0.001	7.3
GO:0043632	modification-dependent macromolecule catabolic process	593	40	5.5	34.5	3e-22	<0.001	7.3
GO:0006396	RNA processing	918	48	8.5	39.5	8.9e-22	<0.001	5.6
GO:0006511	ubiquitin-dependent protein catabolic process	580	39	5.4	33.6	1.1e-21	<0.001	7.2
GO:0003677	DNA binding	2512	79	23.3	55.7	3.4e-21	<0.001	3.4
GO:0030163	protein catabolic process	838	45	7.8	37.2	6.2e-21	<0.001	5.8
GO:0009892	negative regulation of metabolic process	2783	83	25.8	57.2	7.9e-21	<0.001	3.2
GO:0051603	proteolysis involved in cellular protein catabolic process	652	40	6.1	33.9	9.1e-21	<0.001	6.6
GO:0044257	cellular protein catabolic process	692	41	6.4	34.6	1e-20	<0.001	6.4
GO:0044707	single-multicellular organism process	6161	132	57.2	74.8	3.3e-20	<0.001	2.3
GO:0031324	negative regulation of cellular metabolic process	2464	76	22.9	53.1	6.3e-20	<0.001	3.3
GO:1901575	organic substance catabolic process	1905	66	17.7	48.3	6.5e-20	<0.001	3.7
GO:0048583	regulation of response to stimulus	3767	97	35	62	7e-20	<0.001	2.8
GO:0007049	cell cycle	1736	62	16.1	45.9	2.2e-19	<0.001	3.8
GO:0006508	proteolysis	1791	63	16.6	46.4	2.3e-19	<0.001	3.8
GO:0033554	cellular response to stress	1853	64	17.2	46.8	2.9e-19	<0.001	3.7
GO:0010605	negative regulation of macromolecule metabolic process	2546	76	23.6	52.4	4e-19	<0.001	3.2
GO:0007275	multicellular organism development	5078	114	47.1	66.9	7.9e-19	<0.001	2.4
GO:0000151	ubiquitin ligase complex	294	27	2.7	24.3	8.5e-19	<0.001	9.9
GO:0007165	signal transduction	5848	124	54.3	69.7	1.5e-18	<0.001	2.3
GO:0048856	anatomical structure development	5533	119	51.4	67.6	3e-18	<0.001	2.3
GO:0006796	phosphate-containing compound metabolic process	3151	84	29.2	54.8	4.1e-18	<0.001	2.9
GO:0007154	cell communication	6375	130	59.2	70.8	4.1e-18	<0.001	2.2
GO:0044767	single-organism developmental process	5863	123	54.4	68.6	4.9e-18	<0.001	2.3
GO:0009966	regulation of signal transduction	2787	78	25.9	52.1	5.1e-18	<0.001	3
GO:0006950	response to stress	3758	93	34.9	58.1	6e-18	<0.001	2.7
GO:0044700	single organism signaling	6349	129	58.9	70.1	7.7e-18	<0.001	2.2
GO:0012505	endomembrane system	4258	100	39.5	60.5	9e-18	<0.001	2.5
GO:0016579	protein deubiquitination	298	26	2.8	23.2	1.3e-17	<0.001	9.4
GO:0006793	phosphorus metabolic process	3239	84	30.1	53.9	2.1e-17	<0.001	2.8
GO:0004842	ubiquitin-protein transferase activity	431	30	4	26	2.3e-17	<0.001	7.5
GO:0006996	organelle organization	3733	91	34.6	56.4	3.7e-17	<0.001	2.6
GO:0022402	cell cycle process	1345	51	12.5	38.5	3.7e-17	<0.001	4.1
GO:0010646	regulation of cell communication	3088	81	28.7	52.3	4.4e-17	<0.001	2.8
GO:0016071	mRNA metabolic process	706	37	6.6	30.4	4.5e-17	<0.001	5.6
GO:0070646	protein modification by small protein removal	316	26	2.9	23.1	5.6e-17	<0.001	8.9
GO:0006397	mRNA processing	484	31	4.5	26.5	6.8e-17	<0.001	6.9
GO:0050790	regulation of catalytic activity	2432	70	22.6	47.4	7.7e-17	<0.001	3.1
GO:0019787	ubiquitin-like protein transferase activity	453	30	4.2	25.8	8.8e-17	<0.001	7.1
GO:0065009	regulation of molecular function	3011	79	27.9	51.1	1.1e-16	<0.001	2.8
GO:0035556	intracellular signal transduction	2636	73	24.5	48.5	1.2e-16	<0.001	3
GO:0023051	regulation of signaling	3142	81	29.2	51.8	1.2e-16	<0.001	2.8
GO:0051234	establishment of localization	5191	110	48.2	61.8	2.2e-16	<0.001	2.3
GO:0006357	regulation of transcription from RNA polymerase II promoter	1919	60	17.8	42.2	3.9e-16	<0.001	3.4
GO:0016740	transferase activity	2402	68	22.3	45.7	5e-16	<0.001	3
GO:0051246	regulation of protein metabolic process	2595	71	24.1	46.9	5.9e-16	<0.001	2.9
GO:0000209	protein polyubiquitination	288	24	2.7	21.3	6.7e-16	<0.001	9
GO:0016604	nuclear body	728	36	6.8	29.2	7.2e-16	<0.001	5.3
GO:0006810	transport	5063	107	47	60	7.6e-16	<0.001	2.3
GO:0032268	regulation of cellular protein metabolic process	2411	67	22.4	44.6	2e-15	<0.001	3
GO:0016607	nuclear speck	368	26	3.4	22.6	2.2e-15	<0.001	7.6
GO:0008104	protein localization	2603	70	24.2	45.8	2.3e-15	<0.001	2.9
GO:0030529	intracellular ribonucleoprotein complex	808	37	7.5	29.5	3.1e-15	<0.001	4.9
GO:1990904	ribonucleoprotein complex	809	37	7.5	29.5	3.3e-15	<0.001	4.9
GO:0033036	macromolecule localization	2912	74	27	47	6.1e-15	<0.001	2.7
GO:0043161	proteasome-mediated ubiquitin-dependent protein catabolic process	385	26	3.6	22.4	6.4e-15	<0.001	7.3
GO:0051726	regulation of cell cycle	1034	41	9.6	31.4	1.2e-14	<0.001	4.3
GO:0044085	cellular component biogenesis	2994	74	27.8	46.2	2.5e-14	<0.001	2.7
GO:0010498	proteasomal protein catabolic process	414	26	3.8	22.2	3.5e-14	<0.001	6.8
GO:0005730	nucleolus	923	38	8.6	29.4	3.7e-14	<0.001	4.4
GO:0019899	enzyme binding	1850	55	17.2	37.8	5.6e-14	<0.001	3.2
GO:1905368	peptidase complex	90	14	0.8	13.2	1.4e-13	<0.001	16.8
GO:0010608	posttranscriptional regulation of gene expression	484	27	4.5	22.5	1.9e-13	<0.001	6
GO:0051641	cellular localization	2593	66	24.1	41.9	1.9e-13	<0.001	2.7
GO:0031090	organelle membrane	2862	70	26.6	43.4	2.2e-13	<0.001	2.6
GO:0065008	regulation of biological quality	3558	80	33	47	2.8e-13	<0.001	2.4
GO:0008380	RNA splicing	418	25	3.9	21.1	3.3e-13	<0.001	6.4
GO:0031982	vesicle	4303	90	39.9	50.1	4.2e-13	<0.001	2.3
GO:0016310	phosphorylation	2255	60	20.9	39.1	4.3e-13	<0.001	2.9
GO:0051173	positive regulation of nitrogen compound metabolic process	1829	53	17	36	4.5e-13	<0.001	3.1
GO:0046914	transition metal ion binding	1373	45	12.7	32.3	4.8e-13	<0.001	3.5
GO:0000375	RNA splicing, via transesterification reactions	319	22	3	19	5.2e-13	<0.001	7.4
GO:0006974	cellular response to DNA damage stimulus	814	34	7.6	26.4	5.6e-13	<0.001	4.5
GO:0000278	mitotic cell cycle	1011	38	9.4	28.6	5.9e-13	<0.001	4
GO:0044093	positive regulation of molecular function	1923	54	17.8	36.2	9e-13	<0.001	3
GO:1903322	positive regulation of protein modification by small protein conjugation or removal	202	18	1.9	16.1	9.2e-13	<0.001	9.6
GO:0044710	single-organism metabolic process	4302	89	39.9	49.1	1.1e-12	<0.001	2.2
GO:0000502	proteasome complex	66	12	0.6	11.4	1.1e-12	<0.001	19.6
GO:1905369	endopeptidase complex	67	12	0.6	11.4	1.4e-12	<0.001	19.3
GO:0031398	positive regulation of protein ubiquitination	186	17	1.7	15.3	2.6e-12	<0.001	9.8
GO:0051172	negative regulation of nitrogen compound metabolic process	1562	47	14.5	32.5	2.8e-12	<0.001	3.2
GO:1903047	mitotic cell cycle process	923	35	8.6	26.4	3.9e-12	<0.001	4.1
GO:0009968	negative regulation of signal transduction	1143	39	10.6	28.4	5.5e-12	<0.001	3.7
GO:0034613	cellular protein localization	1773	50	16.5	33.5	5.7e-12	<0.001	3
GO:0048731	system development	4514	90	41.9	48.1	5.7e-12	<0.001	2.1
GO:0045184	establishment of protein localization	2147	56	19.9	36.1	6e-12	<0.001	2.8
GO:0070727	cellular macromolecule localization	1784	50	16.6	33.4	7.1e-12	<0.001	3
GO:0051239	regulation of multicellular organismal process	2691	64	25	39	8.6e-12	<0.001	2.6
GO:0051247	positive regulation of protein metabolic process	1557	46	14.5	31.5	9e-12	<0.001	3.2
GO:0038061	NIK/NF-kappaB signaling	122	14	1.1	12.9	1e-11	<0.001	12.4
GO:0031327	negative regulation of cellular biosynthetic process	1519	45	14.1	30.9	1.4e-11	<0.001	3.2
GO:0042787	protein ubiquitination involved in ubiquitin-dependent protein catabolic process	208	17	1.9	15.1	1.6e-11	<0.001	8.8
GO:0016787	hydrolase activity	2598	62	24.1	37.9	1.6e-11	<0.001	2.6
GO:0048585	negative regulation of response to stimulus	1414	43	13.1	29.9	1.8e-11	<0.001	3.3
GO:0009890	negative regulation of biosynthetic process	1540	45	14.3	30.7	2.2e-11	<0.001	3.1
GO:0000398	mRNA splicing, via spliceosome	316	20	2.9	17.1	2.8e-11	<0.001	6.8
GO:0000377	RNA splicing, via transesterification reactions with bulged adenosine as nucleophile	316	20	2.9	17.1	2.8e-11	<0.001	6.8
GO:0006259	DNA metabolic process	999	35	9.3	25.7	3.4e-11	<0.001	3.8
GO:0010558	negative regulation of macromolecule biosynthetic process	1444	43	13.4	29.6	3.4e-11	<0.001	3.2
GO:0034660	ncRNA metabolic process	562	26	5.2	20.8	3.5e-11	<0.001	5
GO:0016055	Wnt signaling pathway	479	24	4.4	19.6	3.9e-11	<0.001	5.4
GO:0080134	regulation of response to stress	1335	41	12.4	28.6	4e-11	<0.001	3.3
GO:0198738	cell-cell signaling by wnt	480	24	4.5	19.5	4.1e-11	<0.001	5.4
GO:1903320	regulation of protein modification by small protein conjugation or removal	288	19	2.7	16.3	4.3e-11	<0.001	7.1
GO:0032270	positive regulation of cellular protein metabolic process	1461	43	13.6	29.4	5e-11	<0.001	3.2
GO:0006468	protein phosphorylation	1886	50	17.5	32.5	5e-11	<0.001	2.9
GO:0008219	cell death	2083	53	19.3	33.7	5.6e-11	<0.001	2.7
GO:0005694	chromosome	967	34	9	25	5.9e-11	<0.001	3.8
GO:0016192	vesicle-mediated transport	1962	51	18.2	32.8	6.3e-11	<0.001	2.8
GO:0010648	negative regulation of cell communication	1247	39	11.6	27.4	7.1e-11	<0.001	3.4
GO:0045935	positive regulation of nucleobase-containing compound metabolic process	1720	47	16	31	7.2e-11	<0.001	2.9
GO:0023057	negative regulation of signaling	1251	39	11.6	27.4	7.8e-11	<0.001	3.4
GO:0045786	negative regulation of cell cycle	584	26	5.4	20.6	8e-11	<0.001	4.8
GO:0031396	regulation of protein ubiquitination	264	18	2.5	15.5	8.1e-11	<0.001	7.3
GO:0043085	positive regulation of catalytic activity	1618	45	15	30	1.1e-10	<0.001	3
GO:0015031	protein transport	1993	51	18.5	32.5	1.1e-10	<0.001	2.8
GO:1901564	organonitrogen compound metabolic process	2321	56	21.5	34.5	1.1e-10	<0.001	2.6
GO:0010629	negative regulation of gene expression	1686	46	15.6	30.4	1.2e-10	<0.001	2.9
GO:0048584	positive regulation of response to stimulus	2131	53	19.8	33.2	1.3e-10	<0.001	2.7
GO:0043488	regulation of mRNA stability	147	14	1.4	12.6	1.3e-10	<0.001	10.3
GO:0009896	positive regulation of catabolic process	425	22	3.9	18.1	1.4e-10	<0.001	5.6
GO:0008270	zinc ion binding	1112	36	10.3	25.7	1.5e-10	<0.001	3.5
GO:0051248	negative regulation of protein metabolic process	1114	36	10.3	25.7	1.6e-10	<0.001	3.5
GO:0031399	regulation of protein modification process	1701	46	15.8	30.2	1.6e-10	<0.001	2.9
GO:0015833	peptide transport	2027	51	18.8	32.2	2e-10	<0.001	2.7
GO:0000989	transcription factor activity, transcription factor binding	609	26	5.7	20.3	2e-10	<0.001	4.6
GO:0007166	cell surface receptor signaling pathway	2768	62	25.7	36.3	2.1e-10	<0.001	2.4
GO:0005681	spliceosomal complex	182	15	1.7	13.3	2.2e-10	<0.001	8.9
GO:0009628	response to abiotic stimulus	1183	37	11	26	2.2e-10	<0.001	3.4
GO:0061418	regulation of transcription from RNA polymerase II promoter in response to hypoxia	80	11	0.7	10.3	2.3e-10	<0.001	14.8
GO:0030177	positive regulation of Wnt signaling pathway	154	14	1.4	12.6	2.4e-10	<0.001	9.8
GO:0006915	apoptotic process	1849	48	17.2	30.8	2.5e-10	<0.001	2.8
GO:0009894	regulation of catabolic process	761	29	7.1	21.9	2.5e-10	<0.001	4.1
GO:0043487	regulation of RNA stability	156	14	1.4	12.6	2.9e-10	<0.001	9.7
GO:0006368	transcription elongation from RNA polymerase II promoter	104	12	1	11	2.9e-10	<0.001	12.4
GO:0042886	amide transport	2051	51	19	32	2.9e-10	<0.001	2.7
GO:0006521	regulation of cellular amino acid metabolic process	62	10	0.6	9.4	3.1e-10	<0.001	17.4
GO:0051338	regulation of transferase activity	977	33	9.1	23.9	3.2e-10	<0.001	3.6
GO:0046907	intracellular transport	1737	46	16.1	29.9	3.2e-10	<0.001	2.9
GO:0015630	microtubule cytoskeleton	1088	35	10.1	24.9	3.3e-10	<0.001	3.5
GO:0022607	cellular component assembly	2733	61	25.4	35.6	3.4e-10	<0.001	2.4
GO:0006354	DNA-templated transcription, elongation	131	13	1.2	11.8	3.5e-10	<0.001	10.7
GO:1901990	regulation of mitotic cell cycle phase transition	328	19	3	16	3.9e-10	<0.001	6.2
GO:1905114	cell surface receptor signaling pathway involved in cell-cell signaling	585	25	5.4	19.6	4.3e-10	<0.001	4.6
GO:0009967	positive regulation of signal transduction	1448	41	13.4	27.6	4.4e-10	<0.001	3.1
GO:0071705	nitrogen compound transport	2348	55	21.8	33.2	4.9e-10	<0.001	2.5
GO:0032269	negative regulation of cellular protein metabolic process	1049	34	9.7	24.3	4.9e-10	<0.001	3.5
GO:0010647	positive regulation of cell communication	1579	43	14.7	28.3	5.4e-10	<0.001	2.9
GO:0005856	cytoskeleton	2031	50	18.9	31.1	6.2e-10	<0.001	2.7
GO:0023056	positive regulation of signaling	1587	43	14.7	28.3	6.2e-10	<0.001	2.9
GO:0003700	transcription factor activity, sequence-specific DNA binding	1235	37	11.5	25.5	7.2e-10	<0.001	3.2
GO:0031328	positive regulation of cellular biosynthetic process	1788	46	16.6	29.4	7.9e-10	<0.001	2.8
GO:2000113	negative regulation of cellular macromolecule biosynthetic process	1359	39	12.6	26.4	8.2e-10	<0.001	3.1
GO:0044092	negative regulation of molecular function	1127	35	10.5	24.5	8.3e-10	<0.001	3.3
GO:0061630	ubiquitin protein ligase activity	201	15	1.9	13.1	8.8e-10	<0.001	8
GO:0051649	establishment of localization in cell	2062	50	19.1	30.9	1e-09	<0.001	2.6
GO:2000026	regulation of multicellular organismal development	1742	45	16.2	28.8	1.1e-09	<0.001	2.8
GO:0051347	positive regulation of transferase activity	663	26	6.2	19.8	1.2e-09	<0.001	4.2
GO:1901987	regulation of cell cycle phase transition	351	19	3.3	15.7	1.2e-09	<0.001	5.8
GO:0033209	tumor necrosis factor-mediated signaling pathway	174	14	1.6	12.4	1.2e-09	<0.001	8.7
GO:0061659	ubiquitin-like protein ligase activity	206	15	1.9	13.1	1.2e-09	<0.001	7.8
GO:0009891	positive regulation of biosynthetic process	1817	46	16.9	29.1	1.3e-09	<0.001	2.7
GO:1901991	negative regulation of mitotic cell cycle phase transition	207	15	1.9	13.1	1.3e-09	<0.001	7.8
GO:0043933	macromolecular complex subunit organization	2014	49	18.7	30.3	1.4e-09	<0.001	2.6
GO:2000060	positive regulation of protein ubiquitination involved in ubiquitin-dependent protein catabolic process	94	11	0.9	10.1	1.4e-09	<0.001	12.6
GO:0010628	positive regulation of gene expression	1756	45	16.3	28.7	1.4e-09	<0.001	2.8
GO:0007346	regulation of mitotic cell cycle	527	23	4.9	18.1	1.4e-09	<0.001	4.7
GO:0036094	small molecule binding	2425	55	22.5	32.5	1.5e-09	<0.001	2.4
GO:0031146	SCF-dependent proteasomal ubiquitin-dependent protein catabolic process	73	10	0.7	9.3	1.6e-09	<0.001	14.8
GO:0045088	regulation of innate immune response	400	20	3.7	16.3	1.7e-09	<0.001	5.4
GO:0051436	negative regulation of ubiquitin-protein ligase activity involved in mitotic cell cycle	74	10	0.7	9.3	1.8e-09	<0.001	14.6
GO:0012501	programmed cell death	1970	48	18.3	29.7	1.9e-09	<0.001	2.6
GO:0010948	negative regulation of cell cycle process	284	17	2.6	14.4	2e-09	<0.001	6.4
GO:0010557	positive regulation of macromolecule biosynthetic process	1652	43	15.3	27.7	2.1e-09	<0.001	2.8
GO:0071702	organic substance transport	2726	59	25.3	33.7	2.1e-09	<0.001	2.3
GO:0051439	regulation of ubiquitin-protein ligase activity involved in mitotic cell cycle	75	10	0.7	9.3	2.1e-09	<0.001	14.4
GO:0045934	negative regulation of nucleobase-containing compound metabolic process	1407	39	13.1	25.9	2.2e-09	<0.001	3
GO:0002223	stimulatory C-type lectin receptor signaling pathway	124	12	1.2	10.8	2.3e-09	<0.001	10.4
GO:1901988	negative regulation of cell cycle phase transition	216	15	2	13	2.4e-09	<0.001	7.5
GO:0071013	catalytic step 2 spliceosome	99	11	0.9	10.1	2.4e-09	<0.001	12
GO:0031329	regulation of cellular catabolic process	637	25	5.9	19.1	2.4e-09	<0.001	4.2
GO:0010941	regulation of cell death	1537	41	14.3	26.7	2.5e-09	<0.001	2.9
GO:0002220	innate immune response activating cell surface receptor signaling pathway	126	12	1.2	10.8	2.7e-09	<0.001	10.3
GO:0003712	transcription cofactor activity	546	23	5.1	17.9	2.8e-09	<0.001	4.5
GO:0031331	positive regulation of cellular catabolic process	371	19	3.4	15.6	3e-09	<0.001	5.5
GO:0032182	ubiquitin-like protein binding	128	12	1.2	10.8	3.2e-09	<0.001	10.1
GO:0051437	positive regulation of ubiquitin-protein ligase activity involved in regulation of mitotic cell cycle transition	79	10	0.7	9.3	3.6e-09	<0.001	13.6
GO:0045089	positive regulation of innate immune response	336	18	3.1	14.9	3.8e-09	<0.001	5.8
GO:0033238	regulation of cellular amine metabolic process	80	10	0.7	9.3	4e-09	<0.001	13.5
GO:1904667	negative regulation of ubiquitin protein ligase activity	80	10	0.7	9.3	4e-09	<0.001	13.5
GO:0043168	anion binding	2706	58	25.1	32.9	4.1e-09	<0.001	2.3
GO:0043086	negative regulation of catalytic activity	863	29	8	21	4.3e-09	<0.001	3.6
GO:0010564	regulation of cell cycle process	607	24	5.6	18.4	4.4e-09	<0.001	4.3
GO:0010033	response to organic substance	2926	61	27.2	33.8	4.4e-09	<0.001	2.2
GO:0061695	transferase complex, transferring phosphorus-containing groups	263	16	2.4	13.6	4.7e-09	<0.001	6.6
GO:0031400	negative regulation of protein modification process	611	24	5.7	18.3	5e-09	<0.001	4.2
GO:0045732	positive regulation of protein catabolic process	264	16	2.5	13.5	5e-09	<0.001	6.5
GO:0051128	regulation of cellular component organization	2301	52	21.4	30.6	5e-09	<0.001	2.4
GO:0055029	nuclear DNA-directed RNA polymerase complex	133	12	1.2	10.8	5e-09	<0.001	9.7
GO:0000428	DNA-directed RNA polymerase complex	134	12	1.2	10.8	5.5e-09	<0.001	9.6
GO:0043130	ubiquitin binding	107	11	1	10	5.5e-09	<0.001	11.1
GO:0010972	negative regulation of G2/M transition of mitotic cell cycle	83	10	0.8	9.2	5.8e-09	<0.001	13
GO:0019220	regulation of phosphate metabolic process	1650	42	15.3	26.7	6e-09	<0.001	2.7
GO:0016591	DNA-directed RNA polymerase II, holoenzyme	108	11	1	10	6.1e-09	<0.001	11
GO:0051254	positive regulation of RNA metabolic process	1463	39	13.6	25.4	6.2e-09	<0.001	2.9
GO:0031401	positive regulation of protein modification process	1162	34	10.8	23.2	6.4e-09	<0.001	3.2
GO:0030880	RNA polymerase complex	136	12	1.3	10.7	6.5e-09	<0.001	9.5
GO:0044770	cell cycle phase transition	571	23	5.3	17.7	6.5e-09	<0.001	4.3
GO:0031145	anaphase-promoting complex-dependent catabolic process	84	10	0.8	9.2	6.5e-09	<0.001	12.8
GO:2000058	regulation of protein ubiquitination involved in ubiquitin-dependent protein catabolic process	109	11	1	10	6.7e-09	<0.001	10.9
GO:0051443	positive regulation of ubiquitin-protein transferase activity	109	11	1	10	6.7e-09	<0.001	10.9
GO:1902750	negative regulation of cell cycle G2/M phase transition	85	10	0.8	9.2	7.3e-09	<0.001	12.7
GO:0051174	regulation of phosphorus metabolic process	1663	42	15.4	26.6	7.5e-09	<0.001	2.7
GO:0034470	ncRNA processing	395	19	3.7	15.3	8.2e-09	<0.001	5.2
GO:0051444	negative regulation of ubiquitin-protein transferase activity	86	10	0.8	9.2	8.2e-09	<0.001	12.5
GO:0070887	cellular response to chemical stimulus	2770	58	25.7	32.3	9.4e-09	<0.001	2.3
GO:0010256	endomembrane system organization	583	23	5.4	17.6	9.6e-09	<0.001	4.3
GO:1904668	positive regulation of ubiquitin protein ligase activity	88	10	0.8	9.2	1e-08	<0.001	12.2
GO:0050793	regulation of developmental process	2284	51	21.2	29.8	1e-08	<0.001	2.4
GO:0030111	regulation of Wnt signaling pathway	318	17	3	14	1.1e-08	<0.001	5.8
GO:0044772	mitotic cell cycle phase transition	540	22	5	17	1.1e-08	<0.001	4.4
GO:0042221	response to chemical	4220	77	39.2	37.8	1.2e-08	<0.001	2
GO:0044427	chromosomal part	850	28	7.9	20.1	1.2e-08	<0.001	3.5
GO:0071310	cellular response to organic substance	2298	51	21.3	29.7	1.3e-08	<0.001	2.4
GO:0051348	negative regulation of transferase activity	363	18	3.4	14.6	1.3e-08	<0.001	5.3
GO:0043618	regulation of transcription from RNA polymerase II promoter in response to stress	116	11	1.1	9.9	1.3e-08	<0.001	10.2
GO:0050852	T cell receptor signaling pathway	176	13	1.6	11.4	1.3e-08	<0.001	8
GO:0005524	ATP binding	1506	39	14	25	1.4e-08	<0.001	2.8
GO:0045930	negative regulation of mitotic cell cycle	284	16	2.6	13.4	1.4e-08	<0.001	6.1
GO:0022613	ribonucleoprotein complex biogenesis	453	20	4.2	15.8	1.4e-08	<0.001	4.8
GO:0035639	purine ribonucleoside triphosphate binding	1834	44	17	27	1.5e-08	<0.001	2.6
GO:0002758	innate immune response-activating signal transduction	286	16	2.7	13.3	1.5e-08	<0.001	6
GO:1901265	nucleoside phosphate binding	2123	48	19.7	28.3	2e-08	<0.001	2.4
GO:1903052	positive regulation of proteolysis involved in cellular protein catabolic process	182	13	1.7	11.3	2e-08	<0.001	7.7
GO:0043620	regulation of DNA-templated transcription in response to stress	121	11	1.1	9.9	2e-08	<0.001	9.8
GO:0031410	cytoplasmic vesicle	2194	49	20.4	28.6	2e-08	<0.001	2.4
GO:0038095	Fc-epsilon receptor signaling pathway	183	13	1.7	11.3	2.1e-08	<0.001	7.7
GO:0097708	intracellular vesicle	2197	49	20.4	28.6	2.1e-08	<0.001	2.4
GO:0002218	activation of innate immune response	293	16	2.7	13.3	2.2e-08	<0.001	5.9
GO:0035567	non-canonical Wnt signaling pathway	152	12	1.4	10.6	2.3e-08	<0.001	8.5
GO:0044430	cytoskeletal part	1537	39	14.3	24.7	2.3e-08	<0.001	2.7
GO:1904666	regulation of ubiquitin protein ligase activity	96	10	0.9	9.1	2.4e-08	<0.001	11.2
GO:0045862	positive regulation of proteolysis	380	18	3.5	14.5	2.6e-08	<0.001	5.1
GO:0032559	adenyl ribonucleotide binding	1543	39	14.3	24.7	2.6e-08	<0.001	2.7
GO:1901566	organonitrogen compound biosynthetic process	1420	37	13.2	23.8	2.8e-08	<0.001	2.8
GO:0098588	bounding membrane of organelle	1946	45	18.1	26.9	2.9e-08	<0.001	2.5
GO:0042981	regulation of apoptotic process	1424	37	13.2	23.8	3e-08	<0.001	2.8
GO:0030554	adenyl nucleotide binding	1554	39	14.4	24.6	3.1e-08	<0.001	2.7
GO:1902531	regulation of intracellular signal transduction	1750	42	16.2	25.8	3.1e-08	<0.001	2.6
GO:0065003	macromolecular complex assembly	1754	42	16.3	25.7	3.3e-08	<0.001	2.6
GO:0044106	cellular amine metabolic process	127	11	1.2	9.8	3.4e-08	<0.001	9.3
GO:0031349	positive regulation of defense response	432	19	4	15	3.4e-08	<0.001	4.7
GO:0010942	positive regulation of cell death	627	23	5.8	17.2	3.6e-08	<0.001	4
GO:0045936	negative regulation of phosphate metabolic process	577	22	5.4	16.6	3.6e-08	<0.001	4.1
GO:0051438	regulation of ubiquitin-protein transferase activity	128	11	1.2	9.8	3.7e-08	<0.001	9.3
GO:0010563	negative regulation of phosphorus metabolic process	578	22	5.4	16.6	3.8e-08	<0.001	4.1
GO:0043067	regulation of programmed cell death	1438	37	13.3	23.7	3.8e-08	<0.001	2.8
GO:0002479	antigen processing and presentation of exogenous peptide antigen via MHC class I, TAP-dependent	76	9	0.7	8.3	3.9e-08	<0.001	12.8
GO:0007399	nervous system development	2243	49	20.8	28.2	4e-08	<0.001	2.4
GO:1903507	negative regulation of nucleic acid-templated transcription	1193	33	11.1	21.9	4e-08	<0.001	3
GO:0005838	proteasome regulatory particle	22	6	0.2	5.8	4.1e-08	<0.001	29.4
GO:0051253	negative regulation of RNA metabolic process	1257	34	11.7	22.3	4.2e-08	<0.001	2.9
GO:0101005	ubiquitinyl hydrolase activity	130	11	1.2	9.8	4.3e-08	<0.001	9.1
GO:0016592	mediator complex	37	7	0.3	6.7	4.6e-08	<0.001	20.4
GO:0042180	cellular ketone metabolic process	232	14	2.2	11.8	4.8e-08	<0.001	6.5
GO:0006412	translation	638	23	5.9	17.1	4.9e-08	<0.001	3.9
GO:1903364	positive regulation of cellular protein catabolic process	197	13	1.8	11.2	5e-08	<0.001	7.1
GO:0031347	regulation of defense response	691	24	6.4	17.6	5.1e-08	<0.001	3.7
GO:0000166	nucleotide binding	2122	47	19.7	27.3	5.1e-08	<0.001	2.4
GO:1902679	negative regulation of RNA biosynthetic process	1209	33	11.2	21.8	5.5e-08	<0.001	2.9
GO:0097190	apoptotic signaling pathway	591	22	5.5	16.5	5.5e-08	<0.001	4
GO:0042590	antigen processing and presentation of exogenous peptide antigen via MHC class I	79	9	0.7	8.3	5.5e-08	<0.001	12.3
GO:0009308	amine metabolic process	136	11	1.3	9.7	6.8e-08	<0.001	8.7
GO:1902680	positive regulation of RNA biosynthetic process	1412	36	13.1	22.9	7.3e-08	<0.001	2.7
GO:0090090	negative regulation of canonical Wnt signaling pathway	170	12	1.6	10.4	7.9e-08	<0.001	7.6
GO:0032555	purine ribonucleotide binding	1878	43	17.4	25.6	7.9e-08	<0.001	2.5
GO:0071356	cellular response to tumor necrosis factor	282	15	2.6	12.4	8.3e-08	<0.001	5.7
GO:0022624	proteasome accessory complex	25	6	0.2	5.8	9.5e-08	<0.001	25.9
GO:0017076	purine nucleotide binding	1891	43	17.6	25.4	9.5e-08	<0.001	2.4
GO:0006520	cellular amino acid metabolic process	370	17	3.4	13.6	9.6e-08	<0.001	4.9
GO:0043043	peptide biosynthetic process	663	23	6.2	16.8	9.8e-08	<0.001	3.7
GO:0032553	ribonucleotide binding	1895	43	17.6	25.4	1e-07	<0.001	2.4
GO:0038093	Fc receptor signaling pathway	249	14	2.3	11.7	1.1e-07	<0.001	6.1
GO:0070062	extracellular exosome	2838	56	26.3	29.7	1.2e-07	<0.001	2.1
GO:0098805	whole membrane	1580	38	14.7	23.3	1.4e-07	<0.001	2.6
GO:1903561	extracellular vesicle	2853	56	26.5	29.5	1.5e-07	<0.001	2.1
GO:0043230	extracellular organelle	2854	56	26.5	29.5	1.5e-07	<0.001	2.1
GO:0010389	regulation of G2/M transition of mitotic cell cycle	116	10	1.1	8.9	1.5e-07	<0.001	9.3
GO:0030162	regulation of proteolysis	734	24	6.8	17.2	1.5e-07	<0.001	3.5
GO:0030234	enzyme regulator activity	1021	29	9.5	19.5	1.6e-07	<0.001	3.1
GO:0001558	regulation of cell growth	383	17	3.6	13.4	1.6e-07	<0.001	4.8
GO:0019752	carboxylic acid metabolic process	966	28	9	19	1.7e-07	<0.001	3.1
GO:0043604	amide biosynthetic process	739	24	6.9	17.1	1.7e-07	<0.001	3.5
GO:0001666	response to hypoxia	342	16	3.2	12.8	1.8e-07	<0.001	5
GO:0040008	regulation of growth	634	22	5.9	16.1	1.8e-07	<0.001	3.7
GO:0034612	response to tumor necrosis factor	300	15	2.8	12.2	1.9e-07	<0.001	5.4
GO:0070536	protein K63-linked deubiquitination	28	6	0.3	5.7	2e-07	<0.001	23.1
GO:0043065	positive regulation of apoptotic process	589	21	5.5	15.5	2.3e-07	<0.001	3.8
GO:0042176	regulation of protein catabolic process	394	17	3.7	13.3	2.3e-07	<0.001	4.6
GO:0090263	positive regulation of canonical Wnt signaling pathway	122	10	1.1	8.9	2.4e-07	<0.001	8.8
GO:0006518	peptide metabolic process	809	25	7.5	17.5	2.4e-07	<0.001	3.3
GO:0005874	microtubule	395	17	3.7	13.3	2.4e-07	<0.001	4.6
GO:0036293	response to decreased oxygen levels	350	16	3.2	12.8	2.4e-07	<0.001	4.9
GO:0003713	transcription coactivator activity	308	15	2.9	12.1	2.6e-07	<0.001	5.2
GO:0071456	cellular response to hypoxia	190	12	1.8	10.2	2.6e-07	<0.001	6.8
GO:0043068	positive regulation of programmed cell death	595	21	5.5	15.5	2.7e-07	<0.001	3.8
GO:0044433	cytoplasmic vesicle part	1426	35	13.2	21.8	2.7e-07	<0.001	2.6
GO:1902749	regulation of cell cycle G2/M phase transition	124	10	1.2	8.8	2.8e-07	<0.001	8.7
GO:0002474	antigen processing and presentation of peptide antigen via MHC class I	95	9	0.9	8.1	2.8e-07	<0.001	10.2
GO:0044421	extracellular region part	3997	70	37.1	32.9	2.8e-07	<0.001	1.9
GO:0006886	intracellular protein transport	1174	31	10.9	20.1	2.8e-07	<0.001	2.8
GO:0033365	protein localization to organelle	934	27	8.7	18.3	3e-07	<0.001	3.1
GO:0070936	protein K48-linked ubiquitination	49	7	0.5	6.5	3.5e-07	<0.001	15.4
GO:0036459	thiol-dependent ubiquitinyl hydrolase activity	128	10	1.2	8.8	3.7e-07	<0.001	8.4
GO:0005739	mitochondrion	1715	39	15.9	23.1	3.8e-07	<0.001	2.4
GO:0036294	cellular response to decreased oxygen levels	197	12	1.8	10.2	3.9e-07	<0.001	6.6
GO:0001701	in utero embryonic development	320	15	3	12	4.2e-07	<0.001	5.1
GO:0048869	cellular developmental process	4044	70	37.5	32.5	4.3e-07	<0.001	1.9
GO:1903508	positive regulation of nucleic acid-templated transcription	1390	34	12.9	21.1	4.3e-07	<0.001	2.6
GO:0045893	positive regulation of transcription, DNA-templated	1390	34	12.9	21.1	4.3e-07	<0.001	2.6
GO:0002682	regulation of immune system process	1461	35	13.6	21.4	4.7e-07	<0.001	2.6
GO:0070482	response to oxygen levels	368	16	3.4	12.6	4.8e-07	<0.001	4.7
GO:0010565	regulation of cellular ketone metabolic process	166	11	1.5	9.5	5.2e-07	<0.001	7.1
GO:0030178	negative regulation of Wnt signaling pathway	203	12	1.9	10.1	5.4e-07	<0.001	6.4
GO:1903050	regulation of proteolysis involved in cellular protein catabolic process	242	13	2.2	10.8	5.4e-07	<0.001	5.8
GO:0045892	negative regulation of transcription, DNA-templated	1148	30	10.7	19.3	5.5e-07	<0.001	2.8
GO:0043603	cellular amide metabolic process	965	27	9	18	5.6e-07	<0.001	3
GO:0044281	small molecule metabolic process	2095	44	19.4	24.6	5.9e-07	<0.001	2.3
GO:0060828	regulation of canonical Wnt signaling pathway	245	13	2.3	10.7	6.2e-07	<0.001	5.7
GO:0071453	cellular response to oxygen levels	206	12	1.9	10.1	6.3e-07	<0.001	6.3
GO:0006082	organic acid metabolic process	1094	29	10.2	18.8	6.3e-07	<0.001	2.9
GO:0002478	antigen processing and presentation of exogenous peptide antigen	171	11	1.6	9.4	6.9e-07	<0.001	6.9
GO:0031647	regulation of protein stability	248	13	2.3	10.7	7.1e-07	<0.001	5.6
GO:0031397	negative regulation of protein ubiquitination	138	10	1.3	8.7	7.5e-07	<0.001	7.8
GO:2001233	regulation of apoptotic signaling pathway	381	16	3.5	12.5	7.5e-07	<0.001	4.5
GO:0030154	cell differentiation	3870	67	35.9	31.1	7.8e-07	<0.001	1.9
GO:0019783	ubiquitin-like protein-specific protease activity	139	10	1.3	8.7	8e-07	<0.001	7.8
GO:0000932	P-body	109	9	1	8	9e-07	<0.001	8.9
GO:0048193	Golgi vesicle transport	341	15	3.2	11.8	9.4e-07	<0.001	4.7
GO:0070011	peptidase activity, acting on L-amino acid peptides	701	22	6.5	15.5	9.8e-07	<0.001	3.4
GO:0060070	canonical Wnt signaling pathway	298	14	2.8	11.2	9.9e-07	<0.001	5.1
GO:0051052	regulation of DNA metabolic process	390	16	3.6	12.4	1e-06	<0.001	4.4
GO:0016073	snRNA metabolic process	82	8	0.8	7.2	1e-06	<0.001	10.5
GO:0019884	antigen processing and presentation of exogenous antigen	178	11	1.7	9.3	1e-06	<0.001	6.7
GO:0006367	transcription initiation from RNA polymerase II promoter	178	11	1.7	9.3	1e-06	<0.001	6.7
GO:0060071	Wnt signaling pathway, planar cell polarity pathway	111	9	1	8	1e-06	<0.001	8.7
GO:0007267	cell-cell signaling	1581	36	14.7	21.3	1e-06	<0.001	2.5
GO:0044403	symbiosis, encompassing mutualism through parasitism	1000	27	9.3	17.7	1.1e-06	<0.001	2.9
GO:0090175	regulation of establishment of planar polarity	112	9	1	8	1.1e-06	<0.001	8.7
GO:0044419	interspecies interaction between organisms	1002	27	9.3	17.7	1.1e-06	<0.001	2.9
GO:0006364	rRNA processing	259	13	2.4	10.6	1.2e-06	<0.001	5.4
GO:0006611	protein export from nucleus	181	11	1.7	9.3	1.2e-06	<0.001	6.5
GO:0035145	exon-exon junction complex	21	5	0.2	4.8	1.2e-06	<0.001	25.7
GO:0034248	regulation of cellular amide metabolic process	396	16	3.7	12.3	1.2e-06	<0.001	4.4
GO:0016236	macroautophagy	262	13	2.4	10.6	1.3e-06	<0.001	5.3
GO:1903321	negative regulation of protein modification by small protein conjugation or removal	147	10	1.4	8.6	1.3e-06	<0.001	7.3
GO:0097367	carbohydrate derivative binding	2235	45	20.7	24.3	1.3e-06	<0.001	2.2
GO:0048002	antigen processing and presentation of peptide antigen	183	11	1.7	9.3	1.4e-06	<0.001	6.5
GO:0005789	endoplasmic reticulum membrane	1012	27	9.4	17.6	1.4e-06	<0.001	2.9
GO:0043436	oxoacid metabolic process	1076	28	10	18	1.4e-06	<0.001	2.8
GO:0005815	microtubule organizing center	661	21	6.1	14.9	1.4e-06	<0.001	3.4
GO:0042802	identical protein binding	1403	33	13	20	1.5e-06	<0.001	2.5
GO:0031123	RNA 3'-end processing	116	9	1.1	7.9	1.5e-06	<0.001	8.4
GO:0071822	protein complex subunit organization	1608	36	14.9	21.1	1.5e-06	<0.001	2.4
GO:0008233	peptidase activity	721	22	6.7	15.3	1.6e-06	<0.001	3.3
GO:0050851	antigen receptor-mediated signaling pathway	266	13	2.5	10.5	1.6e-06	<0.001	5.3
GO:0097525	spliceosomal snRNP complex	61	7	0.6	6.4	1.6e-06	<0.001	12.4
GO:1903362	regulation of cellular protein catabolic process	267	13	2.5	10.5	1.6e-06	<0.001	5.2
GO:0016032	viral process	960	26	8.9	17.1	1.6e-06	<0.001	2.9
GO:0034622	cellular macromolecular complex assembly	1023	27	9.5	17.5	1.7e-06	<0.001	2.8
GO:0006310	DNA recombination	268	13	2.5	10.5	1.7e-06	<0.001	5.2
GO:0044764	multi-organism cellular process	966	26	9	17	1.8e-06	0.002	2.9
GO:0016574	histone ubiquitination	40	6	0.4	5.6	1.8e-06	0.002	16.2
GO:0031967	organelle envelope	1158	29	10.7	18.3	1.9e-06	0.002	2.7
GO:0031975	envelope	1159	29	10.8	18.2	2e-06	0.002	2.7
GO:0042175	nuclear outer membrane-endoplasmic reticulum membrane network	1033	27	9.6	17.4	2e-06	0.002	2.8
GO:0031124	mRNA 3'-end processing	90	8	0.8	7.2	2.1e-06	0.002	9.6
GO:0019882	antigen processing and presentation	231	12	2.1	9.9	2.1e-06	0.002	5.6
GO:0032784	regulation of DNA-templated transcription, elongation	41	6	0.4	5.6	2.1e-06	0.002	15.8
GO:0001736	establishment of planar polarity	122	9	1.1	7.9	2.3e-06	0.002	7.9
GO:0007164	establishment of tissue polarity	122	9	1.1	7.9	2.3e-06	0.002	7.9
GO:0005783	endoplasmic reticulum	1707	37	15.8	21.2	2.3e-06	0.002	2.3
GO:0034243	regulation of transcription elongation from RNA polymerase II promoter	24	5	0.2	4.8	2.5e-06	0.002	22.4
GO:0043009	chordate embryonic development	574	19	5.3	13.7	2.5e-06	0.002	3.6
GO:0006913	nucleocytoplasmic transport	470	17	4.4	12.6	2.6e-06	0.002	3.9
GO:0009792	embryo development ending in birth or egg hatching	577	19	5.4	13.6	2.7e-06	0.002	3.5
GO:0006955	immune response	2076	42	19.3	22.7	2.7e-06	0.002	2.2
GO:0019221	cytokine-mediated signaling pathway	579	19	5.4	13.6	2.8e-06	0.002	3.5
GO:0051168	nuclear export	199	11	1.8	9.2	3e-06	0.002	6
GO:0051336	regulation of hydrolase activity	1384	32	12.8	19.2	3.1e-06	0.002	2.5
GO:1902578	single-organism localization	3312	58	30.7	27.3	3.2e-06	0.002	1.9
GO:0051169	nuclear transport	478	17	4.4	12.6	3.3e-06	0.002	3.8
GO:1902532	negative regulation of intracellular signal transduction	482	17	4.5	12.5	3.6e-06	0.002	3.8
GO:0050776	regulation of immune response	1005	26	9.3	16.7	3.7e-06	0.002	2.8
GO:0006281	DNA repair	537	18	5	13	3.8e-06	0.002	3.6
GO:0008234	cysteine-type peptidase activity	204	11	1.9	9.1	3.9e-06	0.002	5.8
GO:0051276	chromosome organization	1201	29	11.1	17.9	3.9e-06	0.002	2.6
GO:0045944	positive regulation of transcription from RNA polymerase II promoter	1074	27	10	17	4.1e-06	0.002	2.7
GO:0030532	small nuclear ribonucleoprotein complex	70	7	0.6	6.4	4.1e-06	0.002	10.8
GO:0016049	cell growth	487	17	4.5	12.5	4.2e-06	0.002	3.8
GO:0000122	negative regulation of transcription from RNA polymerase II promoter	769	22	7.1	14.9	4.4e-06	0.002	3.1
GO:0016072	rRNA metabolic process	294	13	2.7	10.3	4.7e-06	0.002	4.8
GO:0001738	morphogenesis of a polarized epithelium	133	9	1.2	7.8	4.7e-06	0.002	7.3
GO:0042325	regulation of phosphorylation	1414	32	13.1	18.9	4.7e-06	0.002	2.4
GO:0050778	positive regulation of immune response	780	22	7.2	14.8	5.4e-06	0.002	3
GO:1901796	regulation of signal transduction by p53 class mediator	172	10	1.6	8.4	5.5e-06	0.002	6.3
GO:0044452	nucleolar part	172	10	1.6	8.4	5.5e-06	0.002	6.3
GO:0005635	nuclear envelope	447	16	4.1	11.9	5.8e-06	0.002	3.9
GO:0005813	centrosome	500	17	4.6	12.4	5.9e-06	0.002	3.7
GO:0045087	innate immune response	906	24	8.4	15.6	5.9e-06	0.002	2.9
GO:0009790	embryo development	970	25	9	16	6.1e-06	0.002	2.8
GO:0045321	leukocyte activation	1229	29	11.4	17.6	6.1e-06	0.002	2.5
GO:0016570	histone modification	449	16	4.2	11.8	6.2e-06	0.002	3.8
GO:0048513	animal organ development	3306	57	30.7	26.3	6.3e-06	0.002	1.9
GO:0080135	regulation of cellular response to stress	615	19	5.7	13.3	6.7e-06	0.002	3.3
GO:0061024	membrane organization	1104	27	10.2	16.8	6.7e-06	0.002	2.6
GO:0032259	methylation	353	14	3.3	10.7	7e-06	0.002	4.3
GO:0006914	autophagy	454	16	4.2	11.8	7.1e-06	0.002	3.8
GO:0043021	ribonucleoprotein complex binding	107	8	1	7	7.6e-06	0.002	8.1
GO:0006417	regulation of translation	357	14	3.3	10.7	8e-06	0.002	4.2
GO:0006353	DNA-templated transcription, termination	108	8	1	7	8.2e-06	0.002	8
GO:0008047	enzyme activator activity	513	17	4.8	12.2	8.2e-06	0.002	3.6
GO:0071345	cellular response to cytokine stimulus	741	21	6.9	14.1	8.2e-06	0.002	3.1
GO:0006887	exocytosis	867	23	8	15	9e-06	0.002	2.9
GO:0001933	negative regulation of protein phosphorylation	411	15	3.8	11.2	9e-06	0.002	3.9
GO:0004843	thiol-dependent ubiquitin-specific protease activity	79	7	0.7	6.3	9.3e-06	0.002	9.5
GO:0034976	response to endoplasmic reticulum stress	268	12	2.5	9.5	9.5e-06	0.002	4.8
GO:0034504	protein localization to nucleus	364	14	3.4	10.6	9.9e-06	0.002	4.1
GO:0006406	mRNA export from nucleus	111	8	1	7	1e-05	0.002	7.8
GO:0071427	mRNA-containing ribonucleoprotein complex export from nucleus	111	8	1	7	1e-05	0.002	7.8
GO:0016772	transferase activity, transferring phosphorus-containing groups	1000	25	9.3	15.7	1e-05	0.002	2.7
GO:0072331	signal transduction by p53 class mediator	270	12	2.5	9.5	1e-05	0.002	4.8
GO:0042254	ribosome biogenesis	319	13	3	10	1.1e-05	0.004	4.4
GO:0036464	cytoplasmic ribonucleoprotein granule	187	10	1.7	8.3	1.1e-05	0.004	5.8
GO:0009888	tissue development	1908	38	17.7	20.3	1.2e-05	0.004	2.1
GO:0051865	protein autoubiquitination	55	6	0.5	5.5	1.2e-05	0.006	11.8
GO:1902589	single-organism organelle organization	1636	34	15.2	18.8	1.4e-05	0.01	2.2
GO:0048285	organelle fission	650	19	6	13	1.4e-05	0.012	3.1
GO:0044765	single-organism transport	3166	54	29.4	24.6	1.5e-05	0.012	1.8
GO:0006457	protein folding	236	11	2.2	8.8	1.5e-05	0.012	5
GO:0001076	transcription factor activity, RNA polymerase II transcription factor binding	154	9	1.4	7.6	1.5e-05	0.012	6.3
GO:0006352	DNA-templated transcription, initiation	237	11	2.2	8.8	1.6e-05	0.014	5
GO:0043414	macromolecule methylation	284	12	2.6	9.4	1.7e-05	0.014	4.6
GO:0000086	G2/M transition of mitotic cell cycle	239	11	2.2	8.8	1.7e-05	0.014	5
GO:0048699	generation of neurons	1372	30	12.7	17.3	1.8e-05	0.014	2.4
GO:0000785	chromatin	490	16	4.5	11.5	1.8e-05	0.014	3.5
GO:0000228	nuclear chromosome	547	17	5.1	11.9	1.9e-05	0.014	3.3
GO:0035770	ribonucleoprotein granule	198	10	1.8	8.2	1.9e-05	0.014	5.4
GO:0019902	phosphatase binding	158	9	1.5	7.5	1.9e-05	0.014	6.1
GO:0000280	nuclear division	606	18	5.6	12.4	2e-05	0.014	3.2
GO:0001099	basal RNA polymerase II transcription machinery binding	36	5	0.3	4.7	2e-05	0.016	15
GO:0001098	basal transcription machinery binding	36	5	0.3	4.7	2e-05	0.016	15
GO:0060548	negative regulation of cell death	915	23	8.5	14.5	2.1e-05	0.016	2.7
GO:0002684	positive regulation of immune system process	1046	25	9.7	15.3	2.1e-05	0.016	2.6
GO:0009653	anatomical structure morphogenesis	2428	44	22.5	21.5	2.4e-05	0.02	2
GO:0016569	covalent chromatin modification	558	17	5.2	11.8	2.4e-05	0.022	3.3
GO:0044839	cell cycle G2/M phase transition	248	11	2.3	8.7	2.4e-05	0.022	4.8
GO:0006461	protein complex assembly	1395	30	12.9	17.1	2.4e-05	0.022	2.3
GO:0042326	negative regulation of phosphorylation	448	15	4.2	10.8	2.5e-05	0.022	3.6
GO:0001510	RNA methylation	62	6	0.6	5.4	2.5e-05	0.022	10.4
GO:0070271	protein complex biogenesis	1396	30	13	17	2.5e-05	0.022	2.3
GO:0045595	regulation of cell differentiation	1542	32	14.3	17.7	2.6e-05	0.024	2.2
GO:0002764	immune response-regulating signaling pathway	621	18	5.8	12.2	2.7e-05	0.026	3.1
GO:0022008	neurogenesis	1474	31	13.7	17.3	2.7e-05	0.026	2.3
GO:2001234	negative regulation of apoptotic signaling pathway	207	10	1.9	8.1	2.7e-05	0.026	5.2
GO:0009887	animal organ morphogenesis	997	24	9.3	14.7	2.8e-05	0.026	2.6
GO:0002252	immune effector process	1200	27	11.1	15.9	2.9e-05	0.026	2.4
GO:0099503	secretory vesicle	935	23	8.7	14.3	2.9e-05	0.026	2.7
GO:0046903	secretion	1552	32	14.4	17.6	3e-05	0.026	2.2
GO:0044432	endoplasmic reticulum part	1202	27	11.2	15.8	3e-05	0.026	2.4
GO:0009451	RNA modification	129	8	1.2	6.8	3e-05	0.026	6.7
GO:0071426	ribonucleoprotein complex export from nucleus	129	8	1.2	6.8	3e-05	0.026	6.7
GO:0043549	regulation of kinase activity	809	21	7.5	13.5	3e-05	0.028	2.8
GO:0044454	nuclear chromosome part	513	16	4.8	11.2	3.1e-05	0.028	3.4
GO:0044429	mitochondrial part	1007	24	9.3	14.7	3.3e-05	0.028	2.6
GO:0071166	ribonucleoprotein complex localization	131	8	1.2	6.8	3.3e-05	0.028	6.6
GO:1901224	positive regulation of NIK/NF-kappaB signaling	40	5	0.4	4.6	3.4e-05	0.028	13.5
GO:0006952	defense response	1564	32	14.5	17.5	3.4e-05	0.028	2.2
GO:0001104	RNA polymerase II transcription cofactor activity	97	7	0.9	6.1	3.6e-05	0.03	7.8
GO:0044802	single-organism membrane organization	757	20	7	13	3.6e-05	0.03	2.8
GO:0002768	immune response-regulating cell surface receptor signaling pathway	467	15	4.3	10.7	3.9e-05	0.032	3.5
GO:0031965	nuclear membrane	310	12	2.9	9.1	4e-05	0.032	4.2
GO:0002253	activation of immune response	642	18	6	12	4.1e-05	0.034	3
GO:0002009	morphogenesis of an epithelium	526	16	4.9	11.1	4.2e-05	0.034	3.3
GO:0043066	negative regulation of apoptotic process	830	21	7.7	13.3	4.3e-05	0.034	2.7
GO:0006369	termination of RNA polymerase II transcription	69	6	0.6	5.4	4.5e-05	0.036	9.4
GO:0002757	immune response-activating signal transduction	588	17	5.5	11.5	4.6e-05	0.036	3.1
GO:0097191	extrinsic apoptotic signaling pathway	221	10	2.1	7.9	4.8e-05	0.036	4.9
GO:0034097	response to cytokine	836	21	7.8	13.2	4.8e-05	0.036	2.7
GO:0031593	polyubiquitin binding	43	5	0.4	4.6	4.9e-05	0.036	12.5
GO:0042795	snRNA transcription from RNA polymerase II promoter	70	6	0.6	5.4	4.9e-05	0.036	9.2
GO:0009301	snRNA transcription	70	6	0.6	5.4	4.9e-05	0.036	9.2
GO:0001775	cell activation	1381	29	12.8	16.2	5e-05	0.038	2.3
GO:1903311	regulation of mRNA metabolic process	139	8	1.3	6.7	5.1e-05	0.038	6.2
GO:0043069	negative regulation of programmed cell death	842	21	7.8	13.2	5.3e-05	0.04	2.7
GO:0007029	endoplasmic reticulum organization	44	5	0.4	4.6	5.5e-05	0.042	12.2
GO:2001235	positive regulation of apoptotic signaling pathway	181	9	1.7	7.3	5.5e-05	0.044	5.4
GO:0009605	response to external stimulus	2133	39	19.8	19.2	5.7e-05	0.05	2
GO:0001932	regulation of protein phosphorylation	1321	28	12.3	15.7	5.8e-05	0.05	2.3
GO:0008283	cell proliferation	1983	37	18.4	18.6	5.9e-05	0.05	2
GO:0006405	RNA export from nucleus	142	8	1.3	6.7	5.9e-05	0.05	6.1
GO:1905330	regulation of morphogenesis of an epithelium	183	9	1.7	7.3	6e-05	0.05	5.3

## Sheet: Gene profile 36
Selected	Weight	gene	SPOT	Control	T6	T12	T24	T48
	1	SNX11	ID_30	0	7.92	29.73	30.18	12.12
	1	ALS2	ID_37	0	0.78	5.74	3.53	4.07
	1	ST7	ID_66	0	6.48	21.63	15.83	8.27
	1	UPF1	ID_73	0	3.04	28.85	31.05	8.09
	1	FBXL3	ID_106	0	-0.28	6.46	10.32	5.58
	1	ZNF263	ID_127	0	4.87	26.44	18.98	11.68
	1	TNFRSF12A	ID_131	0	56.76	139.53	98	65.13
	1	CDKL3	ID_161	0	0.6	3.1	4.23	3.63
	1	SPRTN	ID_246	0	0.06	5.66	5.43	0.91
	1	SLC6A13	ID_262	0	0.52	3.49	2.8	1.05
	1	ABHD5	ID_284	0	8.39	17.64	16.43	5.85
	1	RNF14	ID_337	0	8.29	31.66	21.43	9.92
	1	ZRANB1	ID_395	0	0.72	2.24	1.82	0.83
	1	TOMM34	ID_449	0	0.52	19.34	24.23	17.48
	1	ATP6V0A1	ID_504	0	-5.4	51.81	61.84	44.11
	1	PSMA4	ID_574	0	41.35	114.95	166.71	71.01
	1	AIFM2	ID_582	0	0.29	12.04	18.06	8.6
	1	DCUN1D1	ID_594	0	0.19	5.22	2.79	1.42
	1	FAM214A	ID_618	0	2.14	10.63	11.9	7.04
	1	FNIP2	ID_701	0	0.01	1.17	0.74	0.45
	1	RELT	ID_739	0	3.19	13.25	12.38	1.44
	1	PITHD1	ID_779	0	44.73	136.88	159.56	108.78
	1	UNKL	ID_798	0	8.36	23.91	24.15	7.36
	1	CTDP1	ID_809;ID_66013	0	-0.42	5.06	7.99	3.76
	1	CCAR1	ID_814	0	14.09	22.69	22.83	20.64
	1	SNRNP40	ID_820	0	14.74	36.59	28.83	21.38
	1	QSER1	ID_823	0	0.27	3.36	2.37	2.15
	1	WAPAL	ID_848	0	5.5	23.23	21.51	17.12
	1	VMP1	ID_849	0	-10.8	119.18	136.67	34.69
	1	APPBP2	ID_850	0	-0.53	6.21	8.34	1.49
	1	DHX29	ID_1009	0	2.58	5.73	5.73	3.03
	1	OTUD5	ID_1039	0	8.17	48.07	38.02	8.13
	1	FUNDC1	ID_1081	0	0.75	10.6	12.43	8.83
	1	UBE2D1	ID_1195	0	5.39	24.84	28.54	19.67
	1	DHRS9	ID_1243	0	0.15	1.01	0.84	0.57
	1	GPATCH1	ID_1358	0	0.23	3.65	4.53	2.52
	1	CTTNBP2	ID_1372	0	-0.12	0.91	1.22	0.12
	1	UBE2A	ID_1403	0	6.16	59.72	65.9	23.26
	1	TNRC6C	ID_1442	0	0.28	4.13	3.62	1.79
	1	SMARCA2	ID_1502	0	1.2	10.09	10.73	5.61
	1	MOK	ID_1517	0	3.72	8.1	7.4	6.41
	1	C5ORF22	ID_1570	0	0.63	4.16	5.87	4.16
	1	LYRM2	ID_1594	0	0.04	2.49	3.38	1.45
	1	TNPO1	ID_1600	0	-1.38	17.2	22.41	8.3
	1	PLOD1	ID_1601	0	-0.03	61.84	52.74	39.23
	1	PIBF1	ID_1605	0	5.34	11.01	10.9	7.38
	1	CYLD	ID_1613	0	4.87	23.22	21.31	14.22
	1	ZMPSTE24	ID_1627	0	13.61	30.4	23.85	16.81
	1	WDR47	ID_1664	0	1.53	7.5	5.66	3.01
	1	USP40	ID_1686	0	-0.45	6.82	4.75	3.54
	1	SRRT	ID_1728	0	22.32	39.84	40.87	16.98
	1	SMOX	ID_1796	0	4.28	25.53	36.45	10.6
	1	NSFL1C	ID_1799	0	10.26	37.82	50.67	3.5
	1	SLC9A1	ID_1869	0	0.15	33.21	36.61	18.16
	1	NUDC	ID_1878	0	66.27	100.32	137.78	101.34
	1	TXNL1	ID_1928	0	24.2	86.52	81.93	27.44
	1	ZC3HC1	ID_1950	0	2.25	7.64	7.83	3.2
	1	TOX4	ID_1974	0	7.82	44.71	68.01	36.23
	1	LRRFIP2	ID_2007	0	0.07	21.34	17.56	13.72
	1	CREM	ID_2052	0	10.68	50.06	40.78	21.6
	1	GADD45B	ID_2136	0	61.23	90.81	67.48	71.35
	1	FBXO7	ID_2236	0	1.2	34.04	44.73	12.11
	1	RHBDD3	ID_2249	0	8.32	31.19	43.2	23.08
	1	PHF5A	ID_2310	0	23.56	47.42	44.23	28.03
	1	PSMC6	ID_2340	0	23.11	53.69	37.87	25.6
	1	PPM1A	ID_2369	0	0.36	11.35	11.99	7.34
	1	TRIP11	ID_2401	0	0.63	5.01	2.66	2.22
	1	PSMA6	ID_2415	0	49.45	143.37	170.85	83.19
	1	C20ORF24	ID_2448	0	24.31	73.94	116.07	70.02
	1	GID8	ID_2475	0	-1.19	8.34	11.99	5.86
	1	PSMD10	ID_2588	0	13.43	37.71	28.96	18.17
	1	ATG4A	ID_2589	0	0.35	12.93	16.74	5.96
	1	AMMECR1	ID_2606	0	0.25	2.32	2.8	0.45
	1	SRPX2	ID_2677	0	-0.06	1.31	1.4	1.12
	1	CAB39L	ID_2696	0	0.42	3.7	4.83	1.05
	1	MRPS31	ID_2707	0	-0.01	10.91	8.75	4.55
	1	MON1B	ID_2774	0	0.2	10.12	8.56	2.95
	1	UBFD1	ID_2819	0	1.93	24.77	31.29	6.31
	1	AAGAB	ID_2854	0	1.64	23.11	39.24	23.69
	1	HOMER2	ID_2874	0	0.3	0.94	1.14	0.74
	1	EIF3J	ID_2890	0	0.35	18.99	25.23	12.2
	1	MTMR9	ID_2955	0	-0.05	2.07	1.09	0.78
	1	TNFRSF10A	ID_2960	0	1.57	28.7	23.63	5.89
	1	PPP2CB	ID_2962	0	50.76	185.04	90.86	97.27
	1	VRK3	ID_3040	0	0.15	29.19	39.47	18.13
	1	FAM32A	ID_3041	0	7.31	66.58	72.06	35.93
	1	MED26	ID_3044	0	3.73	16.93	12.85	5.61
	1	ZNF419	ID_3050	0	0.62	1.55	1.28	0.97
	1	ELL	ID_3170	0	-1.32	16.94	18.57	3.96
	1	BUD31	ID_3286	0	21.81	63.58	96.43	65.6
	1	PSMA2	ID_3343;ID_46583	0	30.92	78.1	105.3	68.48
	1	RHEB	ID_3350	0	9.76	92.82	66.08	28.19
	1	CDC37L1	ID_3392	0	0.44	4.14	3.55	2.85
	1	EDRF1	ID_3487	0	3.07	11	15.56	9.38
	1	PITRM1	ID_3492	0	0.71	21.09	21.4	7.87
	1	SHOC2	ID_3502	0	4.79	18.37	14.76	7.23
	1	PBLD	ID_3512	0	0.03	1.22	0.81	0.7
	1	MED31	ID_3572	0	30.91	75.87	64.36	19.65
	1	TMEM33	ID_3655	0	3.32	22.28	20.97	5.91
	1	SLAIN2	ID_3658	0	0.04	8.26	4.95	2.25
	1	CHIC2	ID_3667	0	6.79	26.41	21.57	11.22
	1	LAMTOR3	ID_3670	0	15.97	53.12	37.3	28.9
	1	PUS3	ID_3752	0	7.93	14.09	10.96	6.9
	1	HIPK3	ID_3790	0	-0.11	9.48	6.46	5.46
	1	PRDM4	ID_3832	0	-0.04	10.96	7.19	3.09
	1	KCTD10	ID_3841	0	2.78	23.66	22.35	6.18
	1	CSRNP2	ID_3845	0	-0.27	10.17	7.65	4.46
	1	UHRF1BP1L	ID_3933	0	0.45	4.46	4.22	2.77
	1	PRKAB1	ID_3956	0	6.21	22.71	25.7	13.93
	1	RIC8B	ID_3968	0	1.17	5.59	7.23	1.7
	1	TDP2	ID_3975	0	1.72	13.08	16.59	9.25
	1	MTRF1L	ID_4005	0	-0.36	8.14	9.96	4.02
	1	RNF8	ID_4021	0	2.15	15.18	17.63	7.67
	1	TBP	ID_4103	0	5.89	20.65	14.37	7.48
	1	BTN2A1	ID_4125	0	1.3	7.42	7.77	2.62
	1	TTC1	ID_4187	0	20.64	64.37	104.32	66.86
	1	SUB1	ID_4198	0	23.02	90.89	118.77	70.86
	1	TARS	ID_4202	0	30.82	72.4	57.82	50.52
	1	TRIM23	ID_4225	0	-0.07	4.57	4.55	4.26
	1	TRAPPC13	ID_4226	0	2.81	6.38	5.48	6.71
	1	SELK	ID_4253	0	65.77	303.63	273.22	134.28
	1	BCL6	ID_4260	0	0.02	2.37	2.72	2.5
	1	C3ORF52	ID_4319	0	1.39	23.36	20.43	9
	1	KLHL18	ID_4329	0	-0.02	4.91	4.85	1.61
	1	LMAN2L	ID_4371	0	4.52	12.54	14.03	2.37
	1	PSMD14	ID_4406	0	50.11	122.17	95.36	51.94
	1	GPR75-ASB3	ID_4408;ID_55433	0	0.34	1.92	2.03	0.95
	1	AUP1	ID_4427	0	3.87	27.46	26.68	10.83
	1	GLS	ID_4446	0	-1.25	21.83	28.15	14.73
	1	COQ10B	ID_4463	0	-1.81	20.66	21.6	16.64
	1	NOL10	ID_4503	0	1.76	2.13	2.51	1.57
	1	SOS1	ID_4521	0	0.03	3.48	2.05	1.22
	1	PRDM2	ID_4632	0	1.26	6.95	4.77	3.91
	1	TROVE2	ID_4635	0	0.26	7.37	8.38	5.56
	1	PHTF1	ID_4647	0	1.36	4.52	6.87	5.14
	1	ZNF684	ID_4680	0	-0.06	1.62	1.4	0.5
	1	BLZF1	ID_4736	0	1.48	15.36	12.22	8.24
	1	SGK1	ID_4845	0	0.94	3.28	4.43	3.31
	1	RNF146	ID_4846	0	0.07	7.44	11.66	5.85
	1	UBE2B	ID_4894	0	69.07	225.89	116.06	138.64
	1	FKBP15	ID_4910	0	-0.59	6.77	8.23	1.1
	1	GLE1	ID_4916	0	0.99	7.63	11.81	5.12
	1	SUPT7L	ID_4980	0	1.43	16.68	17.47	11.07
	1	YIPF4	ID_4989	0	-2.26	24.77	31.45	28.03
	1	SNX19	ID_5075	0	-0.44	6.31	4.83	6.05
	1	MSANTD2	ID_5077	0	0.62	2.52	2.33	0.25
	1	SERP1	ID_5117	0	0.47	42.75	33.84	14.65
	1	MTERF2	ID_5125	0	0.45	1.21	1.91	1.05
	1	CLU	ID_5131	0	2447.4	3323.12	3597.3	2129.13
	1	PPP3CC	ID_5137	0	0.86	7.37	6.52	3.54
	1	COPS5	ID_5149	0	-0.99	20.52	29.69	21.19
	1	RDH10	ID_5150	0	-0.53	7.01	7.38	2.75
	1	PAPD5	ID_5169	0	0.29	4.45	3.9	3.18
	1	POPDC2	ID_5198	0	0.91	1.65	1.46	1.35
	1	TBC1D15	ID_5214	0	2.8	13.32	11.36	7.8
	1	LY9	ID_5270	0	0.19	1.14	0.91	0.34
	1	RBBP6	ID_5272	0	1.56	38.47	20.51	15.44
	1	PQLC1	ID_5293	0	-1.97	14.97	13.69	3.65
	1	FAM126A	ID_5308	0	0.08	2.51	2.57	1.02
	1	FAM199X	ID_5428	0	0.26	5.97	9.47	6.11
	1	NMI	ID_5435	0	0.92	1.84	2.99	1.35
	1	ACSL3	ID_5460	0	12.85	44.25	45.87	29.88
	1	SNAI1	ID_5509	0	-1.38	10.8	11.67	3.9
	1	MPHOSPH10	ID_5540	0	4.94	17.38	14.93	9.2
	1	MED20	ID_5585	0	1.02	7.12	10.48	7.25
	1	UPF3B	ID_5654	0	5.64	11.18	12.77	9.26
	1	PLGLB2	ID_5697	0	0.01	0.88	1.1	0.16
	1	STK35	ID_5753	0	-0.76	11.1	11.07	2.87
	1	SNRPB2	ID_5768	0	5.72	23.27	27.34	14.11
	1	ZNF436	ID_5787	0	0.69	6.7	3.94	2.04
	1	TMEM115	ID_5810	0	3.62	36.49	45.4	18.97
	1	AGO3	ID_5812	0	0.38	1.77	1.63	1.2
	1	SBDS	ID_5853	0	20.41	79.68	75.7	55
	1	ATG14	ID_5876	0	0.56	4.38	5.67	4.22
	1	IPPK	ID_5909	0	0.58	17.77	14.72	8.56
	1	TRAF2	ID_5918	0	-0.28	6.79	9	4.29
	1	METTL16	ID_5975	0	11.21	21.04	22.76	18.07
	1	RNF6	ID_5981	0	10.35	31.47	20.36	16.36
	1	RBM48	ID_5999	0	2.43	12.66	10.52	3.02
	1	PSMA1	ID_6126;ID_46406	0	19.75	58.92	56.95	46.19
	1	EAPP	ID_6176	0	10.26	24.69	23.56	11.46
	1	ZNF557	ID_6311	0	0.46	4.3	5.06	1.55
	1	ZNF337	ID_6334	0	-0.42	4.8	3.11	2.38
	1	ADRM1	ID_6341	0	73.88	184.49	231.59	135.41
	1	MED18	ID_6366	0	0.28	8.65	8.82	4.57
	1	ZNF426	ID_6377	0	0.08	1.09	1.1	1.11
	1	RBSN	ID_6464	0	-0.04	3.93	3.15	3.4
	1	PSMC3IP	ID_6479	0	3.18	14.02	16.42	13.24
	1	POLR3F	ID_6659	0	3.78	8.99	9.41	4.4
	1	CDK8	ID_6717	0	0.44	5.52	5.66	0.63
	1	MED10	ID_6782	0	3.19	41.03	65.04	47.05
	1	SARAF	ID_6831	0	0.01	61.74	37.33	29.63
	1	EIF2S1	ID_6846	0	13.67	39.37	34.27	17.15
	1	MBD2	ID_6854	0	0.11	9.04	7.63	1.95
	1	IL6ST	ID_6920	0	0.09	3.98	2.74	2.85
	1	CDC73	ID_6924	0	1.65	3.84	5.75	2.31
	1	TMEM165	ID_6999	0	3.76	25.25	26.62	5.38
	1	ISCA1	ID_7036	0	0.04	10.18	8.32	8.76
	1	RNFT2	ID_7049	0	4.55	17.41	24.36	16.71
	1	PNPLA8	ID_7063	0	0.52	20.34	11.03	7.34
	1	MAP3K7	ID_7085	0	0.03	5.45	8.94	4.99
	1	STX11	ID_7144	0	0.38	5.05	2.93	1.37
	1	ZNF670	ID_7171;ID_60911	0	1.01	4.12	3.15	2.93
	1	EGLN1	ID_7175	0	1.04	6.11	6.12	2.3
	1	RNASEL	ID_7184	0	0.35	5.13	3.42	1.16
	1	SCYL2	ID_7230	0	0.21	12	6.18	3.75
	1	SLC41A2	ID_7237	0	-0.39	3.68	5.16	2.48
	1	HUS1	ID_7283	0	1.62	5.34	7.77	4
	1	STAM	ID_7357	0	-0.14	18.07	13.71	6.88
	1	ABI1	ID_7359	0	2.67	17.42	14.25	5.6
	1	APTX	ID_7432	0	7.98	28.96	24.77	24.23
	1	CD72	ID_7442	0	0.21	9.11	16.06	11.48
	1	ZSCAN9	ID_7456	0	1.24	8.89	8.26	5.51
	1	TJAP1	ID_7467	0	1.1	14.37	17.39	4.16
	1	PGBD1	ID_7490	0	-0.21	2.26	2.16	0.64
	1	ANKRD42	ID_7518	0	0.23	5.14	4.14	3.72
	1	FDX1	ID_7556	0	1.9	6.64	7.21	4.77
	1	LRRC49	ID_7584	0	1.3	1.51	1.94	1.21
	1	GTF2B	ID_7609	0	21.09	53.58	64.93	24.63
	1	RTCA	ID_7621	0	3.09	30.38	19.02	12.2
	1	BARD1	ID_7690	0	0.37	1.38	1.27	0.17
	1	INTS12	ID_7779	0	0.55	11.58	9.42	4.07
	1	CPNE8	ID_7805	0	-0.02	3.28	2.27	1.95
	1	ETNK1	ID_7815	0	1.21	10.57	7.83	4.59
	1	ABHD13	ID_7922	0	0.32	3.06	2.48	1.94
	1	REM2	ID_7929	0	0.03	1.04	0.97	0.68
	1	NAA30	ID_7942	0	0.72	8.44	9.44	3.42
	1	MFAP1	ID_7967	0	5.71	33.72	43.13	13.73
	1	ZSCAN29	ID_7971	0	0.45	3.48	1.89	2.04
	1	LINS	ID_8011	0	0.59	3.48	3.67	2.86
	1	SEC11A	ID_8041	0	3.44	70.11	87.71	37.12
	1	ARHGAP17	ID_8055	0	2.75	23.03	31.48	8.68
	1	MAP1LC3B	ID_8076	0	65.12	311.39	152.26	181.55
	1	OSGIN1	ID_8082	0	107.04	339.38	410.87	96.37
	1	GALNT1	ID_8143	0	1.29	8.41	7.66	6.21
	1	EIF4A3	ID_8173	0	4.86	80.25	113.68	49.71
	1	MBD1	ID_8193	0	-1.99	23.23	26.97	7.02
	1	ZCCHC2	ID_8196	0	1.22	10.31	7.01	4.63
	1	SH3GL1	ID_8228	0	4.41	52.89	55.71	24.78
	1	C1ORF216	ID_8312	0	1.03	7.19	5.23	2.61
	1	TUFT1	ID_8414	0	2.01	9.64	14.69	8.96
	1	OAZ3	ID_8440	0	-0.03	1.24	1.52	0.61
	1	RIT1	ID_8479	0	0.42	1.37	1.01	0.84
	1	HNRNPLL	ID_8527	0	8.01	10.14	9.95	7.04
	1	TPRKB	ID_8550	0	19.01	36.86	27.29	24.61
	1	KIAA1715	ID_8588	0	0.6	9.17	5.94	2.17
	1	UBR3	ID_8593	0	3.22	13.02	10.33	3.35
	1	KANSL1L	ID_8604	0	0	1.43	1.01	1.26
	1	EAF1	ID_8629	0	2.96	18.9	12.47	4.57
	1	DYNC1LI1	ID_8631	0	0.91	10.63	14.54	10.22
	1	FIP1L1	ID_8708	0	-0.74	9.23	10.85	5.73
	1	SPATA5	ID_8733	0	0.61	1.02	0.92	0.43
	1	GIN1	ID_8775	0	-0.16	2.1	2.28	0.49
	1	DOK3	ID_8844	0	0.33	1.18	1.62	0.68
	1	WTAP	ID_8892	0	16.07	33.65	37.59	30.33
	1	RBAK	ID_8905	0	0.23	4.48	3.2	3.46
	1	MEPCE	ID_8931	0	9.58	31.96	34.71	10.1
	1	TMEM140	ID_8937	0	-0.39	3.01	3.63	2.17
	1	ACRC	ID_8982	0	0.35	1.06	0.62	0.54
	1	FBXO10	ID_9079	0	0.81	3.66	2.78	2.23
	1	SEC16A	ID_9131	0	3.4	29.79	33.41	15.87
	1	RPP30	ID_9164	0	5.58	21.74	37.96	27.83
	1	EIF4EBP2	ID_9170	0	2.72	9.92	9.06	3.25
	1	NKX6-2	ID_9180	0	1.72	7.5	10.44	6.72
	1	BTBD10	ID_9190	0	-1.85	19.64	14.31	7.24
	1	ADM	ID_9191	0	27.46	104.14	93.07	48.56
	1	NPAT	ID_9238	0	0.35	3.71	3.08	0.83
	1	MTA2	ID_9254	0	9.99	20.84	24.99	12.63
	1	PPP1R1C	ID_9369	0	-0.95	7.98	11.24	6.44
	1	MBIP	ID_9434	0	-0.65	6.81	6.08	3.39
	1	NEK7	ID_9447	0	-0.91	12.27	13.47	11.87
	1	CDC123	ID_9453	0	6.34	24.89	26.82	16.86
	1	FAM160B1	ID_9467	0	1.39	11.33	7.35	4.1
	1	GPATCH11	ID_9544	0	1.27	3.25	2.6	2.71
	1	TGOLN2	ID_9568	0	1.23	8.68	8.44	8.4
	1	MED21	ID_9646	0	8.31	19.05	18.38	17.61
	1	CWC27	ID_9656	0	6.82	11.11	15.39	13.25
	1	ZUFSP	ID_9752	0	0.97	14.97	10.18	8.85
	1	PPP2R5E	ID_9757	0	1.75	9.94	6.26	3.74
	1	TRIM11	ID_9811	0	1.21	25.14	31.37	9.74
	1	C21ORF91	ID_9838	0	1.74	4.74	5.78	1.4
	1	MRPL39	ID_9845	0	4.5	11.79	14.76	4.84
	1	ATP6V1C1	ID_9892	0	4.81	19.61	22.3	14.73
	1	VPS37A	ID_9977	0	5.06	29.15	26.14	17.3
	1	FAM161B	ID_9987	0	33.19	47.19	43.76	30.71
	1	WHAMM	ID_10008	0	0.98	6.45	7.12	2.62
	1	CCT8	ID_10013	0	32.67	123.53	150.45	68.25
	1	SCAF4	ID_10021	0	0.55	7.88	6.51	1.9
	1	NECAP2	ID_10122	0	0.08	26.29	39.3	19.57
	1	EYA3	ID_10236	0	0.16	2.59	2.19	1.34
	1	ABHD3	ID_10242	0	4.21	50.23	54.71	19.63
	1	SPATA2	ID_10272	0	0.92	6.66	5.71	1.25
	1	ZC3H18	ID_10285	0	2.25	9.79	14.65	6.1
	1	NBL1	ID_10307	0	4.59	42.83	43.97	8.7
	1	ADPGK	ID_10387	0	1.94	11.28	11.39	4.32
	1	UBR1	ID_10408	0	0	5.98	5.63	3.07
	1	ZNF230	ID_10449	0	0.75	2.11	1.45	1.13
	1	C19ORF47	ID_10536	0	0.47	15.11	22.73	13.17
	1	SAP30BP	ID_10658	0	49.19	142.1	114.23	61.39
	1	NXF1	ID_10748	0	16.94	73.18	124.99	87.78
	1	MAGOH	ID_10769	0	3.16	65.41	63.9	51.49
	1	KLHL21	ID_10779	0	6.21	28.67	25.37	10.41
	1	FUBP1	ID_10826	0	6.61	19.04	21.01	14.49
	1	TYW3	ID_10832	0	7.32	21.63	21.79	15.75
	1	ZNF326	ID_10845	0	4.11	13.27	14.89	5.92
	1	PEA15	ID_10867	0	14.28	63.77	55.35	25.92
	1	RBM15	ID_10883	0	1.1	4.36	2.65	3.7
	1	BROX	ID_10892	0	1.14	10.63	10.47	9.93
	1	WDR26	ID_10917	0	3.99	30.71	37.1	11.72
	1	C2ORF44	ID_10950	0	0.81	5.46	5.57	3.38
	1	SLC16A14	ID_10957	0	1.51	7.17	7.48	1.99
	1	GNPDA2	ID_11013	0	0.96	6.99	9.02	4.07
	1	RYBP	ID_11116	0	1.71	4.96	3.02	2.3
	1	PSMD6	ID_11136	0	43.65	109.4	89.88	42.75
	1	RCHY1	ID_11172	0	3.75	8.97	6.23	6.9
	1	SLC4A1AP	ID_11186	0	1.59	14.49	13.15	4.06
	1	KIAA1143	ID_11189;ID_64918	0	3.39	9.26	9.83	4.44
	1	TMEM41A	ID_11221	0	0.4	7.75	9.33	3.53
	1	DNAJB14	ID_11260	0	0.45	7.06	3.85	4.3
	1	NIPBL	ID_11339	0	2.13	22.77	18.92	14.41
	1	SLC25A46	ID_11342	0	0.91	3.57	2.84	2.88
	1	ANKRA2	ID_11382	0	0.25	7.29	7.44	2.74
	1	UBLCP1	ID_11383	0	0.11	11.23	7.02	5.25
	1	NSA2	ID_11388	0	1.71	21.33	23.96	17.24
	1	CCDC127	ID_11392	0	0.06	2.25	2	0.83
	1	STXBP5	ID_11423	0	-0.19	1.75	1.52	0.74
	1	STK17A	ID_11432	0	8.15	15.91	12.64	6.88
	1	ZNF12	ID_11454	0	1.31	11.35	8.88	8.88
	1	KIAA1429	ID_11540	0	2.62	55.69	56.63	37.69
	1	FAM219A	ID_11547	0	1.89	20.2	29.19	12.5
	1	LETM2	ID_11561	0	4.52	11.42	8.27	4.99
	1	FIGF	ID_11604	0	0.62	1.06	0.83	0.95
	1	SUGT1	ID_11645	0	52.55	112.74	111.81	56.59
	1	FAM175B	ID_11705	0	2.39	13.51	9	5.63
	1	CCDC186	ID_11746	0	1.25	11.82	8.1	8.61
	1	R3HCC1L	ID_11796	0	0.87	8.49	12.14	6.7
	1	ALKBH3	ID_11844	0	6.5	17.49	21.75	15.62
	1	CCT2	ID_11851	0	73.9	99.42	95.23	86.29
	1	WBP1L	ID_11864	0	-3	20.33	27.07	11.75
	1	SERPINB8	ID_11897	0	5.08	31.39	20	15.34
	1	FAM111A	ID_11994	0	0.17	2.75	3.59	0.56
	1	DCTN5	ID_12009	0	10.62	25.39	24.86	8.89
	1	TERF2IP	ID_12010	0	18.78	49.46	69.78	35.94
	1	STX3	ID_12028	0	5.56	39.01	32.68	33.72
	1	ZNF91	ID_12113	0	-0.19	4.22	5.13	2.54
	1	ZNF668	ID_12145	0	-0.33	7.1	8.48	1.31
	1	CYB5D2	ID_12237	0	0.42	2.08	3.03	1.1
	1	TMEM99	ID_12289	0	5.57	25.27	24.19	19.02
	1	KCTD5	ID_12302	0	13.07	64.06	81.72	16.49
	1	ZNF597	ID_12304	0	0.58	2.66	1.34	1.21
	1	SDHAF2	ID_12306	0	3.84	32.02	43.33	18.59
	1	C2CD3	ID_12319	0	1.33	6.6	4.27	3.04
	1	MAPK1IP1L	ID_12360	0	0.14	18.3	14.26	5.25
	1	DNAJC7	ID_12372;ID_12373	0	18.28	36.91	47.98	31.43
	1	CDKN2AIP	ID_12457	0	0.47	7.24	6.37	6.47
	1	CSNK1G1	ID_12586	0	0.28	4.33	3.09	2.55
	1	CD2BP2	ID_12609	0	-1.27	35	42.11	20.48
	1	CRADD	ID_12650	0	-0.26	3.32	2.5	0.97
	1	TM2D2	ID_12674	0	25.22	62.02	67.31	18.32
	1	FAM103A1	ID_12701	0	1.85	16.7	21.32	19.12
	1	TOR1AIP2	ID_12769	0	4.89	27.37	19.45	17.58
	1	USP38	ID_12831	0	5.02	17.34	13.32	7.17
	1	USP50	ID_12839	0	0.35	1.02	1.72	0.92
	1	ZNF212	ID_12843	0	1.22	10.2	7.1	3.69
	1	HARS	ID_12894	0	0.4	39.71	57.07	19.19
	1	LSM3	ID_12989	0	6.07	10.35	12.27	9.08
	1	TBCA	ID_13160	0	17.61	103	129.35	45.01
	1	PLRG1	ID_13170	0	4.71	40.03	30.9	13.43
	1	NHLH1	ID_13213	0	0.05	1.01	1.55	0.64
	1	RNMTL1	ID_13239	0	5.34	11.83	18.64	8.3
	1	MIR31HG	ID_13249	0	0.61	4.03	3.94	2.28
	1	BPGM	ID_13352	0	2.65	11.34	16.65	9.1
	1	CFAP53	ID_13364	0	-0.07	2.38	1.59	1.95
	1	FAM192A	ID_13454	0	3.18	11.9	18.46	9.86
	1	CCDC96	ID_13508	0	0.3	0.73	1.02	0.44
	1	ZNF680	ID_13512	0	0.48	5.01	3.2	2.25
	1	THAP2	ID_13596	0	0.68	3.45	2.15	1.13
	1	NMNAT1	ID_13633	0	0.43	3.77	3.72	1.81
	1	UBXN2A	ID_13699	0	-0.5	4.36	4.84	2.56
	1	CYB561D1	ID_13727	0	0.13	2.56	1.35	1.31
	1	PRPF8	ID_13739;ID_57965	0	14.43	42.57	49.43	18.14
	1	DDX23	ID_13743	0	0.2	11.76	13.66	3.18
	1	TMEM81	ID_13796	0	-0.47	9.23	15.25	10.41
	1	TMEM167A	ID_13821	0	1.46	36.38	27.15	15.03
	1	ZNF654	ID_13902	0	0.91	6.67	3.67	2.49
	1	SH3BP5L	ID_13908	0	8.28	34.62	43.78	12.09
	1	PSMD2	ID_13914	0	53.78	255.51	371.29	136.09
	1	ZNF408	ID_13926	0	-0.58	10.65	10.19	4.84
	1	LSM1	ID_13950	0	11.14	33.37	47.22	37.74
	1	EIF1AD	ID_13960	0	15.42	40.15	29.29	30.72
	1	SFN	ID_14040	0	600.16	798.26	884.76	762.35
	1	IP6K1	ID_14091	0	2.91	14.1	17.32	6.68
	1	CSTF3	ID_14093	0	3.38	24.39	25.74	8.88
	1	EID2	ID_14160	0	1.35	5.97	7.71	4.82
	1	METRNL	ID_14245;ID_58542	0	-1.77	43.94	64	42.83
	1	TOP3A	ID_14350	0	3.09	9.82	7.86	4.49
	1	ERICH5	ID_14384	0	2.28	19.16	17.33	12.11
	1	ASB8	ID_14489	0	0.54	6.64	5.65	2.82
	1	NSUN3	ID_14616	0	0.31	2.4	3.56	1.51
	1	MRFAP1L1	ID_14674	0	3.8	23.69	22.42	10.22
	1	GCC1	ID_14787	0	0.59	9.47	9.54	4.23
	1	MYLPF	ID_14908	0	0.56	1.24	1.05	0.99
	1	PAK2	ID_14940	0	-0.31	10.15	6.62	5.15
	1	C3ORF58	ID_15180	0	-0.18	4.67	4.55	2.53
	1	ZNF101	ID_15212	0	1.84	11.21	14.67	10.66
	1	CLN8	ID_15325;ID_61653	0	2.62	14.33	11.37	2.99
	1	GALR2	ID_15396	0	0.28	1.41	2.01	1.16
	1	NGRN	ID_15411	0	1.03	14.15	13.03	10.82
	1	C12ORF60	ID_15469	0	0	1.59	2.43	0.99
	1	MICA	ID_15525;ID_20057;ID_31870;ID_33321;ID_35051	0	1.2	6	8.42	3.81
	1	ABHD16B	ID_15536	0	1.86	3.89	3.11	2.92
	1	FAM46C	ID_15594	0	0.11	1.75	1.92	0.18
	1	UTP11L	ID_15597	0	-0.2	8.17	9.61	2.04
	1	DIABLO	ID_15738	0	13.25	58.17	78.82	47.06
	1	RP5-821D11.7	ID_15743	0	0.64	2.13	3.05	1.85
	1	EFCAB10	ID_15990	0	-0.23	3.56	4.96	2.63
	1	NDNL2	ID_16006;ID_65386	0	2.1	7.95	7.28	3.26
	1	LAMP1	ID_16201	0	12.32	71.71	94.75	51.71
	1	ZNF267	ID_16218	0	3.76	16.05	14.93	7.96
	1	AC084219.4	ID_16240	0	-0.02	2.3	1.27	1.11
	1	CCDC84	ID_16284;ID_64241	0	2.18	8.82	9.82	9.84
	1	ZNF197	ID_16353;ID_64962	0	0.92	6.3	4.06	2.61
	1	TMEM222	ID_16372	0	5.14	17.04	23.64	2.27
	1	MIR22HG	ID_16394;ID_66061	0	7.28	50.68	60.67	20.63
	1	TAF9B	ID_16554	0	0.96	1.53	1.94	0.97
	1	ZKSCAN4	ID_16606	0	0.43	2.12	2.51	1.46
	1	FANCM	ID_16652	0	1.12	2.93	3.36	0.82
	1	NUTM2B	ID_16762	0	0.15	1.57	2.39	1.41
	1	ZNF669	ID_16783	0	1.44	5.85	3.13	2.86
	1	C3ORF62	ID_16789	0	-0.23	3.45	5.15	3.48
	1	ZNF559	ID_16791	0	0.53	8.23	8.61	5.8
	1	MTF1	ID_16916	0	0.15	5.35	2.82	1.66
	1	SP6	ID_16999	0	5.03	19.84	19.76	5.69
	1	FAM53B	ID_17050	0	0.48	4.01	3.6	0.63
	1	ZNF79	ID_17118	0	1.16	2.72	3.68	2.09
	1	FAM217B	ID_17145	0	-0.05	3.67	3.7	1.23
	1	XPNPEP3	ID_17151	0	1.23	3.3	1.92	1.89
	1	TSC22D2	ID_17225	0	1.08	18.75	11.76	14.69
	1	PIK3R4	ID_17233	0	4.9	32.43	29.66	20.9
	1	ZNF136	ID_17297	0	1.11	4.46	3.22	2.31
	1	CXORF40B	ID_17407	0	4.11	17.87	14.01	11.05
	1	ZNF441	ID_17413	0	0.46	1.67	1.12	0.9
	1	MAFG	ID_17422	0	6.28	34.86	20.84	21.14
	1	MAGEA6	ID_17461	0	1.17	3.96	5.91	2.72
	1	TAF13	ID_17651	0	-0.87	89.39	96.57	77.54
	1	ZNF44	ID_17671	0	0.26	5.99	5.72	3.5
	1	ENTPD7	ID_17732	0	0.21	2.88	2.43	1.07
	1	HIBCH	ID_17773	0	1.87	15.58	13.47	7.04
	1	ZKSCAN8	ID_17826	0	-0.18	4.02	3.37	2.9
	1	ITSN2	ID_17848	0	-0.24	13.79	13.98	8.15
	1	YTHDF2	ID_17877	0	9.99	63.83	44.41	24.18
	1	CTR9	ID_17962	0	0.36	16.41	12.36	3.44
	1	GPATCH3	ID_17972	0	9.3	28.7	43	31
	1	PNP	ID_18001	0	-7.19	62.36	87.06	21.56
	1	KIF1BP	ID_18089	0	0.39	13.51	13.57	5.25
	1	ZNF525	ID_19695	0	1.45	4.74	3.91	2.84
	1	PHACTR4	ID_19904	0	-0.62	6.04	7.3	4.51
	1	ZNF468	ID_20094	0	0.87	11.9	9.46	7.19
	1	LCAT	ID_22759	0	-0.09	8.2	10.8	7.61
	1	DNAJC9	ID_22840	0	3.48	11.25	16.5	10.15
	1	ZNF845	ID_22974	0	0.43	5.75	3.34	2.51
	1	HAUS3	ID_23229	0	2.45	9.2	6.81	8.96
	1	RPS9P1	ID_23401	0	1.14	1.53	2.33	1.11
	1	MAGEA3	ID_24968	0	9.2	30.8	37.96	8.66
	1	CEBPD	ID_24969	0	0.16	1.9	1.5	0.43
	1	EXOSC6	ID_25735	0	0.79	5.14	4	3.03
	1	RFPL4A	ID_25849	0	0.57	1.91	3.06	1.69
	1	AC007319.1	ID_26191	0	0.28	1.88	1.25	1.71
	1	ZNF32-AS1	ID_27924	0	1.18	1.91	1.53	1.73
	1	RP11-157P1.4	ID_27992	0	0.47	1.55	1.14	0.46
	1	COX6A1P2	ID_28523	0	-0.16	2.93	3.03	2.03
	1	GEMIN8P4	ID_29457	0	0.43	2.1	2.45	1.29
	1	RP4-800M22.1	ID_29638	0	0.3	1.13	1.37	1.29
	1	RFPL4AL1	ID_30336	0	0.12	0.92	1.17	0.68
	1	KRT8P12	ID_30359	0	0.33	2.61	1.67	1.5
	1	IMPDH1P10	ID_32591	0	0.66	1.67	1.82	0.5
	1	RP11-613M10.6	ID_34197	0	0.65	1.75	1.58	0.92
	1	FAM103A2P	ID_35081	0	0.48	2.4	3.39	2.82
	1	TTC28-AS1	ID_35613	0	7.6	22.32	23.42	17.68
	1	HSPB1P1	ID_35694	0	21.46	47.64	46.68	23.28
	1	CBR3-AS1	ID_36306	0	1.08	4.12	3.61	3.88
	1	AC093110.3	ID_37267	0	0.85	1.94	1.74	1.17
	1	SCARNA12	ID_37665	0	-0.21	3.79	2.67	3.67
	1	RNF103	ID_37867	0	-1.44	9.52	11.16	3.24
	1	PCDHGC3	ID_38255	0	1.27	3.85	4.48	4.2
	1	TPM3P9	ID_38610	0	0.03	2.12	3.4	2.11
	1	PSMC1P1	ID_38823	0	3.99	9.92	10.56	5.73
	1	AC004893.11	ID_39343	0	0.11	1.1	0.69	0.33
	1	TICAM2	ID_39646	0	4.94	10.48	11.35	10.53
	1	AC006547.8	ID_39802	0	5.06	11.88	17.48	4.63
	1	RP11-727A23.5	ID_40422	0	0.94	6.91	4.89	4.17
	1	C15ORF38-AP3S2	ID_41746	0	4.15	8.28	11.87	8.44
	1	LRRC37BP1	ID_42050	0	0.94	2.57	2.81	1.67
	1	ATP6V1E2	ID_42118	0	0.7	6.35	5.21	3.25
	1	SCARNA14	ID_43664	0	0	10.56	13.75	8.98
	1	RP11-59O2.1	ID_44468	0	1.3	3.88	3.9	0.53
	1	OTUD6B-AS1	ID_44519	0	2	4.55	3.28	2.55
	1	RP11-109L13.1	ID_45480	0	0.27	1.53	1.74	0.13
	1	AC113404.1	ID_45519	0	2.88	13.53	10.48	4.68
	1	RP11-712L6.5	ID_45665	0	0.44	3.89	2.86	0.88
	1	TRAPPC2B	ID_46344	0	9.46	32.06	31.13	17.71
	1	RP11-809N8.2	ID_46698	0	6.08	21.8	27.38	9.36
	1	ZNF271P	ID_46861	0	1.06	5.85	5.75	6.3
	1	RP11-680A11.5	ID_47034	0	0.57	1.69	2.29	1.46
	1	INAFM1	ID_47084	0	2.47	10.13	16.65	10.49
	1	RP4-816N1.7	ID_47292	0	22.62	28.79	44.02	28.37
	1	RP11-134E15.2	ID_48090	0	0.29	1.04	1.25	0.65
	1	RP11-156E6.1	ID_48553	0	1.44	6.94	6.73	4.32
	1	RP11-488L18.10	ID_48747	0	0.1	6.12	3.38	2.67
	1	RP11-347C12.10	ID_49013	0	0.22	2.41	1.79	1
	1	RP11-24N18.1	ID_49272	0	-4.8	63.91	55.76	44.49
	1	AC006538.1	ID_49864	0	0.57	1.52	1.43	1.46
	1	RP11-961A15.1	ID_50598	0	0.98	3.68	3.13	2.59
	1	OTUD7B	ID_51666	0	0.95	6.11	5.31	2.46
	1	RP11-498C9.12	ID_51844	0	0.13	1.02	0.9	0.54
	1	CTD-2286N8.2	ID_54003	0	0	1.01	1.06	0.33
	1	MZF1-AS1	ID_54144	0	0.67	1.04	1.4	0.63
	1	AC007228.9	ID_54365	0	1.54	4.01	4.04	3.02
	1	CTC-453G23.8	ID_54371	0	0.03	1.2	1.26	0.41
	1	PTOV1-AS2	ID_54626	0	0.24	1.3	0.71	0.85
	1	CTD-2192J16.20	ID_54739	0	0.61	2.29	2.53	0.38
	1	SLC25A53	ID_54755	0	-0.04	1.74	1.21	0.41
	1	RP11-727A23.11	ID_54849	0	0.62	2.96	1.48	1.65
	1	RP11-245P10.8	ID_54946	0	0.3	1.78	2.22	0.88
	1	CTD-2124B8.2	ID_55222	0	0.76	3.02	2.52	2.68
	1	RP1-178F15.5	ID_56035	0	1.29	1.83	1.97	1.94
	1	CTD-2256P15.4	ID_56107	0	14.46	23.96	19.24	17.38
	1	POM121C	ID_56349	0	1.04	22.03	15.77	5.35
	1	RP11-762H8.4	ID_56366	0	45.04	141.24	122.22	81.27
	1	RP4-758J18.13	ID_56389	0	0.38	2.45	2.63	1.41
	1	RP3-428L16.2	ID_56630	0	0.72	1.74	1.45	1.18
	1	RP11-548H3.1	ID_57020	0	1.4	10.07	7.9	3.58
	1	RP11-390P24.1	ID_57118	0	0.05	1.18	1.47	1.18
	1	RP4-568C11.4	ID_57702	0	3.77	9.87	8.42	3.99
	1	PTCHD3P1	ID_58496	0	3.37	20.99	27.11	12.28
	1	RP11-455O6.8	ID_59590	0	3.46	5.23	5.26	2.78
	1	RP11-278C7.4	ID_59634	0	0.46	1.46	0.68	0.83
	1	RP11-699C17.1	ID_60764	0	0.21	1.04	1.06	0.81
	1	DDX52	ID_61042;ID_61490	0	0.1	1.6	1.85	0.79
	1	RP11-295M3.4	ID_61087	0	0	0.79	1.13	0.3
	1	RP11-697E22.1	ID_61135	0	3.81	8.54	14.46	7.47
	1	AC012314.29	ID_61179	0	-0.21	4.68	5.74	2.23
	1	TELOMERASE-VERT	ID_61366	0	-0.38	6.32	4.49	2.16
	1	CTC-487M23.6	ID_62885	0	1.21	2.8	2.3	1.29
	1	CH507-154B10.2	ID_63332	0	0.37	1.31	0.96	0.56
	1	AP000892.6	ID_63448	0	0.75	2.55	4.03	1.88
	1	AC074183.3	ID_63615	0	3.42	6.3	5.57	3.36
	1	CTC-471F3.4	ID_64198	0	-1.03	6.64	7.67	1.89
	1	AC126755.3	ID_64813	0	0	25.8	18.95	15.99
	1	AC255560.1	ID_65020	0	2.75	8.34	4.77	4.71
	1	WASH5P	ID_65716	0	1.5	6.2	4.12	2.19

## Sheet: GO profile 5
Category ID	Category Name	#Genes Category	#Genes Assigned	#Genes Expected	#Genes Enriched	p-value	Corrected p-value	Fold
GO:0044464	cell part	16473	1158	411.5	746.5	0	<0.001	2.8
GO:0005622	intracellular	14326	1098	357.9	740.1	0	<0.001	3.1
GO:0044424	intracellular part	14016	1078	350.2	727.8	0	<0.001	3.1
GO:0043229	intracellular organelle	12245	949	305.9	643.1	3.2e-295	<0.001	3.1
GO:0005737	cytoplasm	11145	909	278.4	630.6	1.5e-294	<0.001	3.3
GO:0043227	membrane-bounded organelle	12314	941	307.6	633.4	2.7e-286	<0.001	3.1
GO:0044444	cytoplasmic part	9209	794	230.1	563.9	8.5e-260	<0.001	3.5
GO:0043231	intracellular membrane-bounded organelle	10558	828	263.8	564.2	3.2e-245	<0.001	3.1
GO:0005515	protein binding	10979	800	274.3	525.7	7.1e-212	<0.001	2.9
GO:0044446	intracellular organelle part	8736	708	218.2	489.8	1.3e-206	<0.001	3.2
GO:0044422	organelle part	8942	714	223.4	490.6	5.6e-205	<0.001	3.2
GO:0071704	organic substance metabolic process	10781	765	269.3	495.7	1e-191	<0.001	2.8
GO:0044237	cellular metabolic process	10392	748	259.6	488.4	1.1e-189	<0.001	2.9
GO:0044763	single-organism cellular process	10778	760	269.3	490.7	2.8e-188	<0.001	2.8
GO:0044238	primary metabolic process	10403	731	259.9	471.1	1.4e-177	<0.001	2.8
GO:0050789	regulation of biological process	11040	731	275.8	455.2	2.4e-162	<0.001	2.7
GO:0050794	regulation of cellular process	10448	695	261	434	1.2e-152	<0.001	2.7
GO:0043170	macromolecule metabolic process	9172	634	229.1	404.9	1.7e-143	<0.001	2.8
GO:0044260	cellular macromolecule metabolic process	8405	585	210	375	7e-131	<0.001	2.8
GO:0012505	endomembrane system	4258	380	106.4	273.6	1.7e-110	<0.001	3.6
GO:0005634	nucleus	7095	494	177.2	316.8	2e-106	<0.001	2.8
GO:0005829	cytosol	4830	398	120.7	277.3	3.4e-105	<0.001	3.3
GO:0044425	membrane part	6706	472	167.5	304.5	1.7e-102	<0.001	2.8
GO:0043167	ion binding	6124	446	153	293	6.2e-101	<0.001	2.9
GO:0051716	cellular response to stimulus	7026	477	175.5	301.5	4e-98	<0.001	2.7
GO:0070013	intracellular organelle lumen	4980	391	124.4	266.6	1.3e-96	<0.001	3.1
GO:0043233	organelle lumen	4980	391	124.4	266.6	1.3e-96	<0.001	3.1
GO:0031982	vesicle	4303	359	107.5	251.5	3e-95	<0.001	3.3
GO:0044700	single organism signaling	6349	443	158.6	284.4	7.2e-94	<0.001	2.8
GO:0019538	protein metabolic process	5667	415	141.6	273.4	1.3e-93	<0.001	2.9
GO:0007154	cell communication	6375	441	159.3	281.7	3.9e-92	<0.001	2.8
GO:0006807	nitrogen compound metabolic process	6941	460	173.4	286.6	2e-90	<0.001	2.7
GO:0044710	single-organism metabolic process	4302	351	107.5	243.5	3.4e-90	<0.001	3.3
GO:0009058	biosynthetic process	6396	436	159.8	276.2	7.6e-89	<0.001	2.7
GO:0016043	cellular component organization	6109	424	152.6	271.4	1.8e-88	<0.001	2.8
GO:1901576	organic substance biosynthetic process	6318	430	157.8	272.2	3.3e-87	<0.001	2.7
GO:0051234	establishment of localization	5191	383	129.7	253.3	2.2e-86	<0.001	3
GO:0044249	cellular biosynthetic process	6229	424	155.6	268.4	8.2e-86	<0.001	2.7
GO:0006810	transport	5063	376	126.5	249.5	2e-85	<0.001	3
GO:0044267	cellular protein metabolic process	4969	371	124.1	246.9	8.3e-85	<0.001	3
GO:0007165	signal transduction	5848	406	146.1	259.9	3.3e-84	<0.001	2.8
GO:0048518	positive regulation of biological process	5427	386	135.6	250.4	1.6e-82	<0.001	2.8
GO:0019222	regulation of metabolic process	6420	421	160.4	260.6	4.2e-80	<0.001	2.6
GO:0097159	organic cyclic compound binding	6014	405	150.2	254.8	5.2e-80	<0.001	2.7
GO:1901363	heterocyclic compound binding	5930	399	148.1	250.9	1.5e-78	<0.001	2.7
GO:0043412	macromolecule modification	4198	327	104.9	222.1	2.6e-78	<0.001	3.1
GO:0048519	negative regulation of biological process	4856	354	121.3	232.7	1.1e-77	<0.001	2.9
GO:0044707	single-multicellular organism process	6161	406	153.9	252.1	1.9e-77	<0.001	2.6
GO:0048522	positive regulation of cellular process	4841	352	120.9	231.1	6.5e-77	<0.001	2.9
GO:0044428	nuclear part	4314	329	107.8	221.2	1.6e-76	<0.001	3.1
GO:0031090	organelle membrane	2862	262	71.5	190.5	4.4e-76	<0.001	3.7
GO:0044767	single-organism developmental process	5863	390	146.5	243.5	4.1e-75	<0.001	2.7
GO:0048523	negative regulation of cellular process	4397	330	109.8	220.2	5e-75	<0.001	3
GO:0048856	anatomical structure development	5533	375	138.2	236.8	4.7e-74	<0.001	2.7
GO:0034641	cellular nitrogen compound metabolic process	6486	410	162	248	5.2e-73	<0.001	2.5
GO:0031323	regulation of cellular metabolic process	6002	389	149.9	239.1	9.9e-72	<0.001	2.6
GO:0006464	cellular protein modification process	3942	304	98.5	205.5	2.6e-71	<0.001	3.1
GO:0036211	protein modification process	3942	304	98.5	205.5	2.6e-71	<0.001	3.1
GO:0023051	regulation of signaling	3142	266	78.5	187.5	4.3e-70	<0.001	3.4
GO:0005886	plasma membrane	5326	358	133.1	224.9	2.3e-69	<0.001	2.7
GO:0006793	phosphorus metabolic process	3239	269	80.9	188.1	3.5e-69	<0.001	3.3
GO:0006725	cellular aromatic compound metabolic process	6035	385	150.8	234.2	5.2e-69	<0.001	2.6
GO:0071944	cell periphery	5422	361	135.5	225.5	6.2e-69	<0.001	2.7
GO:0048583	regulation of response to stimulus	3767	292	94.1	197.9	9.2e-69	<0.001	3.1
GO:0010646	regulation of cell communication	3088	261	77.1	183.9	1.5e-68	<0.001	3.4
GO:1901360	organic cyclic compound metabolic process	6247	392	156.1	235.9	1.9e-68	<0.001	2.5
GO:0046483	heterocycle metabolic process	5998	382	149.8	232.2	3.4e-68	<0.001	2.5
GO:0006796	phosphate-containing compound metabolic process	3151	263	78.7	184.3	5.5e-68	<0.001	3.3
GO:0031981	nuclear lumen	3950	298	98.7	199.3	1.3e-67	<0.001	3
GO:0031224	intrinsic component of membrane	5544	363	138.5	224.5	1.8e-67	<0.001	2.6
GO:0060255	regulation of macromolecule metabolic process	5963	379	149	230	2.4e-67	<0.001	2.5
GO:0080090	regulation of primary metabolic process	5854	374	146.2	227.8	6.1e-67	<0.001	2.6
GO:0009059	macromolecule biosynthetic process	5226	348	130.6	217.4	3.5e-66	<0.001	2.7
GO:0034645	cellular macromolecule biosynthetic process	5062	341	126.5	214.5	6.2e-66	<0.001	2.7
GO:0007275	multicellular organism development	5078	341	126.9	214.1	1.4e-65	<0.001	2.7
GO:0016021	integral component of membrane	5411	354	135.2	218.8	1.7e-65	<0.001	2.6
GO:0006139	nucleobase-containing compound metabolic process	5827	370	145.6	224.4	1.9e-65	<0.001	2.5
GO:0009966	regulation of signal transduction	2787	240	69.6	170.4	2.9e-64	<0.001	3.4
GO:0098588	bounding membrane of organelle	1946	197	48.6	148.4	1.6e-63	<0.001	4.1
GO:0043169	cation binding	4218	301	105.4	195.6	6e-63	<0.001	2.9
GO:0046872	metal ion binding	4129	296	103.2	192.8	3e-62	<0.001	2.9
GO:0043228	non-membrane-bounded organelle	3988	289	99.6	189.4	1.2e-61	<0.001	2.9
GO:0043232	intracellular non-membrane-bounded organelle	3988	289	99.6	189.4	1.2e-61	<0.001	2.9
GO:0065009	regulation of molecular function	3011	246	75.2	170.8	1.4e-61	<0.001	3.3
GO:0016740	transferase activity	2402	216	60	156	8.7e-61	<0.001	3.6
GO:0048731	system development	4514	308	112.8	195.2	3.6e-60	<0.001	2.7
GO:0010467	gene expression	5327	339	133.1	205.9	1.5e-59	<0.001	2.5
GO:0044421	extracellular region part	3997	284	99.9	184.1	1e-58	<0.001	2.8
GO:0043230	extracellular organelle	2854	234	71.3	162.7	1.1e-58	<0.001	3.3
GO:0070062	extracellular exosome	2838	233	70.9	162.1	1.6e-58	<0.001	3.3
GO:1903561	extracellular vesicle	2853	233	71.3	161.7	4e-58	<0.001	3.3
GO:0035556	intracellular signal transduction	2636	221	65.9	155.1	6e-57	<0.001	3.4
GO:0031410	cytoplasmic vesicle	2194	199	54.8	144.2	1.9e-56	<0.001	3.6
GO:0097708	intracellular vesicle	2197	199	54.9	144.1	2.4e-56	<0.001	3.6
GO:0005654	nucleoplasm	3350	252	83.7	168.3	2.8e-56	<0.001	3
GO:0090304	nucleic acid metabolic process	5191	327	129.7	197.3	3.2e-56	<0.001	2.5
GO:0044271	cellular nitrogen compound biosynthetic process	4987	315	124.6	190.4	3.2e-54	<0.001	2.5
GO:0016070	RNA metabolic process	4682	301	117	184	3.5e-53	<0.001	2.6
GO:0043168	anion binding	2706	217	67.6	149.4	1.2e-52	<0.001	3.2
GO:0033036	macromolecule localization	2912	226	72.7	153.3	1.7e-52	<0.001	3.1
GO:0005739	mitochondrion	1715	167	42.8	124.2	2.4e-51	<0.001	3.9
GO:0006996	organelle organization	3733	259	93.3	165.7	2.8e-51	<0.001	2.8
GO:1902578	single-organism localization	3312	241	82.7	158.3	3.9e-51	<0.001	2.9
GO:0044085	cellular component biogenesis	2994	223	74.8	148.2	8.5e-49	<0.001	3
GO:0043234	protein complex	3113	228	77.8	150.2	1e-48	<0.001	2.9
GO:0018130	heterocycle biosynthetic process	4491	284	112.2	171.8	1.5e-48	<0.001	2.5
GO:0016192	vesicle-mediated transport	1962	175	49	126	1.8e-48	<0.001	3.6
GO:1901362	organic cyclic compound biosynthetic process	4631	289	115.7	173.3	2.5e-48	<0.001	2.5
GO:0005856	cytoskeleton	2031	178	50.7	127.3	3e-48	<0.001	3.5
GO:0048869	cellular developmental process	4044	265	101	164	6.8e-48	<0.001	2.6
GO:0008104	protein localization	2603	204	65	139	7.5e-48	<0.001	3.1
GO:0065008	regulation of biological quality	3558	245	88.9	156.1	8.8e-48	<0.001	2.8
GO:0050790	regulation of catalytic activity	2432	196	60.8	135.2	1e-47	<0.001	3.2
GO:0071702	organic substance transport	2726	209	68.1	140.9	1.4e-47	<0.001	3.1
GO:0010468	regulation of gene expression	4492	282	112.2	169.8	1.5e-47	<0.001	2.5
GO:0016787	hydrolase activity	2598	203	64.9	138.1	2.1e-47	<0.001	3.1
GO:0019438	aromatic compound biosynthetic process	4496	281	112.3	168.7	5.2e-47	<0.001	2.5
GO:0044765	single-organism transport	3166	227	79.1	147.9	5.8e-47	<0.001	2.9
GO:0034654	nucleobase-containing compound biosynthetic process	4423	277	110.5	166.5	1.8e-46	<0.001	2.5
GO:0030154	cell differentiation	3870	255	96.7	158.3	2.1e-46	<0.001	2.6
GO:0009056	catabolic process	2326	188	58.1	129.9	6.7e-46	<0.001	3.2
GO:0044281	small molecule metabolic process	2095	177	52.3	124.7	8.9e-46	<0.001	3.4
GO:0005794	Golgi apparatus	1484	146	37.1	108.9	2.3e-45	<0.001	3.9
GO:0051641	cellular localization	2593	198	64.8	133.2	9.9e-45	<0.001	3.1
GO:1901575	organic substance catabolic process	1905	166	47.6	118.4	1.3e-44	<0.001	3.5
GO:0031326	regulation of cellular biosynthetic process	4361	269	108.9	160.1	7.9e-44	<0.001	2.5
GO:0045184	establishment of protein localization	2147	176	53.6	122.4	9.7e-44	<0.001	3.3
GO:0042221	response to chemical	4220	263	105.4	157.6	1.4e-43	<0.001	2.5
GO:0009889	regulation of biosynthetic process	4409	270	110.1	159.9	2e-43	<0.001	2.5
GO:0036094	small molecule binding	2425	188	60.6	127.4	2.4e-43	<0.001	3.1
GO:0009653	anatomical structure morphogenesis	2428	188	60.7	127.3	2.9e-43	<0.001	3.1
GO:0019899	enzyme binding	1850	161	46.2	114.8	3.4e-43	<0.001	3.5
GO:0016310	phosphorylation	2255	180	56.3	123.7	3.6e-43	<0.001	3.2
GO:0022607	cellular component assembly	2733	201	68.3	132.7	5.1e-43	<0.001	2.9
GO:0009892	negative regulation of metabolic process	2783	203	69.5	133.5	6.3e-43	<0.001	2.9
GO:0071705	nitrogen compound transport	2348	183	58.7	124.3	1.8e-42	<0.001	3.1
GO:0032774	RNA biosynthetic process	3965	250	99.1	150.9	3.7e-42	<0.001	2.5
GO:0048513	animal organ development	3306	223	82.6	140.4	6.8e-42	<0.001	2.7
GO:0006950	response to stress	3758	241	93.9	147.1	9.1e-42	<0.001	2.6
GO:0098805	whole membrane	1580	144	39.5	104.5	6.8e-41	<0.001	3.6
GO:0097659	nucleic acid-templated transcription	3845	242	96.1	145.9	1.3e-40	<0.001	2.5
GO:0044093	positive regulation of molecular function	1923	160	48	112	1.6e-40	<0.001	3.3
GO:0006351	transcription, DNA-templated	3826	241	95.6	145.4	1.7e-40	<0.001	2.5
GO:0051171	regulation of nitrogen compound metabolic process	4458	265	111.4	153.6	2.6e-40	<0.001	2.4
GO:0070887	cellular response to chemical stimulus	2770	197	69.2	127.8	4.6e-40	<0.001	2.8
GO:0015833	peptide transport	2027	164	50.6	113.4	5.2e-40	<0.001	3.2
GO:0042886	amide transport	2051	165	51.2	113.8	6e-40	<0.001	3.2
GO:0015031	protein transport	1993	162	49.8	112.2	9e-40	<0.001	3.3
GO:0044248	cellular catabolic process	1957	160	48.9	111.1	1.4e-39	<0.001	3.3
GO:2000112	regulation of cellular macromolecule biosynthetic process	4060	247	101.4	145.6	4.7e-39	<0.001	2.4
GO:1902531	regulation of intracellular signal transduction	1750	149	43.7	105.3	7.3e-39	<0.001	3.4
GO:0010033	response to organic substance	2926	201	73.1	127.9	9.6e-39	<0.001	2.7
GO:0009893	positive regulation of metabolic process	3171	211	79.2	131.8	1.1e-38	<0.001	2.7
GO:0000166	nucleotide binding	2122	166	53	113	1.1e-38	<0.001	3.1
GO:1901265	nucleoside phosphate binding	2123	166	53	113	1.2e-38	<0.001	3.1
GO:0046907	intracellular transport	1737	148	43.4	104.6	1.2e-38	<0.001	3.4
GO:0051649	establishment of localization in cell	2062	163	51.5	111.5	1.6e-38	<0.001	3.2
GO:0010556	regulation of macromolecule biosynthetic process	4173	250	104.3	145.7	1.9e-38	<0.001	2.4
GO:1901564	organonitrogen compound metabolic process	2321	174	58	116	3.5e-38	<0.001	3
GO:0031324	negative regulation of cellular metabolic process	2464	180	61.6	118.4	4.8e-38	<0.001	2.9
GO:0019219	regulation of nucleobase-containing compound metabolic process	4187	249	104.6	144.4	9.1e-38	<0.001	2.4
GO:0003676	nucleic acid binding	4036	243	100.8	142.2	1.2e-37	<0.001	2.4
GO:0050793	regulation of developmental process	2284	171	57.1	113.9	1.9e-37	<0.001	3
GO:0010605	negative regulation of macromolecule metabolic process	2546	182	63.6	118.4	3e-37	<0.001	2.9
GO:0051252	regulation of RNA metabolic process	3829	234	95.7	138.3	3.3e-37	<0.001	2.4
GO:0051128	regulation of cellular component organization	2301	171	57.5	113.5	4.8e-37	<0.001	3
GO:1903506	regulation of nucleic acid-templated transcription	3689	228	92.2	135.8	6e-37	<0.001	2.5
GO:0006355	regulation of transcription, DNA-templated	3664	227	91.5	135.5	6.1e-37	<0.001	2.5
GO:2001141	regulation of RNA biosynthetic process	3708	228	92.6	135.4	1.3e-36	<0.001	2.5
GO:0005783	endoplasmic reticulum	1707	141	42.6	98.4	2.3e-35	<0.001	3.3
GO:1901135	carbohydrate derivative metabolic process	1280	120	32	88	2.7e-35	<0.001	3.8
GO:0031325	positive regulation of cellular metabolic process	2952	195	73.7	121.3	3e-35	<0.001	2.6
GO:0044433	cytoplasmic vesicle part	1426	127	35.6	91.4	4.3e-35	<0.001	3.6
GO:0097367	carbohydrate derivative binding	2235	164	55.8	108.2	7.3e-35	<0.001	2.9
GO:0043085	positive regulation of catalytic activity	1618	135	40.4	94.6	2.6e-34	<0.001	3.3
GO:0034613	cellular protein localization	1773	142	44.3	97.7	3.6e-34	<0.001	3.2
GO:0051239	regulation of multicellular organismal process	2691	182	67.2	114.8	3.7e-34	<0.001	2.7
GO:0006468	protein phosphorylation	1886	147	47.1	99.9	4.5e-34	<0.001	3.1
GO:0015630	microtubule cytoskeleton	1088	108	27.2	80.8	5.4e-34	<0.001	4
GO:0071310	cellular response to organic substance	2298	165	57.4	107.6	5.9e-34	<0.001	2.9
GO:0070727	cellular macromolecule localization	1784	142	44.6	97.4	7e-34	<0.001	3.2
GO:0051246	regulation of protein metabolic process	2595	177	64.8	112.2	1.2e-33	<0.001	2.7
GO:0010604	positive regulation of macromolecule metabolic process	2945	191	73.6	117.4	1.8e-33	<0.001	2.6
GO:0032879	regulation of localization	2511	173	62.7	110.3	2e-33	<0.001	2.8
GO:0032553	ribonucleotide binding	1895	146	47.3	98.7	2.7e-33	<0.001	3.1
GO:0006366	transcription from RNA polymerase II promoter	2122	155	53	102	1e-32	<0.001	2.9
GO:0032555	purine ribonucleotide binding	1878	144	46.9	97.1	1.3e-32	<0.001	3.1
GO:0051174	regulation of phosphorus metabolic process	1663	134	41.5	92.5	1.6e-32	<0.001	3.2
GO:0017076	purine nucleotide binding	1891	144	47.2	96.8	2.6e-32	<0.001	3
GO:0006357	regulation of transcription from RNA polymerase II promoter	1919	145	47.9	97.1	3.6e-32	<0.001	3
GO:0005773	vacuole	742	86	18.5	67.5	4.3e-32	<0.001	4.6
GO:0035639	purine ribonucleoside triphosphate binding	1834	140	45.8	94.2	1.6e-31	<0.001	3.1
GO:0051336	regulation of hydrolase activity	1384	119	34.6	84.4	1.7e-31	<0.001	3.4
GO:0032268	regulation of cellular protein metabolic process	2411	164	60.2	103.8	4.9e-31	<0.001	2.7
GO:0006629	lipid metabolic process	1381	118	34.5	83.5	5.4e-31	<0.001	3.4
GO:0019220	regulation of phosphate metabolic process	1650	130	41.2	88.8	1.3e-30	<0.001	3.2
GO:0030030	cell projection organization	1358	115	33.9	81.1	7e-30	<0.001	3.4
GO:1902589	single-organism organelle organization	1636	128	40.9	87.1	7.2e-30	<0.001	3.1
GO:0044430	cytoskeletal part	1537	123	38.4	84.6	1.3e-29	<0.001	3.2
GO:0008219	cell death	2083	147	52	95	1.8e-29	<0.001	2.8
GO:0006082	organic acid metabolic process	1094	101	27.3	73.7	2.7e-29	<0.001	3.7
GO:0044711	single-organism biosynthetic process	1492	120	37.3	82.7	4.1e-29	<0.001	3.2
GO:0012501	programmed cell death	1970	141	49.2	91.8	6.7e-29	<0.001	2.9
GO:0007166	cell surface receptor signaling pathway	2768	174	69.2	104.8	6.9e-29	<0.001	2.5
GO:0044431	Golgi apparatus part	916	91	22.9	68.1	8.2e-29	<0.001	4
GO:0043436	oxoacid metabolic process	1076	99	26.9	72.1	1.3e-28	<0.001	3.7
GO:0006915	apoptotic process	1849	135	46.2	88.8	1.6e-28	<0.001	2.9
GO:0044459	plasma membrane part	2639	168	65.9	102.1	1.7e-28	<0.001	2.5
GO:0044255	cellular lipid metabolic process	1082	99	27	72	2e-28	<0.001	3.7
GO:0000323	lytic vacuole	645	75	16.1	58.9	3.2e-28	<0.001	4.7
GO:0005764	lysosome	645	75	16.1	58.9	3.2e-28	<0.001	4.7
GO:0030234	enzyme regulator activity	1021	95	25.5	69.5	7.3e-28	<0.001	3.7
GO:0051130	positive regulation of cellular component organization	1183	103	29.6	73.4	8.4e-28	<0.001	3.5
GO:0008283	cell proliferation	1983	139	49.5	89.5	1.3e-27	<0.001	2.8
GO:0051345	positive regulation of hydrolase activity	961	91	24	67	2.8e-27	<0.001	3.8
GO:0000139	Golgi membrane	703	77	17.6	59.4	3e-27	<0.001	4.4
GO:0042325	regulation of phosphorylation	1414	113	35.3	77.7	3.2e-27	<0.001	3.2
GO:0009057	macromolecule catabolic process	1215	103	30.4	72.6	7e-27	<0.001	3.4
GO:0010941	regulation of cell death	1537	118	38.4	79.6	7.1e-27	<0.001	3.1
GO:0005975	carbohydrate metabolic process	577	69	14.4	54.6	8.7e-27	<0.001	4.8
GO:0023056	positive regulation of signaling	1587	120	39.6	80.4	9.8e-27	<0.001	3
GO:0043087	regulation of GTPase activity	717	77	17.9	59.1	1.1e-26	<0.001	4.3
GO:0007399	nervous system development	2243	148	56	92	1.1e-26	<0.001	2.6
GO:0044432	endoplasmic reticulum part	1202	102	30	72	1.2e-26	<0.001	3.4
GO:0005768	endosome	846	84	21.1	62.9	1.2e-26	<0.001	4
GO:0016772	transferase activity, transferring phosphorus-containing groups	1000	92	25	67	1.2e-26	<0.001	3.7
GO:0046903	secretion	1552	118	38.8	79.2	1.7e-26	<0.001	3
GO:0032940	secretion by cell	1422	112	35.5	76.5	1.8e-26	<0.001	3.2
GO:0043933	macromolecular complex subunit organization	2014	138	50.3	87.7	1.8e-26	<0.001	2.7
GO:0044429	mitochondrial part	1007	92	25.2	66.8	1.9e-26	<0.001	3.7
GO:0019637	organophosphate metabolic process	1191	101	29.8	71.2	2.2e-26	<0.001	3.4
GO:0071822	protein complex subunit organization	1608	120	40.2	79.8	3.1e-26	<0.001	3
GO:0010647	positive regulation of cell communication	1579	118	39.4	78.6	7.2e-26	<0.001	3
GO:0042127	regulation of cell proliferation	1560	117	39	78	8.7e-26	<0.001	3
GO:0048584	positive regulation of response to stimulus	2131	141	53.2	87.8	1.5e-25	<0.001	2.6
GO:0043067	regulation of programmed cell death	1438	111	35.9	75.1	1.6e-25	<0.001	3.1
GO:0043547	positive regulation of GTPase activity	660	72	16.5	55.5	1.9e-25	<0.001	4.4
GO:0031399	regulation of protein modification process	1701	122	42.5	79.5	3.7e-25	<0.001	2.9
GO:0006886	intracellular protein transport	1174	98	29.3	68.7	4e-25	<0.001	3.3
GO:0010629	negative regulation of gene expression	1686	121	42.1	78.9	5.5e-25	<0.001	2.9
GO:0010628	positive regulation of gene expression	1756	124	43.9	80.1	5.7e-25	<0.001	2.8
GO:0042981	regulation of apoptotic process	1424	109	35.6	73.4	8.8e-25	<0.001	3.1
GO:0044437	vacuolar part	539	64	13.5	50.5	9.1e-25	<0.001	4.8
GO:0042995	cell projection	1862	128	46.5	81.5	1e-24	<0.001	2.8
GO:0048468	cell development	1935	131	48.3	82.7	1.1e-24	<0.001	2.7
GO:0045595	regulation of cell differentiation	1542	114	38.5	75.5	1.2e-24	<0.001	3
GO:0006461	protein complex assembly	1395	107	34.9	72.1	2.1e-24	<0.001	3.1
GO:0070271	protein complex biogenesis	1396	107	34.9	72.1	2.2e-24	<0.001	3.1
GO:0009967	positive regulation of signal transduction	1448	109	36.2	72.8	3.3e-24	<0.001	3
GO:0001932	regulation of protein phosphorylation	1321	103	33	70	4.5e-24	<0.001	3.1
GO:1902494	catalytic complex	1324	103	33.1	69.9	5.3e-24	<0.001	3.1
GO:0044087	regulation of cellular component biogenesis	811	78	20.3	57.7	5.7e-24	<0.001	3.8
GO:0018193	peptidyl-amino acid modification	1227	98	30.7	67.3	1e-23	<0.001	3.2
GO:0007264	small GTPase mediated signal transduction	499	60	12.5	47.5	1.4e-23	<0.001	4.8
GO:0065003	macromolecular complex assembly	1754	121	43.8	77.2	1.6e-23	<0.001	2.8
GO:0007010	cytoskeleton organization	1170	95	29.2	65.8	1.6e-23	<0.001	3.3
GO:0033554	cellular response to stress	1853	125	46.3	78.7	1.9e-23	<0.001	2.7
GO:0019752	carboxylic acid metabolic process	966	85	24.1	60.9	2e-23	<0.001	3.5
GO:0055114	oxidation-reduction process	1008	87	25.2	61.8	2.2e-23	<0.001	3.5
GO:0044712	single-organism catabolic process	954	84	23.8	60.2	3.5e-23	<0.001	3.5
GO:0008047	enzyme activator activity	513	60	12.8	47.2	5.8e-23	<0.001	4.7
GO:0042175	nuclear outer membrane-endoplasmic reticulum membrane network	1033	87	25.8	61.2	1.1e-22	<0.001	3.4
GO:0031327	negative regulation of cellular biosynthetic process	1519	109	37.9	71.1	1.4e-22	<0.001	2.9
GO:1901137	carbohydrate derivative biosynthetic process	763	73	19.1	53.9	2.2e-22	<0.001	3.8
GO:2000026	regulation of multicellular organismal development	1742	118	43.5	74.5	2.6e-22	<0.001	2.7
GO:0006928	movement of cell or subcellular component	1935	126	48.3	77.7	2.6e-22	<0.001	2.6
GO:0006887	exocytosis	867	78	21.7	56.3	3.5e-22	<0.001	3.6
GO:0009890	negative regulation of biosynthetic process	1540	109	38.5	70.5	4e-22	<0.001	2.8
GO:0005789	endoplasmic reticulum membrane	1012	85	25.3	59.7	4.2e-22	<0.001	3.4
GO:2000113	negative regulation of cellular macromolecule biosynthetic process	1359	101	34	67	4.3e-22	<0.001	3
GO:0033043	regulation of organelle organization	1183	93	29.6	63.4	4.4e-22	<0.001	3.1
GO:0032559	adenyl ribonucleotide binding	1543	109	38.5	70.5	4.6e-22	<0.001	2.8
GO:0022008	neurogenesis	1474	106	36.8	69.2	4.7e-22	<0.001	2.9
GO:0005815	microtubule organizing center	661	67	16.5	50.5	5.3e-22	<0.001	4.1
GO:0030554	adenyl nucleotide binding	1554	109	38.8	70.2	7.9e-22	<0.001	2.8
GO:0006508	proteolysis	1791	119	44.7	74.3	8e-22	<0.001	2.7
GO:1902580	single-organism cellular localization	927	80	23.2	56.8	1.4e-21	<0.001	3.5
GO:0003677	DNA binding	2512	147	62.8	84.2	1.7e-21	<0.001	2.3
GO:0048585	negative regulation of response to stimulus	1414	102	35.3	66.7	2.3e-21	<0.001	2.9
GO:0016301	kinase activity	858	76	21.4	54.6	3.1e-21	<0.001	3.5
GO:0051240	positive regulation of multicellular organismal process	1466	104	36.6	67.4	3.2e-21	<0.001	2.8
GO:0044265	cellular macromolecule catabolic process	982	82	24.5	57.5	3.3e-21	<0.001	3.3
GO:0010558	negative regulation of macromolecule biosynthetic process	1444	103	36.1	66.9	3.3e-21	<0.001	2.9
GO:0051172	negative regulation of nitrogen compound metabolic process	1562	108	39	69	3.6e-21	<0.001	2.8
GO:0031967	organelle envelope	1158	90	28.9	61.1	4.5e-21	<0.001	3.1
GO:0044723	single-organism carbohydrate metabolic process	456	54	11.4	42.6	4.7e-21	<0.001	4.7
GO:0031975	envelope	1159	90	29	61	4.8e-21	<0.001	3.1
GO:0031328	positive regulation of cellular biosynthetic process	1788	117	44.7	72.3	6.1e-21	<0.001	2.6
GO:0016788	hydrolase activity, acting on ester bonds	749	70	18.7	51.3	6.1e-21	<0.001	3.7
GO:0005524	ATP binding	1506	105	37.6	67.4	7.2e-21	<0.001	2.8
GO:0009891	positive regulation of biosynthetic process	1817	118	45.4	72.6	7.4e-21	<0.001	2.6
GO:0045892	negative regulation of transcription, DNA-templated	1148	89	28.7	60.3	8.8e-21	<0.001	3.1
GO:0048699	generation of neurons	1372	99	34.3	64.7	9e-21	<0.001	2.9
GO:1903507	negative regulation of nucleic acid-templated transcription	1193	91	29.8	61.2	9.4e-21	<0.001	3.1
GO:1901700	response to oxygen-containing compound	1536	106	38.4	67.6	9.9e-21	<0.001	2.8
GO:0009101	glycoprotein biosynthetic process	354	47	8.8	38.2	1.5e-20	<0.001	5.3
GO:0045934	negative regulation of nucleobase-containing compound metabolic process	1407	100	35.2	64.8	1.7e-20	<0.001	2.8
GO:0009100	glycoprotein metabolic process	420	51	10.5	40.5	1.9e-20	<0.001	4.9
GO:0023057	negative regulation of signaling	1251	93	31.3	61.7	2e-20	<0.001	3
GO:1902679	negative regulation of RNA biosynthetic process	1209	91	30.2	60.8	2.3e-20	<0.001	3
GO:0016773	phosphotransferase activity, alcohol group as acceptor	787	71	19.7	51.3	2.3e-20	<0.001	3.6
GO:0051253	negative regulation of RNA metabolic process	1257	93	31.4	61.6	2.7e-20	<0.001	3
GO:1901566	organonitrogen compound biosynthetic process	1420	100	35.5	64.5	3.2e-20	<0.001	2.8
GO:0000902	cell morphogenesis	914	77	22.8	54.2	3.3e-20	<0.001	3.4
GO:0007049	cell cycle	1736	113	43.4	69.6	4.4e-20	<0.001	2.6
GO:0010648	negative regulation of cell communication	1247	92	31.2	60.8	5.2e-20	<0.001	3
GO:0051173	positive regulation of nitrogen compound metabolic process	1829	116	45.7	70.3	1e-19	<0.001	2.5
GO:0045936	negative regulation of phosphate metabolic process	577	59	14.4	44.6	1e-19	<0.001	4.1
GO:0061024	membrane organization	1104	85	27.6	57.4	1e-19	<0.001	3.1
GO:0010563	negative regulation of phosphorus metabolic process	578	59	14.4	44.6	1.1e-19	<0.001	4.1
GO:0009888	tissue development	1908	119	47.7	71.3	1.2e-19	<0.001	2.5
GO:0048471	perinuclear region of cytoplasm	654	63	16.3	46.7	1.2e-19	<0.001	3.9
GO:0051248	negative regulation of protein metabolic process	1114	85	27.8	57.2	1.8e-19	<0.001	3.1
GO:0032989	cellular component morphogenesis	1007	80	25.2	54.8	2e-19	<0.001	3.2
GO:0030182	neuron differentiation	1252	91	31.3	59.7	2.2e-19	<0.001	2.9
GO:0009968	negative regulation of signal transduction	1143	86	28.6	57.4	2.6e-19	<0.001	3
GO:0070085	glycosylation	288	41	7.2	33.8	3.2e-19	<0.001	5.7
GO:0031175	neuron projection development	847	72	21.2	50.8	3.4e-19	<0.001	3.4
GO:0048666	neuron development	995	79	24.9	54.1	3.5e-19	<0.001	3.2
GO:0031344	regulation of cell projection organization	556	57	13.9	43.1	3.8e-19	<0.001	4.1
GO:0005774	vacuolar membrane	383	47	9.6	37.4	3.9e-19	<0.001	4.9
GO:0045935	positive regulation of nucleobase-containing compound metabolic process	1720	110	43	67	5.1e-19	<0.001	2.6
GO:0005102	receptor binding	1529	102	38.2	63.8	5.8e-19	<0.001	2.7
GO:0051049	regulation of transport	1826	114	45.6	68.4	6.9e-19	<0.001	2.5
GO:0009605	response to external stimulus	2133	126	53.3	72.7	7.6e-19	<0.001	2.4
GO:0008289	lipid binding	659	62	16.5	45.5	7.7e-19	<0.001	3.8
GO:0046486	glycerolipid metabolic process	440	50	11	39	7.9e-19	<0.001	4.5
GO:0097458	neuron part	1329	93	33.2	59.8	1e-18	<0.001	2.8
GO:0022603	regulation of anatomical structure morphogenesis	951	76	23.8	52.2	1.2e-18	<0.001	3.2
GO:0001775	cell activation	1381	95	34.5	60.5	1.3e-18	<0.001	2.8
GO:0044451	nucleoplasm part	1085	82	27.1	54.9	1.4e-18	<0.001	3
GO:0051338	regulation of transferase activity	977	77	24.4	52.6	1.5e-18	<0.001	3.2
GO:0000122	negative regulation of transcription from RNA polymerase II promoter	769	67	19.2	47.8	1.7e-18	<0.001	3.5
GO:0010557	positive regulation of macromolecule biosynthetic process	1652	106	41.3	64.7	1.8e-18	<0.001	2.6
GO:1903508	positive regulation of nucleic acid-templated transcription	1390	95	34.7	60.3	2.1e-18	<0.001	2.7
GO:0045893	positive regulation of transcription, DNA-templated	1390	95	34.7	60.3	2.1e-18	<0.001	2.7
GO:0051270	regulation of cellular component movement	813	69	20.3	48.7	2.1e-18	<0.001	3.4
GO:0051254	positive regulation of RNA metabolic process	1463	98	36.5	61.5	2.2e-18	<0.001	2.7
GO:1902582	single-organism intracellular transport	722	64	18	46	4.2e-18	<0.001	3.5
GO:0006955	immune response	2076	122	51.9	70.1	4.2e-18	<0.001	2.4
GO:0051094	positive regulation of developmental process	1197	86	29.9	56.1	4.5e-18	<0.001	2.9
GO:0043413	macromolecule glycosylation	279	39	7	32	4.5e-18	<0.001	5.6
GO:0006486	protein glycosylation	279	39	7	32	4.5e-18	<0.001	5.6
GO:0009719	response to endogenous stimulus	1625	104	40.6	63.4	4.7e-18	<0.001	2.6
GO:1902680	positive regulation of RNA biosynthetic process	1412	95	35.3	59.7	5.7e-18	<0.001	2.7
GO:0007267	cell-cell signaling	1581	102	39.5	62.5	5.8e-18	<0.001	2.6
GO:0043549	regulation of kinase activity	809	68	20.2	47.8	6e-18	<0.001	3.4
GO:0060548	negative regulation of cell death	915	73	22.9	50.1	6.2e-18	<0.001	3.2
GO:0046914	transition metal ion binding	1373	93	34.3	58.7	8.4e-18	<0.001	2.7
GO:0070161	anchoring junction	520	53	13	40	8.6e-18	<0.001	4.1
GO:0044440	endosomal part	466	50	11.6	38.4	8.8e-18	<0.001	4.3
GO:0030163	protein catabolic process	838	69	20.9	48.1	1e-17	<0.001	3.3
GO:0000904	cell morphogenesis involved in differentiation	657	60	16.4	43.6	1.2e-17	<0.001	3.7
GO:0099503	secretory vesicle	935	73	23.4	49.6	2e-17	<0.001	3.1
GO:0040012	regulation of locomotion	812	67	20.3	46.7	2.7e-17	<0.001	3.3
GO:0031400	negative regulation of protein modification process	611	57	15.3	41.7	2.9e-17	<0.001	3.7
GO:0005813	centrosome	500	51	12.5	38.5	3.5e-17	<0.001	4.1
GO:0072359	circulatory system development	946	73	23.6	49.4	3.7e-17	<0.001	3.1
GO:0005912	adherens junction	502	51	12.5	38.5	4.1e-17	<0.001	4.1
GO:0070647	protein modification by small protein conjugation or removal	1119	80	28	52	8.8e-17	<0.001	2.9
GO:0008610	lipid biosynthetic process	668	59	16.7	42.3	1e-16	<0.001	3.5
GO:0005730	nucleolus	923	71	23.1	47.9	1.2e-16	<0.001	3.1
GO:0045055	regulated exocytosis	753	63	18.8	44.2	1.2e-16	<0.001	3.3
GO:0044092	negative regulation of molecular function	1127	80	28.2	51.8	1.3e-16	<0.001	2.8
GO:0002252	immune effector process	1200	83	30	53	1.6e-16	<0.001	2.8
GO:0044802	single-organism membrane organization	757	63	18.9	44.1	1.6e-16	<0.001	3.3
GO:1901701	cellular response to oxygen-containing compound	995	74	24.9	49.1	1.6e-16	<0.001	3
GO:0010008	endosome membrane	430	46	10.7	35.3	2e-16	<0.001	4.3
GO:0042326	negative regulation of phosphorylation	448	47	11.2	35.8	2e-16	<0.001	4.2
GO:1990234	transferase complex	761	63	19	44	2.1e-16	<0.001	3.3
GO:0042802	identical protein binding	1403	91	35.1	55.9	2.7e-16	<0.001	2.6
GO:0007167	enzyme linked receptor protein signaling pathway	1006	74	25.1	48.9	2.9e-16	<0.001	2.9
GO:0003723	RNA binding	1627	100	40.6	59.4	2.9e-16	<0.001	2.5
GO:0044089	positive regulation of cellular component biogenesis	472	48	11.8	36.2	3.3e-16	<0.001	4.1
GO:0032787	monocarboxylic acid metabolic process	567	53	14.2	38.8	3.5e-16	<0.001	3.7
GO:0051247	positive regulation of protein metabolic process	1557	97	38.9	58.1	3.6e-16	<0.001	2.5
GO:0042592	homeostatic process	1658	101	41.4	59.6	3.7e-16	<0.001	2.4
GO:0005543	phospholipid binding	368	42	9.2	32.8	4.1e-16	<0.001	4.6
GO:0098852	lytic vacuole membrane	335	40	8.4	31.6	4.4e-16	<0.001	4.8
GO:0005765	lysosomal membrane	335	40	8.4	31.6	4.4e-16	<0.001	4.8
GO:0051056	regulation of small GTPase mediated signal transduction	303	38	7.6	30.4	4.7e-16	<0.001	5
GO:0043069	negative regulation of programmed cell death	842	66	21	45	5.8e-16	<0.001	3.1
GO:0009887	animal organ morphogenesis	997	73	24.9	48.1	5.9e-16	<0.001	2.9
GO:0006644	phospholipid metabolic process	461	47	11.5	35.5	6.1e-16	<0.001	4.1
GO:0031346	positive regulation of cell projection organization	323	39	8.1	30.9	7e-16	<0.001	4.8
GO:0001933	negative regulation of protein phosphorylation	411	44	10.3	33.7	8.8e-16	<0.001	4.3
GO:0006605	protein targeting	702	59	17.5	41.5	9.5e-16	<0.001	3.4
GO:0048870	cell motility	1457	92	36.4	55.6	9.5e-16	<0.001	2.5
GO:0051674	localization of cell	1457	92	36.4	55.6	9.5e-16	<0.001	2.5
GO:0034660	ncRNA metabolic process	562	52	14	38	1e-15	<0.001	3.7
GO:0005874	microtubule	395	43	9.9	33.1	1e-15	<0.001	4.4
GO:0006790	sulfur compound metabolic process	378	42	9.4	32.6	1.1e-15	<0.001	4.4
GO:2000145	regulation of cell motility	746	61	18.6	42.4	1.1e-15	<0.001	3.3
GO:0032270	positive regulation of cellular protein metabolic process	1461	92	36.5	55.5	1.1e-15	<0.001	2.5
GO:0016311	dephosphorylation	432	45	10.8	34.2	1.1e-15	<0.001	4.2
GO:0098796	membrane protein complex	667	57	16.7	40.3	1.4e-15	<0.001	3.4
GO:0009790	embryo development	970	71	24.2	46.8	1.5e-15	<0.001	2.9
GO:0045859	regulation of protein kinase activity	754	61	18.8	42.2	1.8e-15	<0.001	3.2
GO:0019900	kinase binding	631	55	15.8	39.2	1.9e-15	<0.001	3.5
GO:0046983	protein dimerization activity	1233	82	30.8	51.2	2.1e-15	<0.001	2.7
GO:0032446	protein modification by small protein conjugation	910	68	22.7	45.3	2.2e-15	<0.001	3
GO:0033365	protein localization to organelle	934	69	23.3	45.7	2.4e-15	<0.001	3
GO:0016567	protein ubiquitination	824	64	20.6	43.4	2.5e-15	<0.001	3.1
GO:0032269	negative regulation of cellular protein metabolic process	1049	74	26.2	47.8	2.6e-15	<0.001	2.8
GO:0071495	cellular response to endogenous stimulus	1263	83	31.6	51.4	2.8e-15	<0.001	2.6
GO:0048646	anatomical structure formation involved in morphogenesis	985	71	24.6	46.4	3.3e-15	<0.001	2.9
GO:0005759	mitochondrial matrix	445	45	11.1	33.9	3.4e-15	<0.001	4
GO:0030029	actin filament-based process	681	57	17	40	3.5e-15	<0.001	3.4
GO:0044463	cell projection part	1013	72	25.3	46.7	4.2e-15	<0.001	2.8
GO:0010638	positive regulation of organelle organization	623	54	15.6	38.4	4.4e-15	<0.001	3.5
GO:0044257	cellular protein catabolic process	692	57	17.3	39.7	6.9e-15	<0.001	3.3
GO:0019318	hexose metabolic process	234	32	5.8	26.2	8.1e-15	<0.001	5.5
GO:0030695	GTPase regulator activity	314	37	7.8	29.2	8.3e-15	<0.001	4.7
GO:0022402	cell cycle process	1345	85	33.6	51.4	1.2e-14	<0.001	2.5
GO:0043066	negative regulation of apoptotic process	830	63	20.7	42.3	1.2e-14	<0.001	3
GO:0051726	regulation of cell cycle	1034	72	25.8	46.2	1.2e-14	<0.001	2.8
GO:0048878	chemical homeostasis	1058	73	26.4	46.6	1.2e-14	<0.001	2.8
GO:0006650	glycerophospholipid metabolic process	352	39	8.8	30.2	1.2e-14	<0.001	4.4
GO:0005096	GTPase activator activity	285	35	7.1	27.9	1.3e-14	<0.001	4.9
GO:0045321	leukocyte activation	1229	80	30.7	49.3	1.5e-14	<0.001	2.6
GO:0019901	protein kinase binding	561	50	14	36	1.5e-14	<0.001	3.6
GO:0006811	ion transport	1584	94	39.6	54.4	1.9e-14	<0.001	2.4
GO:0003700	transcription factor activity, sequence-specific DNA binding	1235	80	30.9	49.1	1.9e-14	<0.001	2.6
GO:0032403	protein complex binding	753	59	18.8	40.2	2.1e-14	<0.001	3.1
GO:0090407	organophosphate biosynthetic process	648	54	16.2	37.8	2.2e-14	<0.001	3.3
GO:0005740	mitochondrial envelope	733	58	18.3	39.7	2.3e-14	<0.001	3.2
GO:0030036	actin cytoskeleton organization	588	51	14.7	36.3	2.5e-14	<0.001	3.5
GO:0005996	monosaccharide metabolic process	276	34	6.9	27.1	2.7e-14	<0.001	4.9
GO:0051603	proteolysis involved in cellular protein catabolic process	652	54	16.3	37.7	2.8e-14	<0.001	3.3
GO:0016462	pyrophosphatase activity	848	63	21.2	41.8	3.1e-14	<0.001	3
GO:0004672	protein kinase activity	654	54	16.3	37.7	3.2e-14	<0.001	3.3
GO:0008654	phospholipid biosynthetic process	278	34	6.9	27.1	3.4e-14	<0.001	4.9
GO:0016477	cell migration	1322	83	33	50	3.4e-14	<0.001	2.5
GO:0016818	hydrolase activity, acting on acid anhydrides, in phosphorus-containing anhydrides	850	63	21.2	41.8	3.4e-14	<0.001	3
GO:0048858	cell projection morphogenesis	595	51	14.9	36.1	3.9e-14	<0.001	3.4
GO:0016817	hydrolase activity, acting on acid anhydrides	853	63	21.3	41.7	4e-14	<0.001	3
GO:0060341	regulation of cellular localization	854	63	21.3	41.7	4.2e-14	<0.001	3
GO:0045017	glycerolipid biosynthetic process	264	33	6.6	26.4	4.3e-14	<0.001	5
GO:0099512	supramolecular fiber	900	65	22.5	42.5	4.4e-14	<0.001	2.9
GO:0006631	fatty acid metabolic process	349	38	8.7	29.3	4.6e-14	<0.001	4.4
[truncated: 2,703 more rows]

## Sheet: Gene profile 5
Selected	Weight	gene	SPOT	Control	T6	T12	T24	T48
[truncated: 1,483 more rows]

[truncated: 18 more sheets: GO profile 3, Gene Profile 3, GO Profile 8, Gene Profile 8, Gene Profile 13, GO Profile 13, Gene Profile 11, GO profile 11, Gene Profile 2, GO Profile 2, Gene Profile 21, GO Profile 21, Gene Profile 45, GO Profile 45, Gene Profile 9, GO Profile 9, Gene Profile 1, GO profile 1]
