# Supplementary material for: Safranal induces DNA double-strand breakage and ER-stress-mediated cell death in hepatocellular carcinoma cells
Source: Sci Rep. 2018 Nov 16;8:16951. doi: 10.1038/s41598-018-34855-0 (PMC6240095; doi:10.1038/s41598-018-34855-0)
Supplement: Supplementary file 3 — Table 2 [file 41598_2018_34855_MOESM3_ESM.xlsx]

## Sheet: T12
		baseMean	log2FoldChange	lfcSE	stat	pvalue	padj			down-regulated gene										up-regulated gene
ENSG00000117148	ACTL8	14.941	3.85159	0.43454	8.8636	7.75e-19	1.5e-17					baseMean	log2FoldChange	lfcSE	stat	pvalue	padj					baseMean	log2FoldChange	lfcSE	stat	pvalue	padj
ENSG00000166963	MAP1A	75.4813	3.34876	0.239278	13.9953	1.67e-44	1.6e-42			ENSG00000126500	FLRT1	4.67512	-5.65515	0.529116	-10.6879	1.16e-26	3.9e-25			ENSG00000117148	ACTL8	14.941	3.85159	0.43454	8.8636	7.75e-19	1.5e-17
ENSG00000118513	MYB	59.0341	3.22045	0.18739	17.1859	3.39e-66	8.8e-64			ENSG00000163216	SPRR2D	68.1667	-5.47358	0.266996	-20.5006	2.12e-93	1.49e-90			ENSG00000166963	MAP1A	75.4813	3.34876	0.239278	13.9953	1.67e-44	1.6e-42
ENSG00000189057	FAM111B	172.781	3.14801	0.167208	18.8269	4.55e-79	1.99e-76			ENSG00000174640	SLCO2A1	5.06626	-5.3578	0.520856	-10.2865	8.1e-25	2.45e-23			ENSG00000118513	MYB	59.0341	3.22045	0.18739	17.1859	3.39e-66	8.8e-64
ENSG00000224680	PLA2G12AP1	3.38005	2.99698	0.556209	5.38823	7.12e-08	4.39e-07			ENSG00000175197	DDIT3	2433.98	-5.20232	0.180625	-28.8018	2.04e-182	1.07e-178			ENSG00000189057	FAM111B	172.781	3.14801	0.167208	18.8269	4.55e-79	1.99e-76
ENSG00000118473	SGIP1	18.1329	2.92964	0.369839	7.92139	2.35e-15	3.34e-14			ENSG00000153714	LURAP1L	117.956	-4.8764	0.259481	-18.7929	8.63e-79	3.7e-76			ENSG00000224680	PLA2G12AP1	3.38005	2.99698	0.556209	5.38823	7.12e-08	4.39e-07
ENSG00000271781	CTD-2589H19.6	5.32311	2.89375	0.552088	5.24147	1.59e-07	9.34e-07			ENSG00000140678	ITGAX	24.9649	-4.65181	0.338518	-13.7417	5.71e-43	5.01e-41			ENSG00000118473	SGIP1	18.1329	2.92964	0.369839	7.92139	2.35e-15	3.34e-14
ENSG00000104738	MCM4	1904.28	2.78896	0.0930519	29.9721	2.27e-197	2.39e-193			ENSG00000130487	KLHDC7B	7.43016	-4.57749	0.473994	-9.65726	4.58e-22	1.14e-20			ENSG00000271781	CTD-2589H19.6	5.32311	2.89375	0.552088	5.24147	1.59e-07	9.34e-07
ENSG00000161664	ASB16	4.36716	2.75226	0.524854	5.24386	1.57e-07	9.24e-07			ENSG00000272971	RP11-284F21.11	4.01291	-4.44551	0.512958	-8.66643	4.46e-18	8.09e-17			ENSG00000104738	MCM4	1904.28	2.78896	0.0930519	29.9721	2.27e-197	2.39e-193
ENSG00000270558	CTD-2124B8.2	44.017	2.74235	0.341574	8.02854	9.86e-16	1.45e-14			ENSG00000111863	ADTRP	6.60251	-4.40077	0.492168	-8.94159	3.84e-19	7.61e-18			ENSG00000161664	ASB16	4.36716	2.75226	0.524854	5.24386	1.57e-07	9.24e-07
ENSG00000260804	PKI55	266.81	2.68512	0.187216	14.3423	1.19e-46	1.26e-44			ENSG00000169994	MYO7B	1.97072	-4.35653	0.543951	-8.00906	1.16e-15	1.69e-14			ENSG00000270558	CTD-2124B8.2	44.017	2.74235	0.341574	8.02854	9.86e-16	1.45e-14
ENSG00000120694	HSPH1	12157.7	2.67582	0.118013	22.6739	8.1e-114	9.47e-111			ENSG00000163347	CLDN1	6.9782	-4.19711	0.502361	-8.35477	6.56e-17	1.07e-15			ENSG00000260804	PKI55	266.81	2.68512	0.187216	14.3423	1.19e-46	1.26e-44
ENSG00000134962	KLB	4.48268	2.63535	0.534856	4.92721	8.34e-07	4.46e-06			ENSG00000100385	IL2RB	2.42432	-4.17704	0.544809	-7.66698	1.76e-14	2.31e-13			ENSG00000120694	HSPH1	12157.7	2.67582	0.118013	22.6739	8.1e-114	9.47e-111
ENSG00000109971	HSPA8	54178.4	2.60443	0.185397	14.0479	7.93e-45	7.8e-43			ENSG00000167995	BEST1	18.8332	-4.1088	0.381021	-10.7837	4.11e-27	1.43e-25			ENSG00000134962	KLB	4.48268	2.63535	0.534856	4.92721	8.34e-07	4.46e-06
ENSG00000279148	RP11-135F9.4	8.81269	2.56444	0.414847	6.18165	6.34e-10	5.08e-09			ENSG00000134548	SPX	27.8408	-4.09931	0.320022	-12.8095	1.45e-37	9.54e-36			ENSG00000109971	HSPA8	54178.4	2.60443	0.185397	14.0479	7.93e-45	7.8e-43
ENSG00000273786	RP11-133K1.11	7.10833	2.55319	0.498865	5.118	3.09e-07	1.75e-06			ENSG00000186007	LEMD1	28.3126	-4.08121	0.319346	-12.7799	2.12e-37	1.38e-35			ENSG00000279148	RP11-135F9.4	8.81269	2.56444	0.414847	6.18165	6.34e-10	5.08e-09
ENSG00000280027	RP11-44F14.10	6.94581	2.52845	0.49662	5.09132	3.56e-07	2e-06			ENSG00000228705	LINC00659	43.5464	-4.06393	0.251976	-16.1282	1.62e-58	2.79e-56			ENSG00000273786	RP11-133K1.11	7.10833	2.55319	0.498865	5.118	3.09e-07	1.75e-06
ENSG00000168496	FEN1	1572.58	2.48674	0.110738	22.4561	1.12e-111	1.24e-108			ENSG00000196611	MMP1	9.1811	-3.90643	0.467067	-8.36375	6.08e-17	9.99e-16			ENSG00000280027	RP11-44F14.10	6.94581	2.52845	0.49662	5.09132	3.56e-07	2e-06
ENSG00000235478	AC006946.15	1.80865	2.4722	0.608986	4.05953	4.92e-05	0.000199055			ENSG00000145777	TSLP	9.05485	-3.81905	0.456512	-8.36571	5.98e-17	9.84e-16			ENSG00000168496	FEN1	1572.58	2.48674	0.110738	22.4561	1.12e-111	1.24e-108
ENSG00000231177	LINC00852	7.15766	2.46536	0.456938	5.39539	6.84e-08	4.23e-07			ENSG00000197558	SSPO	3.48982	-3.80869	0.550265	-6.92156	4.47e-12	4.57e-11			ENSG00000235478	AC006946.15	1.80865	2.4722	0.608986	4.05953	4.92e-05	0.000199055
ENSG00000180385	EMC3-AS1	19.4099	2.45604	0.326776	7.51599	5.65e-14	7.02e-13			ENSG00000107317	PTGDS	3.2871	-3.78431	0.52479	-7.2111	5.55e-13	6.32e-12			ENSG00000231177	LINC00852	7.15766	2.46536	0.456938	5.39539	6.84e-08	4.23e-07
ENSG00000168646	AXIN2	155.436	2.45352	0.1727	14.2068	8.31e-46	8.53e-44			ENSG00000246640	RP11-1094H24.4	7.38384	-3.77221	0.454859	-8.29314	1.1e-16	1.77e-15			ENSG00000180385	EMC3-AS1	19.4099	2.45604	0.326776	7.51599	5.65e-14	7.02e-13
ENSG00000087303	NID2	5.39881	2.43538	0.562663	4.32831	1.5e-05	6.64e-05			ENSG00000128564	VGF	908.437	-3.77148	0.189722	-19.879	6.19e-88	3.72e-85			ENSG00000168646	AXIN2	155.436	2.45352	0.1727	14.2068	8.31e-46	8.53e-44
ENSG00000228716	DHFR	1099.56	2.41058	0.100049	24.0941	2.89e-128	5.06e-125			ENSG00000153930	ANKFN1	76.919	-3.65906	0.257953	-14.185	1.13e-45	1.14e-43			ENSG00000087303	NID2	5.39881	2.43538	0.562663	4.32831	1.5e-05	6.64e-05
ENSG00000232804	HSPA1B	786.727	2.40642	0.330621	7.2785	3.38e-13	3.92e-12			ENSG00000169469	SPRR1B	3.17143	-3.63415	0.526122	-6.90743	4.94e-12	5.01e-11			ENSG00000228716	DHFR	1099.56	2.41058	0.100049	24.0941	2.89e-128	5.06e-125
ENSG00000110172	CHORDC1	2465.74	2.39746	0.144521	16.589	8.37e-62	1.71e-59			ENSG00000140459	CYP11A1	2.41626	-3.62851	0.550494	-6.59137	4.36e-11	3.99e-10			ENSG00000232804	HSPA1B	786.727	2.40642	0.330621	7.2785	3.38e-13	3.92e-12
ENSG00000280145	CH507-154B10.1	12.8126	2.39696	0.363403	6.59587	4.23e-11	3.88e-10			ENSG00000072182	ASIC4	8.66898	-3.60406	0.47559	-7.57808	3.51e-14	4.46e-13			ENSG00000110172	CHORDC1	2465.74	2.39746	0.144521	16.589	8.37e-62	1.71e-59
ENSG00000146094	DOK3	35.3523	2.38654	0.30156	7.914	2.49e-15	3.54e-14			ENSG00000106366	SERPINE1	799.986	-3.58716	0.182916	-19.611	1.25e-85	6.72e-83			ENSG00000280145	CH507-154B10.1	12.8126	2.39696	0.363403	6.59587	4.23e-11	3.88e-10
ENSG00000101306	MYLK2	10.628	2.38432	0.420673	5.66786	1.45e-08	9.74e-08			ENSG00000170442	KRT86	3.66753	-3.58028	0.501204	-7.14335	9.11e-13	1e-11			ENSG00000146094	DOK3	35.3523	2.38654	0.30156	7.914	2.49e-15	3.54e-14
ENSG00000136161	RCBTB2	42.3684	2.36913	0.261266	9.0679	1.21e-19	2.51e-18			ENSG00000070190	DAPP1	10.5639	-3.55014	0.395772	-8.97017	2.96e-19	5.96e-18			ENSG00000101306	MYLK2	10.628	2.38432	0.420673	5.66786	1.45e-08	9.74e-08
ENSG00000263235	RP11-461A8.4	4.97895	2.35554	0.583159	4.03928	5.36e-05	0.000215547			ENSG00000239620	RP11-88I21.1	44.4038	-3.5384	0.418174	-8.46154	2.64e-17	4.5e-16			ENSG00000136161	RCBTB2	42.3684	2.36913	0.261266	9.0679	1.21e-19	2.51e-18
ENSG00000171303	KCNK3	17.9189	2.35347	0.33943	6.93359	4.1e-12	4.21e-11			ENSG00000104419	NDRG1	3428.06	-3.51551	0.117698	-29.8689	4.98e-196	3.5e-192			ENSG00000263235	RP11-461A8.4	4.97895	2.35554	0.583159	4.03928	5.36e-05	0.000215547
ENSG00000184378	ACTRT3	32.8973	2.35237	0.303488	7.75114	9.11e-15	1.23e-13			ENSG00000230615	RP5-1198O20.4	10.8515	-3.49615	0.421069	-8.30304	1.01e-16	1.63e-15			ENSG00000171303	KCNK3	17.9189	2.35347	0.33943	6.93359	4.1e-12	4.21e-11
ENSG00000180592	SKIDA1	7.62461	2.33685	0.409906	5.70096	1.19e-08	8.12e-08			ENSG00000205277	MUC12	18.8473	-3.49071	0.391191	-8.92328	4.53e-19	8.91e-18			ENSG00000184378	ACTRT3	32.8973	2.35237	0.303488	7.75114	9.11e-15	1.23e-13
ENSG00000276272	RP11-121C6.5	2.7475	2.33362	0.597192	3.90765	9.32e-05	0.000358639			ENSG00000162595	DIRAS3	52.5074	-3.47005	0.229689	-15.1076	1.44e-51	1.88e-49			ENSG00000180592	SKIDA1	7.62461	2.33685	0.409906	5.70096	1.19e-08	8.12e-08
ENSG00000232931	LINC00342	7.06995	2.32756	0.483973	4.80929	1.51e-06	7.77e-06			ENSG00000115828	QPCT	3.35169	-3.43747	0.532501	-6.45533	1.08e-10	9.5e-10			ENSG00000276272	RP11-121C6.5	2.7475	2.33362	0.597192	3.90765	9.32e-05	0.000358639
ENSG00000273156	RP11-127B20.2	14.1716	2.31656	0.408827	5.66634	1.46e-08	9.82e-08			ENSG00000163520	FBLN2	5.74968	-3.43466	0.458019	-7.49895	6.43e-14	7.94e-13			ENSG00000232931	LINC00342	7.06995	2.32756	0.483973	4.80929	1.51e-06	7.77e-06
ENSG00000277161	PIGW	10.4537	2.31171	0.430619	5.36835	7.95e-08	4.87e-07			ENSG00000227467	LINC01537	4.05075	-3.42999	0.499629	-6.86508	6.65e-12	6.67e-11			ENSG00000273156	RP11-127B20.2	14.1716	2.31656	0.408827	5.66634	1.46e-08	9.82e-08
ENSG00000188368	PRR19	29.6569	2.29447	0.319486	7.18175	6.88e-13	7.72e-12			ENSG00000120054	CPN1	4.90944	-3.42762	0.497133	-6.89476	5.4e-12	5.46e-11			ENSG00000277161	PIGW	10.4537	2.31171	0.430619	5.36835	7.95e-08	4.87e-07
ENSG00000134851	TMEM165	531.212	2.29423	0.158766	14.4504	2.49e-47	2.72e-45			ENSG00000170214	ADRA1B	0.782932	-3.41289	0.575927	-5.9259	3.11e-09	2.28e-08			ENSG00000188368	PRR19	29.6569	2.29447	0.319486	7.18175	6.88e-13	7.72e-12
ENSG00000212123	PRR22	61.6403	2.29291	0.26031	8.8084	1.27e-18	2.4e-17			ENSG00000066056	TIE1	5.00256	-3.41187	0.476886	-7.15448	8.4e-13	9.31e-12			ENSG00000134851	TMEM165	531.212	2.29423	0.158766	14.4504	2.49e-47	2.72e-45
ENSG00000280018	CH507-154B10.2	17.0602	2.28974	0.361278	6.3379	2.33e-10	1.96e-09			ENSG00000100170	SLC5A1	21.2531	-3.40617	0.285445	-11.9328	7.98e-33	4.02e-31			ENSG00000212123	PRR22	61.6403	2.29291	0.26031	8.8084	1.27e-18	2.4e-17
ENSG00000260103	RP11-10O17.1	14.6029	2.26052	0.378178	5.9774	2.27e-09	1.69e-08			ENSG00000174564	IL20RB	39.0765	-3.38037	0.252153	-13.406	5.58e-41	4.34e-39			ENSG00000280018	CH507-154B10.2	17.0602	2.28974	0.361278	6.3379	2.33e-10	1.96e-09
ENSG00000099783	HNRNPM	6560.01	2.24903	0.119004	18.8988	1.17e-79	5.22e-77			ENSG00000281205	LINC00950	6.22235	-3.37669	0.438485	-7.7008	1.35e-14	1.79e-13			ENSG00000260103	RP11-10O17.1	14.6029	2.26052	0.378178	5.9774	2.27e-09	1.69e-08
ENSG00000135829	DHX9	3141.45	2.24849	0.114164	19.6953	2.37e-86	1.31e-83			ENSG00000102962	CCL22	3.74209	-3.34113	0.489104	-6.83112	8.43e-12	8.36e-11			ENSG00000099783	HNRNPM	6560.01	2.24903	0.119004	18.8988	1.17e-79	5.22e-77
ENSG00000224738	AC099850.1	10.416	2.24605	0.456916	4.91567	8.85e-07	4.71e-06			ENSG00000086730	LAT2	302.277	-3.33857	0.147176	-22.6842	6.42e-114	7.95e-111			ENSG00000135829	DHX9	3141.45	2.24849	0.114164	19.6953	2.37e-86	1.31e-83
ENSG00000100297	MCM5	1821.71	2.24269	0.0900917	24.8934	8.77e-137	1.85e-133			ENSG00000135406	PRPH	61.3858	-3.32903	0.230165	-14.4636	2.06e-47	2.25e-45			ENSG00000224738	AC099850.1	10.416	2.24605	0.456916	4.91567	8.85e-07	4.71e-06
ENSG00000275632	RP5-967N21.11	23.1356	2.2388	0.387316	5.78028	7.46e-09	5.22e-08			ENSG00000183696	UPP1	2137.64	-3.30809	0.142043	-23.2894	5.68e-120	8.54e-117			ENSG00000100297	MCM5	1821.71	2.24269	0.0900917	24.8934	8.77e-137	1.85e-133
ENSG00000128191	DGCR8	370.757	2.23016	0.139933	15.9373	3.49e-57	5.65e-55			ENSG00000162552	WNT4	19.619	-3.27996	0.294155	-11.1504	7.13e-29	2.77e-27			ENSG00000275632	RP5-967N21.11	23.1356	2.2388	0.387316	5.78028	7.46e-09	5.22e-08
ENSG00000269925	RP3-467L1.6	4.07284	2.22024	0.563096	3.94292	8.05e-05	0.000313263			ENSG00000166546	BEAN1	7.48853	-3.27754	0.432466	-7.57871	3.49e-14	4.44e-13			ENSG00000128191	DGCR8	370.757	2.23016	0.139933	15.9373	3.49e-57	5.65e-55
ENSG00000269951	RP11-797A18.6	6.22607	2.21839	0.58653	3.78222	0.000155434	0.000576012			ENSG00000205832	C16orf96	1.105	-3.26077	0.575447	-5.66649	1.46e-08	9.81e-08			ENSG00000269925	RP3-467L1.6	4.07284	2.22024	0.563096	3.94292	8.05e-05	0.000313263
ENSG00000188985	DHFRP1	1.89298	2.21791	0.601375	3.68806	0.000225966	0.00081235			ENSG00000130066	SAT1	4579.58	-3.21512	0.0876117	-36.6974	8.03e-295	1.69e-290			ENSG00000269951	RP11-797A18.6	6.22607	2.21839	0.58653	3.78222	0.000155434	0.000576012
ENSG00000280385	AP000648.5	178.67	2.21097	0.196647	11.2433	2.5e-29	9.99e-28			ENSG00000154764	WNT7A	19.0019	-3.20899	0.305981	-10.4875	9.86e-26	3.13e-24			ENSG00000188985	DHFRP1	1.89298	2.21791	0.601375	3.68806	0.000225966	0.00081235
ENSG00000131153	GINS2	720.623	2.20897	0.132635	16.6545	2.81e-62	5.96e-60			ENSG00000276248	RP11-230F18.5	17.4358	-3.20658	0.36109	-8.8803	6.67e-19	1.29e-17			ENSG00000280385	AP000648.5	178.67	2.21097	0.196647	11.2433	2.5e-29	9.99e-28
ENSG00000183032	SLC25A21	22.9525	2.19886	0.300663	7.31337	2.61e-13	3.08e-12			ENSG00000226738	CTA-384D8.31	0.833188	-3.20618	0.577622	-5.55065	2.85e-08	1.85e-07			ENSG00000131153	GINS2	720.623	2.20897	0.132635	16.6545	2.81e-62	5.96e-60
ENSG00000101846	STS	21.0487	2.1892	0.308533	7.09552	1.29e-12	1.39e-11			ENSG00000149150	SLC43A1	83.0962	-3.20548	0.159923	-20.0439	2.28e-89	1.45e-86			ENSG00000183032	SLC25A21	22.9525	2.19886	0.300663	7.31337	2.61e-13	3.08e-12
ENSG00000274191	RP11-324E6.10	4.45622	2.18582	0.546717	3.99807	6.39e-05	0.000253825			ENSG00000168899	VAMP5	29.2238	-3.20288	0.372574	-8.59662	8.21e-18	1.46e-16			ENSG00000101846	STS	21.0487	2.1892	0.308533	7.09552	1.29e-12	1.39e-11
ENSG00000204682	CASC10	27.432	2.18393	0.2359	9.25788	2.09e-20	4.59e-19			ENSG00000138166	DUSP5	7238.5	-3.18876	0.110923	-28.7476	9.71e-182	4.09e-178			ENSG00000274191	RP11-324E6.10	4.45622	2.18582	0.546717	3.99807	6.39e-05	0.000253825
ENSG00000257167	TMPO-AS1	33.2649	2.18294	0.262171	8.3264	8.33e-17	1.35e-15			ENSG00000143001	TMEM61	11.6561	-3.18271	0.37929	-8.39124	4.81e-17	7.98e-16			ENSG00000204682	CASC10	27.432	2.18393	0.2359	9.25788	2.09e-20	4.59e-19
ENSG00000261428	RP11-16P6.1	5.0346	2.17553	0.527028	4.12793	3.66e-05	0.000151829			ENSG00000088882	CPXM1	3.59521	-3.16707	0.506616	-6.25142	4.07e-10	3.32e-09			ENSG00000257167	TMPO-AS1	33.2649	2.18294	0.262171	8.3264	8.33e-17	1.35e-15
ENSG00000269473	CTD-2619J13.19	16.4656	2.16426	0.344108	6.28946	3.19e-10	2.64e-09			ENSG00000271755	RP1-153G14.4	14.5089	-3.16625	0.351494	-9.00799	2.1e-19	4.27e-18			ENSG00000261428	RP11-16P6.1	5.0346	2.17553	0.527028	4.12793	3.66e-05	0.000151829
ENSG00000185432	METTL7A	18.5426	2.16166	0.27826	7.76847	7.94e-15	1.08e-13			ENSG00000088827	SIGLEC1	2.99328	-3.1648	0.543519	-5.8228	5.79e-09	4.11e-08			ENSG00000269473	CTD-2619J13.19	16.4656	2.16426	0.344108	6.28946	3.19e-10	2.64e-09
ENSG00000183307	CECR6	11.9354	2.15876	0.351476	6.14198	8.15e-10	6.42e-09			ENSG00000100191	SLC5A4	3.51942	-3.16259	0.50967	-6.20518	5.46e-10	4.39e-09			ENSG00000185432	METTL7A	18.5426	2.16166	0.27826	7.76847	7.94e-15	1.08e-13
ENSG00000154620	TMSB4Y	21.0323	2.15147	0.337461	6.37544	1.82e-10	1.55e-09			ENSG00000105376	ICAM5	271.54	-3.1557	0.204738	-15.4134	1.33e-53	1.88e-51			ENSG00000183307	CECR6	11.9354	2.15876	0.351476	6.14198	8.15e-10	6.42e-09
ENSG00000204779	FOXD4L5	4.1902	2.1491	0.512142	4.19629	2.71e-05	0.000115223			ENSG00000141505	ASGR1	27.5745	-3.1475	0.310423	-10.1394	3.69e-24	1.07e-22			ENSG00000154620	TMSB4Y	21.0323	2.15147	0.337461	6.37544	1.82e-10	1.55e-09
ENSG00000171320	ESCO2	377.675	2.144	0.156	13.7436	5.56e-43	4.9e-41			ENSG00000166793	YPEL4	2.5176	-3.1326	0.545562	-5.74197	9.36e-09	6.47e-08			ENSG00000204779	FOXD4L5	4.1902	2.1491	0.512142	4.19629	2.71e-05	0.000115223
ENSG00000279670	RP11-70L8.5	1.12224	2.13139	0.639573	3.33252	0.000860632	0.00277316			ENSG00000026652	AGPAT4	405.369	-3.13178	0.193176	-16.2121	4.14e-59	7.33e-57			ENSG00000171320	ESCO2	377.675	2.144	0.156	13.7436	5.56e-43	4.9e-41
ENSG00000136450	SRSF1	2167.63	2.1309	0.102593	20.7703	8.03e-96	6.04e-93			ENSG00000204323	SMIM5	1.83378	-3.12184	0.564787	-5.52745	3.25e-08	2.09e-07			ENSG00000279670	RP11-70L8.5	1.12224	2.13139	0.639573	3.33252	0.000860632	0.00277316
ENSG00000272416	CTD-2081C10.7	3.20919	2.12776	0.564208	3.77123	0.000162448	0.00059947			ENSG00000175482	POLD4	44.879	-3.11841	0.266071	-11.7202	1e-31	4.81e-30			ENSG00000136450	SRSF1	2167.63	2.1309	0.102593	20.7703	8.03e-96	6.04e-93
ENSG00000115541	HSPE1	1513.12	2.12376	0.198468	10.7007	1.01e-26	3.42e-25			ENSG00000258334	RP11-161H23.9	2.58623	-3.11423	0.547827	-5.68469	1.31e-08	8.91e-08			ENSG00000272416	CTD-2081C10.7	3.20919	2.12776	0.564208	3.77123	0.000162448	0.00059947
ENSG00000175065	DSG4	1.35993	2.1122	0.638524	3.30794	0.000939854	0.00300542			ENSG00000115008	IL1A	24.3677	-3.11033	0.343355	-9.05864	1.32e-19	2.73e-18			ENSG00000115541	HSPE1	1513.12	2.12376	0.198468	10.7007	1.01e-26	3.42e-25
ENSG00000279968	RP3-509I19.11	11.1605	2.10262	0.36394	5.77738	7.59e-09	5.3e-08			ENSG00000176826	FKBP9P1	2.14984	-3.10531	0.549211	-5.65414	1.57e-08	1.05e-07			ENSG00000175065	DSG4	1.35993	2.1122	0.638524	3.30794	0.000939854	0.00300542
ENSG00000162664	ZNF326	524.386	2.0955	0.128876	16.2598	1.9e-59	3.45e-57			ENSG00000165125	TRPV6	19.0578	-3.10191	0.30194	-10.2733	9.3e-25	2.79e-23			ENSG00000279968	RP3-509I19.11	11.1605	2.10262	0.36394	5.77738	7.59e-09	5.3e-08
ENSG00000267980	AC007292.6	3.84135	2.09499	0.549116	3.81521	0.000136067	0.000509718			ENSG00000187908	DMBT1	2.14459	-3.09117	0.557829	-5.54143	3e-08	1.94e-07			ENSG00000162664	ZNF326	524.386	2.0955	0.128876	16.2598	1.9e-59	3.45e-57
ENSG00000154479	CCDC173	4.1955	2.09257	0.560953	3.73039	0.000191184	0.000695149			ENSG00000167851	CD300A	1.53936	-3.08456	0.570039	-5.41113	6.26e-08	3.89e-07			ENSG00000267980	AC007292.6	3.84135	2.09499	0.549116	3.81521	0.000136067	0.000509718
ENSG00000214960	ISPD	18.5185	2.09171	0.319958	6.53746	6.26e-11	5.63e-10			ENSG00000172901	LVRN	21.7321	-3.07827	0.378419	-8.13456	4.13e-16	6.28e-15			ENSG00000154479	CCDC173	4.1955	2.09257	0.560953	3.73039	0.000191184	0.000695149
ENSG00000172687	ZNF738	94.2571	2.0801	0.190347	10.9279	8.48e-28	3.11e-26			ENSG00000044574	HSPA5	44734.9	-3.07345	0.193579	-15.877	9.15e-57	1.47e-54			ENSG00000214960	ISPD	18.5185	2.09171	0.319958	6.53746	6.26e-11	5.63e-10
ENSG00000271870	RP11-97C16.1	26.1707	2.07221	0.37738	5.49106	4e-08	2.55e-07			ENSG00000181585	TMIE	9.58309	-3.06685	0.381767	-8.03332	9.49e-16	1.4e-14			ENSG00000172687	ZNF738	94.2571	2.0801	0.190347	10.9279	8.48e-28	3.11e-26
ENSG00000007968	E2F2	313.879	2.06818	0.117484	17.6039	2.3e-69	6.81e-67			ENSG00000253616	RP11-875O11.3	3.68757	-3.0663	0.503283	-6.0926	1.11e-09	8.61e-09			ENSG00000271870	RP11-97C16.1	26.1707	2.07221	0.37738	5.49106	4e-08	2.55e-07
ENSG00000259884	RP11-1100L3.8	1.67521	2.06091	0.637116	3.23474	0.00121751	0.00380426			ENSG00000176438	SYNE3	111.41	-3.06453	0.215989	-14.1883	1.08e-45	1.09e-43			ENSG00000007968	E2F2	313.879	2.06818	0.117484	17.6039	2.3e-69	6.81e-67
ENSG00000232709	MARK2P9	1.65303	2.0593	0.621457	3.31366	0.000920829	0.00294906			ENSG00000122861	PLAU	530.789	-3.05961	0.139962	-21.8602	6.22e-106	5.94e-103			ENSG00000259884	RP11-1100L3.8	1.67521	2.06091	0.637116	3.23474	0.00121751	0.00380426
ENSG00000166086	JAM3	25.7865	2.0572	0.279963	7.34812	2.01e-13	2.4e-12			ENSG00000166816	LDHD	45.9189	-3.05708	0.229831	-13.3014	2.27e-40	1.71e-38			ENSG00000232709	MARK2P9	1.65303	2.0593	0.621457	3.31366	0.000920829	0.00294906
ENSG00000266651	RP11-138I1.3	4.8284	2.05553	0.487237	4.21875	2.46e-05	0.000105024			ENSG00000110628	SLC22A18	33.1611	-3.04469	0.302232	-10.074	7.2e-24	2.01e-22			ENSG00000166086	JAM3	25.7865	2.0572	0.279963	7.34812	2.01e-13	2.4e-12
ENSG00000122965	RBM19	337.444	2.05535	0.127251	16.1519	1.1e-58	1.93e-56			ENSG00000156510	HKDC1	67.4647	-3.04258	0.238728	-12.745	3.32e-37	2.15e-35			ENSG00000266651	RP11-138I1.3	4.8284	2.05553	0.487237	4.21875	2.46e-05	0.000105024
ENSG00000086061	DNAJA1	9173.4	2.052	0.0886032	23.1594	1.17e-118	1.64e-115			ENSG00000101280	ANGPT4	7.13318	-3.04249	0.42919	-7.0889	1.35e-12	1.46e-11			ENSG00000122965	RBM19	337.444	2.05535	0.127251	16.1519	1.1e-58	1.93e-56
ENSG00000128833	MYO5C	322.848	2.04854	0.160997	12.7241	4.34e-37	2.76e-35			ENSG00000010295	IFFO1	5.72403	-3.04047	0.501295	-6.06522	1.32e-09	1.01e-08			ENSG00000086061	DNAJA1	9173.4	2.052	0.0886032	23.1594	1.17e-118	1.64e-115
ENSG00000261762	RP11-650L12.2	62.8532	2.04839	0.211512	9.68447	3.51e-22	8.81e-21			ENSG00000185561	TLCD2	5.08865	-3.02689	0.487209	-6.21271	5.21e-10	4.21e-09			ENSG00000128833	MYO5C	322.848	2.04854	0.160997	12.7241	4.34e-37	2.76e-35
ENSG00000229619	MBNL1-AS1	3.67176	2.04442	0.555311	3.68157	0.000231801	0.000831623			ENSG00000258102	MAP1LC3B2	15.9543	-3.02372	0.417187	-7.24788	4.23e-13	4.88e-12			ENSG00000261762	RP11-650L12.2	62.8532	2.04839	0.211512	9.68447	3.51e-22	8.81e-21
ENSG00000273551	RP11-616M22.11	5.87416	2.03735	0.489197	4.16468	3.12e-05	0.00013111			ENSG00000171346	KRT15	130.06	-3.02265	0.173182	-17.4536	3.23e-68	8.95e-66			ENSG00000229619	MBNL1-AS1	3.67176	2.04442	0.555311	3.68157	0.000231801	0.000831623
ENSG00000158486	DNAH3	6.27542	2.03615	0.448928	4.53558	5.74e-06	2.7e-05			ENSG00000197467	COL13A1	76.4312	-3.01309	0.256367	-11.753	6.82e-32	3.3e-30			ENSG00000273551	RP11-616M22.11	5.87416	2.03735	0.489197	4.16468	3.12e-05	0.00013111
ENSG00000205181	LINC00654	2.2372	2.02726	0.612484	3.30989	0.000933325	0.00298499			ENSG00000184292	TACSTD2	225.141	-3.00775	0.200218	-15.0224	5.24e-51	6.56e-49			ENSG00000158486	DNAH3	6.27542	2.03615	0.448928	4.53558	5.74e-06	2.7e-05
ENSG00000181418	DDN	124.309	2.02559	0.144166	14.0504	7.66e-45	7.6e-43			ENSG00000162772	ATF3	3102.9	-3.0017	0.146449	-20.4965	2.31e-93	1.57e-90			ENSG00000205181	LINC00654	2.2372	2.02726	0.612484	3.30989	0.000933325	0.00298499
ENSG00000186193	SAPCD2	877.415	2.02513	0.138197	14.6539	1.27e-48	1.44e-46			ENSG00000205426	KRT81	10.0967	-2.99497	0.412576	-7.25921	3.89e-13	4.5e-12			ENSG00000181418	DDN	124.309	2.02559	0.144166	14.0504	7.66e-45	7.6e-43
ENSG00000261338	RP11-378A13.1	22.5143	2.02298	0.319389	6.33393	2.39e-10	2.01e-09			ENSG00000245954	RP11-18H21.1	73.729	-2.99161	0.260945	-11.4645	1.99e-30	8.72e-29			ENSG00000186193	SAPCD2	877.415	2.02513	0.138197	14.6539	1.27e-48	1.44e-46
ENSG00000113319	RASGRF2	13.444	2.02278	0.375594	5.38555	7.22e-08	4.45e-07			ENSG00000204291	COL15A1	2.38823	-2.99109	0.54043	-5.53465	3.12e-08	2.01e-07			ENSG00000261338	RP11-378A13.1	22.5143	2.02298	0.319389	6.33393	2.39e-10	2.01e-09
ENSG00000279348	RP11-566E18.1	44.9301	2.02024	0.251655	8.02779	9.92e-16	1.46e-14			ENSG00000203985	LDLRAD1	1.12736	-2.98809	0.574044	-5.20533	1.94e-07	1.13e-06			ENSG00000113319	RASGRF2	13.444	2.02278	0.375594	5.38555	7.22e-08	4.45e-07
ENSG00000253669	KB-1732A1.1	11.3456	2.01155	0.357996	5.61891	1.92e-08	1.27e-07			ENSG00000080031	PTPRH	374.136	-2.98538	0.1568	-19.0394	8.04e-81	3.68e-78			ENSG00000279348	RP11-566E18.1	44.9301	2.02024	0.251655	8.02779	9.92e-16	1.46e-14
ENSG00000124614	RPS10	53.8618	2.01042	0.210555	9.54822	1.32e-21	3.19e-20			ENSG00000231324	AP000696.2	3.10009	-2.9833	0.53589	-5.567	2.59e-08	1.69e-07			ENSG00000253669	KB-1732A1.1	11.3456	2.01155	0.357996	5.61891	1.92e-08	1.27e-07
ENSG00000169900	PYDC1	4.27803	2.00885	0.574308	3.49786	0.00046901	0.00159506			ENSG00000172348	RCAN2	27.9028	-2.97474	0.262984	-11.3115	1.15e-29	4.79e-28			ENSG00000124614	RPS10	53.8618	2.01042	0.210555	9.54822	1.32e-21	3.19e-20
ENSG00000144043	TEX261	597.474	2.00631	0.154948	12.9483	2.4e-38	1.66e-36			ENSG00000186115	CYP4F2	6.89109	-2.97353	0.440064	-6.75704	1.41e-11	1.36e-10			ENSG00000169900	PYDC1	4.27803	2.00885	0.574308	3.49786	0.00046901	0.00159506
ENSG00000125850	OVOL2	15.7128	2.00566	0.360135	5.56919	2.56e-08	1.68e-07			ENSG00000171903	CYP4F11	330.787	-2.97148	0.192423	-15.4424	8.49e-54	1.21e-51			ENSG00000144043	TEX261	597.474	2.00631	0.154948	12.9483	2.4e-38	1.66e-36
ENSG00000225302	RP11-539I5.1	16.6334	1.99561	0.322411	6.18964	6.03e-10	4.83e-09			ENSG00000185345	PARK2	5.32558	-2.96633	0.458119	-6.47502	9.48e-11	8.39e-10			ENSG00000125850	OVOL2	15.7128	2.00566	0.360135	5.56919	2.56e-08	1.68e-07
ENSG00000196081	ZNF724P	26.9534	1.99303	0.310609	6.41652	1.39e-10	1.21e-09			ENSG00000152463	OLAH	6.4006	-2.96603	0.47173	-6.28755	3.23e-10	2.67e-09			ENSG00000225302	RP11-539I5.1	16.6334	1.99561	0.322411	6.18964	6.03e-10	4.83e-09
ENSG00000167670	CHAF1A	697.85	1.99264	0.133189	14.9609	1.32e-50	1.63e-48			ENSG00000230269	RP1-40E16.9	2.80647	-2.94986	0.507295	-5.81489	6.07e-09	4.3e-08			ENSG00000196081	ZNF724P	26.9534	1.99303	0.310609	6.41652	1.39e-10	1.21e-09
ENSG00000251221	LINC01337	0.772676	1.98567	0.636238	3.12096	0.00180263	0.00544334			ENSG00000170498	KISS1	16.8789	-2.93887	0.399226	-7.36141	1.82e-13	2.18e-12			ENSG00000167670	CHAF1A	697.85	1.99264	0.133189	14.9609	1.32e-50	1.63e-48
ENSG00000140403	DNAJA4	1852.11	1.98546	0.154424	12.8572	7.84e-38	5.28e-36			ENSG00000152154	TMEM178A	6.23794	-2.93523	0.476246	-6.16327	7.13e-10	5.66e-09			ENSG00000251221	LINC01337	0.772676	1.98567	0.636238	3.12096	0.00180263	0.00544334
ENSG00000257740	RP11-977G19.12	3.52425	1.98382	0.545154	3.63902	0.000273682	0.00096964			ENSG00000139364	TMEM132B	14.0959	-2.93329	0.371245	-7.90124	2.76e-15	3.9e-14			ENSG00000140403	DNAJA4	1852.11	1.98546	0.154424	12.8572	7.84e-38	5.28e-36
ENSG00000089335	ZNF302	80.6289	1.98126	0.20033	9.88997	4.6e-23	1.22e-21			ENSG00000107954	NEURL1	40.5191	-2.92908	0.202769	-14.4454	2.68e-47	2.91e-45			ENSG00000257740	RP11-977G19.12	3.52425	1.98382	0.545154	3.63902	0.000273682	0.00096964
ENSG00000120800	UTP20	356.087	1.981	0.155527	12.7373	3.67e-37	2.36e-35			ENSG00000163884	KLF15	46.8177	-2.92362	0.213951	-13.6649	1.65e-42	1.41e-40			ENSG00000089335	ZNF302	80.6289	1.98126	0.20033	9.88997	4.6e-23	1.22e-21
ENSG00000136492	BRIP1	283.583	1.97867	0.150207	13.173	1.26e-39	9.17e-38			ENSG00000266265	KLF14	10.0111	-2.92118	0.421825	-6.92509	4.36e-12	4.46e-11			ENSG00000120800	UTP20	356.087	1.981	0.155527	12.7373	3.67e-37	2.36e-35
ENSG00000101868	POLA1	292.116	1.97803	0.150303	13.1603	1.48e-39	1.08e-37			ENSG00000235385	GS1-600G8.5	1.67021	-2.9207	0.569966	-5.12433	2.99e-07	1.7e-06			ENSG00000136492	BRIP1	283.583	1.97867	0.150207	13.173	1.26e-39	9.17e-38
ENSG00000116014	KISS1R	57.678	1.96835	0.199409	9.87093	5.56e-23	1.47e-21			ENSG00000226543	MYL6P1	0.566176	-2.91088	0.576846	-5.0462	4.51e-07	2.5e-06			ENSG00000101868	POLA1	292.116	1.97803	0.150303	13.1603	1.48e-39	1.08e-37
ENSG00000110442	COMMD9	305.469	1.96816	0.142418	13.8196	1.94e-43	1.79e-41			ENSG00000184613	NELL2	10.5358	-2.89426	0.376449	-7.68831	1.49e-14	1.97e-13			ENSG00000116014	KISS1R	57.678	1.96835	0.199409	9.87093	5.56e-23	1.47e-21
ENSG00000248971	KRT8P46	0.961364	1.96744	0.63672	3.08996	0.00200181	0.00597025			ENSG00000187800	PEAR1	74.9902	-2.88357	0.227496	-12.6753	8.11e-37	5.08e-35			ENSG00000110442	COMMD9	305.469	1.96816	0.142418	13.8196	1.94e-43	1.79e-41
ENSG00000157315	TMED6	8.95884	1.96352	0.396221	4.95563	7.21e-07	3.89e-06			ENSG00000142233	NTN5	6.09318	-2.86835	0.474457	-6.04554	1.49e-09	1.14e-08			ENSG00000248971	KRT8P46	0.961364	1.96744	0.63672	3.08996	0.00200181	0.00597025
ENSG00000141965	FEM1A	41.774	1.96348	0.239818	8.1874	2.67e-16	4.13e-15			ENSG00000168398	BDKRB2	20.1795	-2.86009	0.278354	-10.275	9.13e-25	2.75e-23			ENSG00000157315	TMED6	8.95884	1.96352	0.396221	4.95563	7.21e-07	3.89e-06
ENSG00000138061	CYP1B1	36.3869	1.96345	0.24944	7.87143	3.51e-15	4.9e-14			ENSG00000139946	PELI2	22.1366	-2.84402	0.328313	-8.66253	4.61e-18	8.35e-17			ENSG00000141965	FEM1A	41.774	1.96348	0.239818	8.1874	2.67e-16	4.13e-15
ENSG00000158234	FAIM	157.747	1.95915	0.14186	13.8104	2.2e-43	2.02e-41			ENSG00000131096	PYY	13.0201	-2.84284	0.398454	-7.13468	9.7e-13	1.06e-11			ENSG00000138061	CYP1B1	36.3869	1.96345	0.24944	7.87143	3.51e-15	4.9e-14
ENSG00000104356	POP1	515.979	1.9541	0.110163	17.7383	2.12e-70	6.76e-68			ENSG00000172137	CALB2	86.3824	-2.8409	0.161238	-17.6193	1.75e-69	5.34e-67			ENSG00000158234	FAIM	157.747	1.95915	0.14186	13.8104	2.2e-43	2.02e-41
ENSG00000112118	MCM3	3138.68	1.9507	0.109408	17.8297	4.16e-71	1.39e-68			ENSG00000204666	FLJ26850	19.4036	-2.83983	0.463247	-6.13027	8.77e-10	6.88e-09			ENSG00000104356	POP1	515.979	1.9541	0.110163	17.7383	2.12e-70	6.76e-68
ENSG00000160072	ATAD3B	529.676	1.95065	0.133411	14.6213	2.05e-48	2.31e-46			ENSG00000111859	NEDD9	9.7553	-2.83422	0.417709	-6.78515	1.16e-11	1.13e-10			ENSG00000112118	MCM3	3138.68	1.9507	0.109408	17.8297	4.16e-71	1.39e-68
ENSG00000175305	CCNE2	69.3157	1.94813	0.281943	6.90963	4.86e-12	4.94e-11			ENSG00000120053	GOT1	3998.7	-2.82581	0.101589	-27.8162	2.77e-170	9.7e-167			ENSG00000160072	ATAD3B	529.676	1.95065	0.133411	14.6213	2.05e-48	2.31e-46
ENSG00000206530	CFAP44	12.3282	1.94496	0.347116	5.60321	2.1e-08	1.39e-07			ENSG00000276130	SLC22A18	15.3375	-2.82566	0.304397	-9.28283	1.65e-20	3.66e-19			ENSG00000175305	CCNE2	69.3157	1.94813	0.281943	6.90963	4.86e-12	4.94e-11
ENSG00000262519	TXNP4	1.66068	1.94483	0.611688	3.17945	0.00147555	0.00453442			ENSG00000145002	FAM86B2	1.42369	-2.81475	0.576797	-4.87996	1.06e-06	5.58e-06			ENSG00000206530	CFAP44	12.3282	1.94496	0.347116	5.60321	2.1e-08	1.39e-07
ENSG00000216331	HIST1H1PS1	1.19037	1.9409	0.63414	3.06069	0.00220829	0.00652227			ENSG00000196878	LAMB3	1819.78	-2.80977	0.203514	-13.8063	2.33e-43	2.13e-41			ENSG00000262519	TXNP4	1.66068	1.94483	0.611688	3.17945	0.00147555	0.00453442
ENSG00000065328	MCM10	611.055	1.93944	0.122896	15.7811	4.2e-56	6.54e-54			ENSG00000163431	LMOD1	3.22324	-2.80665	0.522185	-5.37481	7.67e-08	4.71e-07			ENSG00000216331	HIST1H1PS1	1.19037	1.9409	0.63414	3.06069	0.00220829	0.00652227
ENSG00000168874	ATOH8	11.4954	1.93881	0.342071	5.66787	1.45e-08	9.74e-08			ENSG00000197249	SERPINA1	14.1389	-2.80335	0.309265	-9.06458	1.25e-19	2.59e-18			ENSG00000065328	MCM10	611.055	1.93944	0.122896	15.7811	4.2e-56	6.54e-54
ENSG00000165480	SKA3	509.345	1.9269	0.117619	16.3826	2.55e-60	4.92e-58			ENSG00000115257	PCSK4	20.5847	-2.80148	0.327198	-8.56205	1.11e-17	1.96e-16			ENSG00000168874	ATOH8	11.4954	1.93881	0.342071	5.66787	1.45e-08	9.74e-08
ENSG00000230561	LINC01183	1.45278	1.92559	0.629853	3.05721	0.00223411	0.0065865			ENSG00000236714	AC005592.1	6.94241	-2.80049	0.415144	-6.74584	1.52e-11	1.46e-10			ENSG00000165480	SKA3	509.345	1.9269	0.117619	16.3826	2.55e-60	4.92e-58
ENSG00000186081	KRT5	4.50074	1.92372	0.504702	3.81159	0.000138075	0.000516597			ENSG00000182218	HHIPL1	3.77542	-2.79847	0.554568	-5.04622	4.51e-07	2.5e-06			ENSG00000230561	LINC01183	1.45278	1.92559	0.629853	3.05721	0.00223411	0.0065865
ENSG00000159164	SV2A	4.7827	1.92262	0.590833	3.25408	0.00113761	0.00357583			ENSG00000123095	BHLHE41	24.9189	-2.79523	0.317846	-8.79428	1.44e-18	2.7e-17			ENSG00000186081	KRT5	4.50074	1.92372	0.504702	3.81159	0.000138075	0.000516597
ENSG00000250081	CTD-2116N20.1	3.78192	1.91336	0.535054	3.57601	0.000348882	0.00121299			ENSG00000116717	GADD45A	3160.73	-2.79259	0.118449	-23.5762	6.76e-123	1.09e-119			ENSG00000159164	SV2A	4.7827	1.92262	0.590833	3.25408	0.00113761	0.00357583
ENSG00000180626	ZNF594	28.9446	1.91281	0.289149	6.61531	3.71e-11	3.43e-10			ENSG00000100373	UPK3A	1.21803	-2.78674	0.592223	-4.70555	2.53e-06	1.26e-05			ENSG00000250081	CTD-2116N20.1	3.78192	1.91336	0.535054	3.57601	0.000348882	0.00121299
ENSG00000132646	PCNA	4631.44	1.91043	0.126968	15.0466	3.64e-51	4.58e-49			ENSG00000273722	TMC4	10.9075	-2.78033	0.371102	-7.49209	6.78e-14	8.35e-13			ENSG00000180626	ZNF594	28.9446	1.91281	0.289149	6.61531	3.71e-11	3.43e-10
ENSG00000119969	HELLS	568.326	1.90088	0.159182	11.9415	7.19e-33	3.64e-31			ENSG00000135636	DYSF	30.5985	-2.77255	0.228901	-12.1125	9.07e-34	4.95e-32			ENSG00000132646	PCNA	4631.44	1.91043	0.126968	15.0466	3.64e-51	4.58e-49
ENSG00000230606	AC159540.1	5.01126	1.90055	0.475752	3.99482	6.47e-05	0.000256976			ENSG00000159713	TPPP3	13.2335	-2.76933	0.389988	-7.10106	1.24e-12	1.35e-11			ENSG00000119969	HELLS	568.326	1.90088	0.159182	11.9415	7.19e-33	3.64e-31
ENSG00000135312	HTR1B	2.62071	1.90051	0.520706	3.64987	0.00026237	0.000931603			ENSG00000248456	RP11-553P9.3	0.558968	-2.76423	0.580044	-4.76555	1.88e-06	9.54e-06			ENSG00000230606	AC159540.1	5.01126	1.90055	0.475752	3.99482	6.47e-05	0.000256976
ENSG00000233337	UBE2FP3	2.27012	1.89957	0.594477	3.19537	0.00139651	0.00431486			ENSG00000133083	DCLK1	91.7156	-2.76312	0.137313	-20.1228	4.66e-90	3.06e-87			ENSG00000135312	HTR1B	2.62071	1.90051	0.520706	3.64987	0.00026237	0.000931603
ENSG00000166801	FAM111A	460.768	1.89835	0.10899	17.4177	6.06e-68	1.66e-65			ENSG00000051108	HERPUD1	2560	-2.75857	0.110008	-25.0761	9.06e-139	2.12e-135			ENSG00000233337	UBE2FP3	2.27012	1.89957	0.594477	3.19537	0.00139651	0.00431486
ENSG00000000460	C1orf112	136.876	1.89781	0.182896	10.3765	3.17e-25	9.88e-24			ENSG00000169908	TM4SF1	3.54768	-2.75838	0.507036	-5.44021	5.32e-08	3.33e-07			ENSG00000166801	FAM111A	460.768	1.89835	0.10899	17.4177	6.06e-68	1.66e-65
ENSG00000152270	PDE3B	93.6429	1.89676	0.213153	8.89859	5.66e-19	1.1e-17			ENSG00000130513	GDF15	5968.75	-2.75083	0.186894	-14.7186	4.89e-49	5.72e-47			ENSG00000000460	C1orf112	136.876	1.89781	0.182896	10.3765	3.17e-25	9.88e-24
ENSG00000160949	TONSL	848.034	1.89648	0.135509	13.9952	1.67e-44	1.6e-42			ENSG00000259405	ISCA1P4	5.50352	-2.74756	0.483543	-5.68213	1.33e-08	9.04e-08			ENSG00000152270	PDE3B	93.6429	1.89676	0.213153	8.89859	5.66e-19	1.1e-17
ENSG00000004948	CALCR	2.90107	1.89476	0.598067	3.16814	0.00153415	0.00469871			ENSG00000011422	PLAUR	1372.57	-2.74597	0.159668	-17.198	2.75e-66	7.23e-64			ENSG00000160949	TONSL	848.034	1.89648	0.135509	13.9952	1.67e-44	1.6e-42
ENSG00000209042	SNORD12C	2.66266	1.89473	0.600028	3.15773	0.00159004	0.00485363			ENSG00000267259	CTD-2008P7.9	2.9446	-2.7343	0.536936	-5.09242	3.54e-07	1.99e-06			ENSG00000004948	CALCR	2.90107	1.89476	0.598067	3.16814	0.00153415	0.00469871
ENSG00000116133	DHCR24	4668.24	1.89472	0.156242	12.1268	7.61e-34	4.16e-32			ENSG00000184908	CLCNKB	9.22406	-2.73382	0.364434	-7.50153	6.31e-14	7.81e-13			ENSG00000209042	SNORD12C	2.66266	1.89473	0.600028	3.15773	0.00159004	0.00485363
ENSG00000147606	SLC26A7	8.18067	1.89388	0.456683	4.14703	3.37e-05	0.000140763			ENSG00000125730	C3	10.89	-2.72888	0.336721	-8.10427	5.31e-16	7.96e-15			ENSG00000116133	DHCR24	4668.24	1.89472	0.156242	12.1268	7.61e-34	4.16e-32
ENSG00000237126	AC073254.1	9.05704	1.89243	0.375562	5.03892	4.68e-07	2.59e-06			ENSG00000229261	RP11-227H15.4	4.92385	-2.72849	0.527231	-5.17513	2.28e-07	1.31e-06			ENSG00000147606	SLC26A7	8.18067	1.89388	0.456683	4.14703	3.37e-05	0.000140763
ENSG00000204388	HSPA1B	573.725	1.89132	0.215474	8.77751	1.67e-18	3.13e-17			ENSG00000115468	EFHD1	13.2111	-2.72672	0.334688	-8.14706	3.73e-16	5.69e-15			ENSG00000237126	AC073254.1	9.05704	1.89243	0.375562	5.03892	4.68e-07	2.59e-06
ENSG00000265452	MIR3682	9.52486	1.8881	0.52546	3.59322	0.000326612	0.00114217			ENSG00000099869	IGF2-AS	14.4591	-2.72594	0.473613	-5.75562	8.63e-09	5.99e-08			ENSG00000204388	HSPA1B	573.725	1.89132	0.215474	8.77751	1.67e-18	3.13e-17
ENSG00000166803	KIAA0101	688.863	1.88667	0.179148	10.5314	6.19e-26	1.99e-24			ENSG00000225177	RP11-390P2.4	12.8361	-2.72475	0.412361	-6.60769	3.9e-11	3.6e-10			ENSG00000265452	MIR3682	9.52486	1.8881	0.52546	3.59322	0.000326612	0.00114217
ENSG00000248559	RP11-215P8.3	2.98686	1.88098	0.574393	3.27474	0.00105761	0.00334536			ENSG00000261089	RP11-435I10.3	1.05432	-2.72187	0.586923	-4.63753	3.53e-06	1.71e-05			ENSG00000166803	KIAA0101	688.863	1.88667	0.179148	10.5314	6.19e-26	1.99e-24
ENSG00000207547	MIR25	5.47236	1.87513	0.432828	4.33227	1.48e-05	6.53e-05			ENSG00000163359	COL6A3	19.0154	-2.7217	0.33941	-8.01892	1.07e-15	1.57e-14			ENSG00000248559	RP11-215P8.3	2.98686	1.88098	0.574393	3.27474	0.00105761	0.00334536
ENSG00000267216	AC010642.1	4.21665	1.87509	0.513415	3.65219	0.000260013	0.000923857			ENSG00000170523	KRT83	1.14226	-2.71887	0.591643	-4.59545	4.32e-06	2.07e-05			ENSG00000207547	MIR25	5.47236	1.87513	0.432828	4.33227	1.48e-05	6.53e-05
ENSG00000231010	RP6-109B7.2	2.35557	1.87288	0.614676	3.04694	0.00231183	0.00678898			ENSG00000198758	EPS8L3	0.811985	-2.71722	0.594986	-4.56687	4.95e-06	2.35e-05			ENSG00000267216	AC010642.1	4.21665	1.87509	0.513415	3.65219	0.000260013	0.000923857
ENSG00000272540	XXbac-BPG252P9.9	0.636658	1.8725	0.637725	2.93622	0.00332238	0.00944775			ENSG00000183379	SYNDIG1L	3.68571	-2.7153	0.538742	-5.04007	4.65e-07	2.57e-06			ENSG00000231010	RP6-109B7.2	2.35557	1.87288	0.614676	3.04694	0.00231183	0.00678898
ENSG00000276136	RP11-50I19.2	4.92948	1.87147	0.588144	3.18199	0.00146265	0.00450004			ENSG00000180720	CHRM4	13.3755	-2.71288	0.318152	-8.52698	1.5e-17	2.62e-16			ENSG00000272540	XXbac-BPG252P9.9	0.636658	1.8725	0.637725	2.93622	0.00332238	0.00944775
ENSG00000073111	MCM2	2063.74	1.87089	0.0947875	19.7378	1.02e-86	5.81e-84			ENSG00000275160	RP11-187C18.3	3.76288	-2.7102	0.507266	-5.34276	9.15e-08	5.56e-07			ENSG00000276136	RP11-50I19.2	4.92948	1.87147	0.588144	3.18199	0.00146265	0.00450004
ENSG00000186871	ERCC6L	242.683	1.87087	0.139382	13.4227	4.45e-41	3.5e-39			ENSG00000088002	SULT2B1	62.2638	-2.70595	0.199492	-13.5642	6.53e-42	5.39e-40			ENSG00000073111	MCM2	2063.74	1.87089	0.0947875	19.7378	1.02e-86	5.81e-84
ENSG00000085840	ORC1	468.886	1.87048	0.109196	17.1296	8.92e-66	2.18e-63			ENSG00000007314	SCN4A	40.7388	-2.69919	0.243049	-11.1056	1.18e-28	4.55e-27			ENSG00000186871	ERCC6L	242.683	1.87087	0.139382	13.4227	4.45e-41	3.5e-39
ENSG00000228544	CCDC183-AS1	1.84339	1.86796	0.600093	3.11278	0.00185333	0.00557803			ENSG00000178934	LGALS7B	4.90072	-2.69788	0.502496	-5.36896	7.92e-08	4.86e-07			ENSG00000085840	ORC1	468.886	1.87048	0.109196	17.1296	8.92e-66	2.18e-63
ENSG00000251485	AC068134.10	1.87794	1.8652	0.604504	3.0855	0.0020321	0.00605115			ENSG00000112782	CLIC5	6.61857	-2.69677	0.42647	-6.32347	2.56e-10	2.14e-09			ENSG00000228544	CCDC183-AS1	1.84339	1.86796	0.600093	3.11278	0.00185333	0.00557803
ENSG00000200879	SNORD14E	16.6767	1.86492	0.447127	4.1709	3.03e-05	0.00012786			ENSG00000059728	MXD1	670.725	-2.69638	0.179165	-15.0497	3.47e-51	4.4e-49			ENSG00000251485	AC068134.10	1.87794	1.8652	0.604504	3.0855	0.0020321	0.00605115
ENSG00000174371	EXO1	388.906	1.86397	0.110318	16.8963	4.79e-64	1.11e-61			ENSG00000128965	CHAC1	713.837	-2.69208	0.137489	-19.5804	2.27e-85	1.2e-82			ENSG00000200879	SNORD14E	16.6767	1.86492	0.447127	4.1709	3.03e-05	0.00012786
ENSG00000144410	CPO	3.43311	1.86322	0.601196	3.09919	0.0019405	0.00581046			ENSG00000173389	IQCF1	4.6587	-2.69144	0.493535	-5.4534	4.94e-08	3.11e-07			ENSG00000174371	EXO1	388.906	1.86397	0.110318	16.8963	4.79e-64	1.11e-61
ENSG00000170122	FOXD4	39.4466	1.85973	0.284862	6.52854	6.64e-11	5.96e-10			ENSG00000182459	TEX19	80.6316	-2.68906	0.177476	-15.1516	7.39e-52	9.78e-50			ENSG00000144410	CPO	3.43311	1.86322	0.601196	3.09919	0.0019405	0.00581046
ENSG00000273893	RP1-101A2.1	6.94885	1.85735	0.528315	3.51561	0.000438751	0.00149942			ENSG00000187609	EXD3	108.934	-2.68612	0.168088	-15.9804	1.75e-57	2.9e-55			ENSG00000170122	FOXD4	39.4466	1.85973	0.284862	6.52854	6.64e-11	5.96e-10
ENSG00000164045	CDC25A	522.309	1.85575	0.103225	17.9778	2.91e-72	1e-69			ENSG00000012124	CD22	11.6003	-2.68591	0.338179	-7.94227	1.99e-15	2.84e-14			ENSG00000273893	RP1-101A2.1	6.94885	1.85735	0.528315	3.51561	0.000438751	0.00149942
ENSG00000197417	SHPK	119.769	1.85411	0.16852	11.0023	3.73e-28	1.39e-26			ENSG00000276171	AC114498.1	456.111	-2.68425	0.321858	-8.33985	7.44e-17	1.21e-15			ENSG00000164045	CDC25A	522.309	1.85575	0.103225	17.9778	2.91e-72	1e-69
ENSG00000137561	TTPA	5.40766	1.8532	0.453273	4.08849	4.34e-05	0.000177199			ENSG00000116544	DLGAP3	1.29878	-2.67776	0.570601	-4.69287	2.69e-06	1.33e-05			ENSG00000197417	SHPK	119.769	1.85411	0.16852	11.0023	3.73e-28	1.39e-26
ENSG00000168404	MLKL	83.2565	1.84743	0.161617	11.4309	2.93e-30	1.26e-28			ENSG00000243902	ELFN2	2.28738	-2.67466	0.540018	-4.95291	7.31e-07	3.94e-06			ENSG00000137561	TTPA	5.40766	1.8532	0.453273	4.08849	4.34e-05	0.000177199
ENSG00000014138	POLA2	305.233	1.8465	0.106323	17.3668	1.47e-67	3.97e-65			ENSG00000174567	GOLT1A	95.2566	-2.67105	0.158864	-16.8135	1.94e-63	4.4e-61			ENSG00000168404	MLKL	83.2565	1.84743	0.161617	11.4309	2.93e-30	1.26e-28
ENSG00000237390	RP11-139I14.2	1.81191	1.84611	0.633958	2.91203	0.00359088	0.0101416			ENSG00000130766	SESN2	4495.45	-2.6679	0.160647	-16.6072	6.18e-62	1.27e-59			ENSG00000014138	POLA2	305.233	1.8465	0.106323	17.3668	1.47e-67	3.97e-65
ENSG00000165501	LRR1	278.559	1.84125	0.124822	14.7509	3.03e-49	3.59e-47			ENSG00000189433	GJB4	2.83953	-2.66667	0.520488	-5.12341	3e-07	1.7e-06			ENSG00000237390	RP11-139I14.2	1.81191	1.84611	0.633958	2.91203	0.00359088	0.0101416
ENSG00000279207	RP11-159D12.8	187.047	1.83568	0.232223	7.90481	2.68e-15	3.8e-14			ENSG00000162039	MEIOB	5.1721	-2.66584	0.469646	-5.67627	1.38e-08	9.31e-08			ENSG00000165501	LRR1	278.559	1.84125	0.124822	14.7509	3.03e-49	3.59e-47
ENSG00000279672	CMB9-55F22.1	11.2546	1.82787	0.342247	5.34079	9.25e-08	5.62e-07			ENSG00000128016	ZFP36	1096.76	-2.66055	0.175586	-15.1524	7.31e-52	9.73e-50			ENSG00000279207	RP11-159D12.8	187.047	1.83568	0.232223	7.90481	2.68e-15	3.8e-14
ENSG00000261713	SSTR5-AS1	8.39174	1.82658	0.39884	4.57973	4.66e-06	2.22e-05			ENSG00000126458	RRAS	690.756	-2.65857	0.124174	-21.4101	1.08e-101	9.84e-99			ENSG00000279672	CMB9-55F22.1	11.2546	1.82787	0.342247	5.34079	9.25e-08	5.62e-07
ENSG00000133983	COX16	29.2347	1.82415	0.268836	6.78536	1.16e-11	1.13e-10			ENSG00000238120	LINC01589	10.6833	-2.657	0.434369	-6.11692	9.54e-10	7.46e-09			ENSG00000261713	SSTR5-AS1	8.39174	1.82658	0.39884	4.57973	4.66e-06	2.22e-05
ENSG00000255150	EID3	15.1137	1.81938	0.47366	3.8411	0.000122484	0.000462459			ENSG00000133067	LGR6	7.27521	-2.6551	0.437885	-6.06347	1.33e-09	1.03e-08			ENSG00000133983	COX16	29.2347	1.82415	0.268836	6.78536	1.16e-11	1.13e-10
ENSG00000122952	ZWINT	1161.91	1.81876	0.0916026	19.8549	9.99e-88	5.84e-85			ENSG00000166046	TCP11L2	18.0019	-2.65422	0.330983	-8.01919	1.06e-15	1.56e-14			ENSG00000255150	EID3	15.1137	1.81938	0.47366	3.8411	0.000122484	0.000462459
ENSG00000233622	CYP2T1P	1.79046	1.8183	0.617524	2.94451	0.00323468	0.00922603			ENSG00000186466	AQP7P1	1.38106	-2.65417	0.575677	-4.61051	4.02e-06	1.94e-05			ENSG00000122952	ZWINT	1161.91	1.81876	0.0916026	19.8549	9.99e-88	5.84e-85
ENSG00000075336	TIMM21	348.298	1.81617	0.102047	17.7973	7.42e-71	2.44e-68			ENSG00000070540	WIPI1	193.248	-2.64975	0.162449	-16.3113	8.21e-60	1.54e-57			ENSG00000233622	CYP2T1P	1.79046	1.8183	0.617524	2.94451	0.00323468	0.00922603
ENSG00000160117	ANKLE1	87.4114	1.81595	0.180442	10.0639	7.98e-24	2.22e-22			ENSG00000061656	SPAG4	30.8081	-2.64771	0.284634	-9.30218	1.38e-20	3.07e-19			ENSG00000075336	TIMM21	348.298	1.81617	0.102047	17.7973	7.42e-71	2.44e-68
ENSG00000171208	NETO2	131.966	1.81106	0.16747	10.8142	2.95e-27	1.04e-25			ENSG00000136960	ENPP2	9.56525	-2.64707	0.422279	-6.26854	3.64e-10	3e-09			ENSG00000160117	ANKLE1	87.4114	1.81595	0.180442	10.0639	7.98e-24	2.22e-22
ENSG00000178409	BEND3	130.421	1.81075	0.144896	12.4969	7.76e-36	4.69e-34			ENSG00000250509	CTC-573N18.1	1.41674	-2.6391	0.583742	-4.521	6.15e-06	2.88e-05			ENSG00000171208	NETO2	131.966	1.81106	0.16747	10.8142	2.95e-27	1.04e-25
ENSG00000092853	CLSPN	105.016	1.80997	0.265408	6.81957	9.13e-12	9.02e-11			ENSG00000184163	FAM132A	12.0999	-2.63799	0.41832	-6.30617	2.86e-10	2.38e-09			ENSG00000178409	BEND3	130.421	1.81075	0.144896	12.4969	7.76e-36	4.69e-34
ENSG00000144843	ADPRH	27.8414	1.80949	0.256619	7.05128	1.77e-12	1.9e-11			ENSG00000235172	LINC01366	10.5351	-2.63311	0.347288	-7.58191	3.41e-14	4.34e-13			ENSG00000092853	CLSPN	105.016	1.80997	0.265408	6.81957	9.13e-12	9.02e-11
ENSG00000109743	BST1	24.1218	1.80868	0.339838	5.32219	1.03e-07	6.18e-07			ENSG00000130304	SLC27A1	229.418	-2.63079	0.174635	-15.0645	2.77e-51	3.54e-49			ENSG00000144843	ADPRH	27.8414	1.80949	0.256619	7.05128	1.77e-12	1.9e-11
ENSG00000184524	CEND1	2.22302	1.80795	0.610063	2.96354	0.00304125	0.00873929			ENSG00000105605	CACNG7	1.94115	-2.62597	0.56735	-4.62848	3.68e-06	1.78e-05			ENSG00000109743	BST1	24.1218	1.80868	0.339838	5.32219	1.03e-07	6.18e-07
ENSG00000089505	CMTM1	3.86281	1.80577	0.46096	3.9174	8.95e-05	0.000345833			ENSG00000187720	THSD4	153.036	-2.62511	0.224777	-11.6787	1.64e-31	7.67e-30			ENSG00000184524	CEND1	2.22302	1.80795	0.610063	2.96354	0.00304125	0.00873929
ENSG00000197472	ZNF695	35.5694	1.80416	0.239162	7.54368	4.57e-14	5.74e-13			ENSG00000244558	KCNK15-AS1	3.99511	-2.62495	0.499998	-5.24993	1.52e-07	8.95e-07			ENSG00000089505	CMTM1	3.86281	1.80577	0.46096	3.9174	8.95e-05	0.000345833
ENSG00000267397	RP11-873E20.1	3.13087	1.80389	0.596875	3.02222	0.00250926	0.00731768			ENSG00000105251	SHD	6.47523	-2.61061	0.439839	-5.93537	2.93e-09	2.16e-08			ENSG00000197472	ZNF695	35.5694	1.80416	0.239162	7.54368	4.57e-14	5.74e-13
ENSG00000272343	RP11-140I16.3	16.6221	1.80218	0.538554	3.34633	0.000818887	0.00265001			ENSG00000125089	SH3TC1	75.0722	-2.60956	0.189049	-13.8036	2.42e-43	2.2e-41			ENSG00000267397	RP11-873E20.1	3.13087	1.80389	0.596875	3.02222	0.00250926	0.00731768
ENSG00000266777	SH3GL1P1	1.9685	1.80051	0.610603	2.94874	0.00319068	0.00911701			ENSG00000100079	LGALS2	4.09913	-2.60053	0.490754	-5.29906	1.16e-07	6.95e-07			ENSG00000272343	RP11-140I16.3	16.6221	1.80218	0.538554	3.34633	0.000818887	0.00265001
ENSG00000180336	C17orf104	6.70512	1.79885	0.452584	3.97461	7.05e-05	0.000278191			ENSG00000196104	SPOCK3	3.71619	-2.59498	0.478415	-5.42412	5.82e-08	3.63e-07			ENSG00000266777	SH3GL1P1	1.9685	1.80051	0.610603	2.94874	0.00319068	0.00911701
ENSG00000132330	SCLY	32.1271	1.79656	0.232906	7.71367	1.22e-14	1.63e-13			ENSG00000013563	DNASE1L1	46.8855	-2.59369	0.223665	-11.5963	4.3e-31	1.97e-29			ENSG00000180336	C17orf104	6.70512	1.79885	0.452584	3.97461	7.05e-05	0.000278191
ENSG00000272221	XXbac-BPG181B23.7	9.9429	1.79455	0.367785	4.87935	1.06e-06	5.59e-06			ENSG00000133454	MYO18B	0.845115	-2.59082	0.598655	-4.32774	1.51e-05	6.65e-05			ENSG00000132330	SCLY	32.1271	1.79656	0.232906	7.71367	1.22e-14	1.63e-13
ENSG00000276043	UHRF1	1447.8	1.79186	0.11436	15.6686	2.48e-55	3.73e-53			ENSG00000164037	SLC9B1	13.1036	-2.58879	0.35852	-7.22078	5.17e-13	5.9e-12			ENSG00000272221	XXbac-BPG181B23.7	9.9429	1.79455	0.367785	4.87935	1.06e-06	5.59e-06
ENSG00000231066	NPM1P9	3.09666	1.78784	0.574177	3.11375	0.00184725	0.00556292			ENSG00000227993	HLA-DRA	3.31551	-2.58727	0.507677	-5.0963	3.46e-07	1.95e-06			ENSG00000276043	UHRF1	1447.8	1.79186	0.11436	15.6686	2.48e-55	3.73e-53
ENSG00000258311	RP11-644F5.10	4.71315	1.7865	0.465094	3.84116	0.000122455	0.000462432			ENSG00000163703	CRELD1	341.327	-2.58681	0.13009	-19.8848	5.51e-88	3.41e-85			ENSG00000231066	NPM1P9	3.09666	1.78784	0.574177	3.11375	0.00184725	0.00556292
ENSG00000280399	RP11-80P20.3	2.18406	1.78582	0.595626	2.99823	0.00271554	0.00786801			ENSG00000185567	AHNAK2	200.272	-2.58402	0.306222	-8.43839	3.22e-17	5.42e-16			ENSG00000258311	RP11-644F5.10	4.71315	1.7865	0.465094	3.84116	0.000122455	0.000462432
ENSG00000101222	SPEF1	12.3801	1.78533	0.419001	4.26092	2.04e-05	8.83e-05			ENSG00000124406	ATP8A1	13.6836	-2.58377	0.341052	-7.57588	3.57e-14	4.53e-13			ENSG00000280399	RP11-80P20.3	2.18406	1.78582	0.595626	2.99823	0.00271554	0.00786801
ENSG00000260070	RP11-182J23.1	0.658787	1.7852	0.629828	2.83443	0.00459076	0.0126166			ENSG00000186642	PDE2A	89.4728	-2.58368	0.146723	-17.6092	2.1e-69	6.3e-67			ENSG00000101222	SPEF1	12.3801	1.78533	0.419001	4.26092	2.04e-05	8.83e-05
ENSG00000155115	GTF3C6	414.051	1.7847	0.13964	12.7807	2.1e-37	1.37e-35			ENSG00000109321	AREG	5181.01	-2.57943	0.179433	-14.3754	7.38e-47	7.88e-45			ENSG00000260070	RP11-182J23.1	0.658787	1.7852	0.629828	2.83443	0.00459076	0.0126166
ENSG00000122483	CCDC18	137.372	1.78425	0.212196	8.4085	4.15e-17	6.94e-16			ENSG00000168209	DDIT4	749.793	-2.57155	0.155168	-16.5727	1.1e-61	2.22e-59			ENSG00000155115	GTF3C6	414.051	1.7847	0.13964	12.7807	2.1e-37	1.37e-35
ENSG00000150764	DIXDC1	63.392	1.77934	0.190008	9.36455	7.64e-21	1.74e-19			ENSG00000273284	RP11-888D10.4	9.98112	-2.56632	0.457536	-5.609	2.04e-08	1.35e-07			ENSG00000122483	CCDC18	137.372	1.78425	0.212196	8.4085	4.15e-17	6.94e-16
ENSG00000174236	REP15	2.1103	1.77784	0.622822	2.85449	0.00431057	0.0119386			ENSG00000158079	PTPDC1	201.806	-2.55759	0.138516	-18.4642	4.01e-76	1.56e-73			ENSG00000150764	DIXDC1	63.392	1.77934	0.190008	9.36455	7.64e-21	1.74e-19
ENSG00000138092	CENPO	260.496	1.77753	0.121094	14.6789	8.8e-49	1e-46			ENSG00000118971	CCND2	0.874318	-2.55726	0.59646	-4.28739	1.81e-05	7.9e-05			ENSG00000174236	REP15	2.1103	1.77784	0.622822	2.85449	0.00431057	0.0119386
ENSG00000101230	ISM1	8.41967	1.77753	0.367322	4.83915	1.3e-06	6.76e-06			ENSG00000188487	INSC	4.32004	-2.55496	0.521197	-4.90211	9.48e-07	5.03e-06			ENSG00000138092	CENPO	260.496	1.77753	0.121094	14.6789	8.8e-49	1e-46
ENSG00000261335	RP11-318A15.2	2.7676	1.77737	0.517585	3.43397	0.000594804	0.00197904			ENSG00000167676	PLIN4	24.9482	-2.55301	0.316148	-8.07537	6.73e-16	9.99e-15			ENSG00000101230	ISM1	8.41967	1.77753	0.367322	4.83915	1.3e-06	6.76e-06
ENSG00000271537	RP11-365F18.6	0.924122	1.77602	0.640283	2.7738	0.00554051	0.0149323			ENSG00000230439	RP11-488P3.1	6.43428	-2.55172	0.425587	-5.99578	2.03e-09	1.52e-08			ENSG00000261335	RP11-318A15.2	2.7676	1.77737	0.517585	3.43397	0.000594804	0.00197904
ENSG00000183785	TUBA8	1.71021	1.77599	0.62227	2.85405	0.00431658	0.0119506			ENSG00000091592	NLRP1	111.349	-2.54894	0.180033	-14.1582	1.66e-45	1.67e-43			ENSG00000271537	RP11-365F18.6	0.924122	1.77602	0.640283	2.7738	0.00554051	0.0149323
ENSG00000182308	DCAF4L1	13.8595	1.77596	0.476809	3.72467	0.000195571	0.000710364			ENSG00000107831	FGF8	10.2471	-2.54844	0.445284	-5.72318	1.05e-08	7.19e-08			ENSG00000183785	TUBA8	1.71021	1.77599	0.62227	2.85405	0.00431658	0.0119506
ENSG00000187790	FANCM	124	1.77482	0.16805	10.5612	4.51e-26	1.46e-24			ENSG00000136155	SCEL	4.2339	-2.54719	0.525506	-4.84711	1.25e-06	6.51e-06			ENSG00000182308	DCAF4L1	13.8595	1.77596	0.476809	3.72467	0.000195571	0.000710364
ENSG00000185515	BRCC3	226.903	1.77444	0.130382	13.6096	3.51e-42	2.91e-40			ENSG00000154133	ROBO4	3.07882	-2.54558	0.534802	-4.75986	1.94e-06	9.79e-06			ENSG00000187790	FANCM	124	1.77482	0.16805	10.5612	4.51e-26	1.46e-24
ENSG00000263893	CTD-3010D24.3	2.50403	1.7731	0.575292	3.08209	0.00205556	0.00611147			ENSG00000049249	TNFRSF9	14.5381	-2.54497	0.300807	-8.46048	2.66e-17	4.54e-16			ENSG00000185515	BRCC3	226.903	1.77444	0.130382	13.6096	3.51e-42	2.91e-40
ENSG00000224501	HSPA1B	376.776	1.77279	0.2606	6.80272	1.03e-11	1.01e-10			ENSG00000087074	PPP1R15A	9869.55	-2.54363	0.188111	-13.5219	1.16e-41	9.32e-40			ENSG00000263893	CTD-3010D24.3	2.50403	1.7731	0.575292	3.08209	0.00205556	0.00611147
ENSG00000109084	TMEM97	951.514	1.77062	0.105144	16.84	1.24e-63	2.84e-61			ENSG00000086619	ERO1LB	212.702	-2.5419	0.159034	-15.9833	1.67e-57	2.79e-55			ENSG00000224501	HSPA1B	376.776	1.77279	0.2606	6.80272	1.03e-11	1.01e-10
ENSG00000280924	LINC00628	1.94431	1.76967	0.62123	2.84866	0.00439041	0.0121294			ENSG00000249992	TMEM158	376.512	-2.53799	0.137058	-18.5177	1.49e-76	6.02e-74			ENSG00000109084	TMEM97	951.514	1.77062	0.105144	16.84	1.24e-63	2.84e-61
ENSG00000170396	ZNF804A	34.4262	1.76663	0.267173	6.61232	3.78e-11	3.5e-10			ENSG00000235893	RP11-460E7.8	1.28954	-2.53669	0.593397	-4.27486	1.91e-05	8.33e-05			ENSG00000280924	LINC00628	1.94431	1.76967	0.62123	2.84866	0.00439041	0.0121294
ENSG00000233101	HOXB-AS3	3.12084	1.76598	0.491419	3.59363	0.000326101	0.00114114			ENSG00000259376	RP11-505E24.3	3.38315	-2.5364	0.539842	-4.69841	2.62e-06	1.3e-05			ENSG00000170396	ZNF804A	34.4262	1.76663	0.267173	6.61232	3.78e-11	3.5e-10
ENSG00000269486	CTC-360G5.9	3.93322	1.76156	0.519011	3.39407	0.000688623	0.00226328			ENSG00000082684	SEMA5B	2.18296	-2.53563	0.529115	-4.79221	1.65e-06	8.43e-06			ENSG00000233101	HOXB-AS3	3.12084	1.76598	0.491419	3.59363	0.000326101	0.00114114
ENSG00000272849	RP11-347I19.8	2.24529	1.75996	0.60111	2.92785	0.00341319	0.00968005			ENSG00000232197	RP11-302L19.1	3.16209	-2.53486	0.531936	-4.76534	1.89e-06	9.54e-06			ENSG00000269486	CTC-360G5.9	3.93322	1.76156	0.519011	3.39407	0.000688623	0.00226328
ENSG00000272821	CTA-384D8.36	20.6699	1.75849	0.342169	5.13924	2.76e-07	1.57e-06			ENSG00000258626	COX7A2P1	1.21016	-2.53317	0.575227	-4.40378	1.06e-05	4.79e-05			ENSG00000272849	RP11-347I19.8	2.24529	1.75996	0.60111	2.92785	0.00341319	0.00968005
ENSG00000105877	DNAH11	4.71418	1.75762	0.496201	3.54215	0.000396878	0.00136631			ENSG00000225518	RP11-396C23.2	5.06544	-2.53206	0.476897	-5.30944	1.1e-07	6.6e-07			ENSG00000272821	CTA-384D8.36	20.6699	1.75849	0.342169	5.13924	2.76e-07	1.57e-06
ENSG00000111581	NUP107	904.204	1.75616	0.107908	16.2746	1.5e-59	2.76e-57			ENSG00000124107	SLPI	10.1938	-2.53133	0.411377	-6.15332	7.59e-10	6.01e-09			ENSG00000105877	DNAH11	4.71418	1.75762	0.496201	3.54215	0.000396878	0.00136631
ENSG00000198513	ATL1	27.3065	1.7559	0.247382	7.09792	1.27e-12	1.37e-11			ENSG00000266405	CBX3P2	1.56591	-2.52923	0.572554	-4.41746	9.99e-06	4.52e-05			ENSG00000111581	NUP107	904.204	1.75616	0.107908	16.2746	1.5e-59	2.76e-57
ENSG00000076003	MCM6	1486.58	1.75459	0.102278	17.1551	5.76e-66	1.44e-63			ENSG00000188729	OSTN	0.992649	-2.52607	0.580831	-4.34906	1.37e-05	6.07e-05			ENSG00000198513	ATL1	27.3065	1.7559	0.247382	7.09792	1.27e-12	1.37e-11
ENSG00000204519	ZNF551	100.163	1.75087	0.159083	11.006	3.58e-28	1.34e-26			ENSG00000217442	SYCE3	7.18578	-2.52124	0.454956	-5.54171	3e-08	1.94e-07			ENSG00000076003	MCM6	1486.58	1.75459	0.102278	17.1551	5.76e-66	1.44e-63
ENSG00000202343	SNORA2	0.771793	1.75053	0.640682	2.73229	0.00628957	0.0167536			ENSG00000125826	RBCK1	1488.36	-2.52096	0.0995794	-25.3161	2.13e-141	5.59e-138			ENSG00000204519	ZNF551	100.163	1.75087	0.159083	11.006	3.58e-28	1.34e-26
ENSG00000175564	UCP3	12.4603	1.74763	0.418319	4.17775	2.94e-05	0.000124275			ENSG00000078081	LAMP3	124.127	-2.5165	0.171303	-14.6904	7.43e-49	8.59e-47			ENSG00000202343	SNORA2	0.771793	1.75053	0.640682	2.73229	0.00628957	0.0167536
ENSG00000261254	RP4-714D9.5	9.80957	1.74754	0.388297	4.50053	6.78e-06	3.15e-05			ENSG00000079393	DUSP13	7.56028	-2.51485	0.443461	-5.67097	1.42e-08	9.58e-08			ENSG00000175564	UCP3	12.4603	1.74763	0.418319	4.17775	2.94e-05	0.000124275
ENSG00000230163	RP5-997D16.2	6.02381	1.74684	0.442158	3.95072	7.79e-05	0.000304252			ENSG00000144837	PLA1A	1.46748	-2.51478	0.577601	-4.35383	1.34e-05	5.95e-05			ENSG00000261254	RP4-714D9.5	9.80957	1.74754	0.388297	4.50053	6.78e-06	3.15e-05
ENSG00000133302	ANKRD32	161.433	1.74641	0.141458	12.3458	5.13e-35	2.98e-33			ENSG00000231105	RP5-1071N3.1	0.763671	-2.51106	0.584839	-4.29359	1.76e-05	7.69e-05			ENSG00000230163	RP5-997D16.2	6.02381	1.74684	0.442158	3.95072	7.79e-05	0.000304252
ENSG00000164764	SBSPON	17.3818	1.74565	0.317256	5.50234	3.75e-08	2.4e-07			ENSG00000155367	PPM1J	30.1662	-2.51012	0.223812	-11.2153	3.43e-29	1.36e-27			ENSG00000133302	ANKRD32	161.433	1.74641	0.141458	12.3458	5.13e-35	2.98e-33
ENSG00000116455	WDR77	291.486	1.74359	0.0957098	18.2175	3.75e-74	1.38e-71			ENSG00000179862	CITED4	32.3817	-2.5048	0.242337	-10.336	4.84e-25	1.48e-23			ENSG00000164764	SBSPON	17.3818	1.74565	0.317256	5.50234	3.75e-08	2.4e-07
ENSG00000261560	RP11-166B2.3	0.595752	1.74241	0.607966	2.86597	0.00415729	0.0115582			ENSG00000172638	EFEMP2	6.50749	-2.50178	0.459086	-5.44947	5.05e-08	3.17e-07			ENSG00000116455	WDR77	291.486	1.74359	0.0957098	18.2175	3.75e-74	1.38e-71
ENSG00000135747	ZNF670	6.08093	1.74168	0.506363	3.43958	0.000582628	0.00194191			ENSG00000157343	ARMC12	5.11745	-2.50142	0.455809	-5.48786	4.07e-08	2.59e-07			ENSG00000261560	RP11-166B2.3	0.595752	1.74241	0.607966	2.86597	0.00415729	0.0115582
ENSG00000213976	CTD-2561J22.2	5.19336	1.74122	0.496627	3.5061	0.000454731	0.00154925			ENSG00000140941	MAP1LC3B	7479.34	-2.49974	0.117041	-21.3578	3.3e-101	2.78e-98			ENSG00000135747	ZNF670	6.08093	1.74168	0.506363	3.43958	0.000582628	0.00194191
ENSG00000276421	PRPF31	2.59509	1.74097	0.617385	2.8199	0.00480379	0.0131369			ENSG00000183760	PAPL	55.1873	-2.49964	0.214975	-11.6276	2.98e-31	1.38e-29			ENSG00000213976	CTD-2561J22.2	5.19336	1.74122	0.496627	3.5061	0.000454731	0.00154925
ENSG00000180914	OXTR	31.4071	1.74033	0.254115	6.84859	7.46e-12	7.44e-11			ENSG00000172432	GTPBP2	615.254	-2.498	0.162897	-15.3348	4.48e-53	6.24e-51			ENSG00000276421	PRPF31	2.59509	1.74097	0.617385	2.8199	0.00480379	0.0131369
ENSG00000125872	LRRN4	2.4316	1.73744	0.598579	2.90261	0.00370063	0.010417			ENSG00000233845	AC093732.1	2.64292	-2.49745	0.556141	-4.49067	7.1e-06	3.29e-05			ENSG00000180914	OXTR	31.4071	1.74033	0.254115	6.84859	7.46e-12	7.44e-11
ENSG00000225855	RUSC1-AS1	9.69068	1.7374	0.413043	4.20633	2.6e-05	0.0001106			ENSG00000143382	ADAMTSL4	6.78706	-2.49609	0.43945	-5.68003	1.35e-08	9.14e-08			ENSG00000125872	LRRN4	2.4316	1.73744	0.598579	2.90261	0.00370063	0.010417
ENSG00000184441	AP001062.7	6.49811	1.73718	0.486978	3.56726	0.000360734	0.00125151			ENSG00000178597	PSAPL1	3.4683	-2.49249	0.465103	-5.35901	8.37e-08	5.11e-07			ENSG00000225855	RUSC1-AS1	9.69068	1.7374	0.413043	4.20633	2.6e-05	0.0001106
ENSG00000280010	AP001350.4	7.05619	1.73637	0.47153	3.68242	0.000231032	0.000829288			ENSG00000196126	HLA-DRB1	2.06498	-2.49082	0.555777	-4.48169	7.41e-06	3.42e-05			ENSG00000184441	AP001062.7	6.49811	1.73718	0.486978	3.56726	0.000360734	0.00125151
ENSG00000245614	DDX11-AS1	13.3732	1.73504	0.33469	5.18402	2.17e-07	1.26e-06			ENSG00000141431	ASXL3	1.59132	-2.48693	0.577481	-4.30651	1.66e-05	7.28e-05			ENSG00000280010	AP001350.4	7.05619	1.73637	0.47153	3.68242	0.000231032	0.000829288
ENSG00000145604	SKP2	319.102	1.73396	0.104062	16.6627	2.45e-62	5.26e-60			ENSG00000162873	KLHDC8A	0.619946	-2.48471	0.585911	-4.24076	2.23e-05	9.58e-05			ENSG00000245614	DDX11-AS1	13.3732	1.73504	0.33469	5.18402	2.17e-07	1.26e-06
ENSG00000244617	ASPRV1	16.5903	1.73365	0.350198	4.95048	7.4e-07	3.99e-06			ENSG00000128218	VPREB3	27.4696	-2.48047	0.310112	-7.99862	1.26e-15	1.84e-14			ENSG00000145604	SKP2	319.102	1.73396	0.104062	16.6627	2.45e-62	5.26e-60
ENSG00000257727	CNPY2	22.9545	1.73177	0.32669	5.30095	1.15e-07	6.89e-07			ENSG00000229491	RP11-342D14.1	13.9004	-2.4795	0.344066	-7.20647	5.74e-13	6.51e-12			ENSG00000244617	ASPRV1	16.5903	1.73365	0.350198	4.95048	7.4e-07	3.99e-06
ENSG00000102678	FGF9	57.6218	1.73143	0.229318	7.55033	4.34e-14	5.46e-13			ENSG00000153902	LGI4	4.44395	-2.47787	0.525687	-4.71359	2.43e-06	1.21e-05			ENSG00000257727	CNPY2	22.9545	1.73177	0.32669	5.30095	1.15e-07	6.89e-07
ENSG00000204335	SP5	19.8289	1.73089	0.247346	6.99784	2.6e-12	2.73e-11			ENSG00000181577	C6orf223	56.1666	-2.4776	0.188637	-13.1342	2.1e-39	1.51e-37			ENSG00000102678	FGF9	57.6218	1.73143	0.229318	7.55033	4.34e-14	5.46e-13
ENSG00000224287	MSL3P1	0.978733	1.72985	0.640836	2.69936	0.00694732	0.0183109			ENSG00000166828	SCNN1G	1.37445	-2.47728	0.593516	-4.17391	2.99e-05	0.000126263			ENSG00000204335	SP5	19.8289	1.73089	0.247346	6.99784	2.6e-12	2.73e-11
ENSG00000184560	C17orf74	2.09565	1.72905	0.629961	2.7447	0.00605671	0.0162031			ENSG00000144230	GPR17	0.725225	-2.47634	0.597947	-4.1414	3.45e-05	0.000143889			ENSG00000224287	MSL3P1	0.978733	1.72985	0.640836	2.69936	0.00694732	0.0183109
ENSG00000205978	NYNRIN	7.48987	1.72843	0.397035	4.35335	1.34e-05	5.96e-05			ENSG00000105696	TMEM59L	271.699	-2.47499	0.127574	-19.4004	7.66e-84	3.84e-81			ENSG00000184560	C17orf74	2.09565	1.72905	0.629961	2.7447	0.00605671	0.0162031
ENSG00000198838	RYR3	5.04914	1.7241	0.532067	3.24037	0.00119374	0.00373718			ENSG00000250271	RP11-64D22.5	3.79336	-2.47032	0.525738	-4.69876	2.62e-06	1.3e-05			ENSG00000205978	NYNRIN	7.48987	1.72843	0.397035	4.35335	1.34e-05	5.96e-05
ENSG00000170500	LONRF2	9.32605	1.72346	0.384819	4.47864	7.51e-06	3.46e-05			ENSG00000060709	RIMBP2	1.20052	-2.46824	0.588679	-4.19285	2.75e-05	0.000116845			ENSG00000198838	RYR3	5.04914	1.7241	0.532067	3.24037	0.00119374	0.00373718
ENSG00000272604	RP11-251G23.5	25.6751	1.72116	0.282984	6.08219	1.19e-09	9.17e-09			ENSG00000104808	DHDH	87.4122	-2.46184	0.197219	-12.4827	9.27e-36	5.56e-34			ENSG00000170500	LONRF2	9.32605	1.72346	0.384819	4.47864	7.51e-06	3.46e-05
ENSG00000176422	SPRYD4	82.6772	1.72102	0.18301	9.404	5.25e-21	1.21e-19			ENSG00000274414	RP5-965G21.4	4.33755	-2.46144	0.52188	-4.71649	2.4e-06	1.19e-05			ENSG00000272604	RP11-251G23.5	25.6751	1.72116	0.282984	6.08219	1.19e-09	9.17e-09
ENSG00000210049	MT-TF	3.44405	1.71701	0.594173	2.88974	0.00385557	0.0108007			ENSG00000277737	FP325317.1	0.864845	-2.46008	0.596051	-4.12731	3.67e-05	0.000152152			ENSG00000176422	SPRYD4	82.6772	1.72102	0.18301	9.404	5.25e-21	1.21e-19
ENSG00000280164	CH507-254M2.3	7.23495	1.70864	0.491319	3.47766	0.000505814	0.0017089			ENSG00000125746	EML2	890.849	-2.45366	0.118055	-20.7841	6.03e-96	4.7e-93			ENSG00000210049	MT-TF	3.44405	1.71701	0.594173	2.88974	0.00385557	0.0108007
ENSG00000100726	TELO2	436.876	1.7061	0.124416	13.7128	8.51e-43	7.43e-41			ENSG00000235169	SMIM1	12.7158	-2.4534	0.363794	-6.74393	1.54e-11	1.48e-10			ENSG00000280164	CH507-254M2.3	7.23495	1.70864	0.491319	3.47766	0.000505814	0.0017089
ENSG00000160401	C9orf117	13.7761	1.70587	0.30173	5.65363	1.57e-08	1.05e-07			ENSG00000185303	SFTPA2	0.778407	-2.45338	0.594377	-4.12764	3.66e-05	0.000151959			ENSG00000100726	TELO2	436.876	1.7061	0.124416	13.7128	8.51e-43	7.43e-41
ENSG00000163482	STK36	105.701	1.70435	0.190214	8.96019	3.24e-19	6.49e-18			ENSG00000267316	RP11-879F14.3	1.92205	-2.45311	0.571276	-4.29408	1.75e-05	7.68e-05			ENSG00000160401	C9orf117	13.7761	1.70587	0.30173	5.65363	1.57e-08	1.05e-07
ENSG00000250548	RP11-47I22.2	7.21884	1.70414	0.481122	3.54202	0.000397076	0.00136677			ENSG00000167608	TMC4	6.25188	-2.45197	0.429917	-5.70337	1.17e-08	8.02e-08			ENSG00000163482	STK36	105.701	1.70435	0.190214	8.96019	3.24e-19	6.49e-18
ENSG00000272931	RP5-943J3.2	3.21121	1.70382	0.553854	3.07629	0.00209594	0.00622274			ENSG00000100739	BDKRB1	4.82748	-2.45174	0.498761	-4.91565	8.85e-07	4.71e-06			ENSG00000250548	RP11-47I22.2	7.21884	1.70414	0.481122	3.54202	0.000397076	0.00136677
ENSG00000212866	HSPA1B	605.463	1.7034	0.238011	7.15681	8.26e-13	9.16e-12			ENSG00000007171	NOS2	2.83887	-2.45145	0.520251	-4.71206	2.45e-06	1.22e-05			ENSG00000272931	RP5-943J3.2	3.21121	1.70382	0.553854	3.07629	0.00209594	0.00622274
ENSG00000010671	BTK	3.83191	1.69681	0.523291	3.24258	0.00118452	0.00371164			ENSG00000272138	LINC01607	3.06663	-2.439	0.529616	-4.60523	4.12e-06	1.98e-05			ENSG00000212866	HSPA1B	605.463	1.7034	0.238011	7.15681	8.26e-13	9.16e-12
ENSG00000155254	MARVELD1	445.875	1.69168	0.112878	14.9869	8.94e-51	1.11e-48			ENSG00000220773	RP3-334F4.1	1.43676	-2.43674	0.589198	-4.13568	3.54e-05	0.00014717			ENSG00000010671	BTK	3.83191	1.69681	0.523291	3.24258	0.00118452	0.00371164
ENSG00000163781	TOPBP1	632.898	1.68832	0.146867	11.4956	1.39e-30	6.15e-29			ENSG00000126368	NR1D1	313.352	-2.43549	0.161473	-15.0829	2.1e-51	2.72e-49			ENSG00000155254	MARVELD1	445.875	1.69168	0.112878	14.9869	8.94e-51	1.11e-48
ENSG00000234134	RP11-383C5.5	1.29606	1.68651	0.640862	2.63163	0.0084976	0.0219703			ENSG00000010310	GIPR	19.1284	-2.4352	0.361862	-6.72963	1.7e-11	1.63e-10			ENSG00000163781	TOPBP1	632.898	1.68832	0.146867	11.4956	1.39e-30	6.15e-29
ENSG00000263731	RP11-498C9.15	124.392	1.68643	0.203177	8.3003	1.04e-16	1.67e-15			ENSG00000115009	CCL20	1.63604	-2.4329	0.572308	-4.25103	2.13e-05	9.19e-05			ENSG00000234134	RP11-383C5.5	1.29606	1.68651	0.640862	2.63163	0.0084976	0.0219703
ENSG00000230797	YY2	27.8109	1.68607	0.262665	6.41911	1.37e-10	1.19e-09			ENSG00000227356	LINC00866	0.790895	-2.43283	0.583483	-4.16949	3.05e-05	0.000128604			ENSG00000263731	RP11-498C9.15	124.392	1.68643	0.203177	8.3003	1.04e-16	1.67e-15
ENSG00000260293	RP11-715J22.6	1.21433	1.68569	0.633956	2.65901	0.00783711	0.0204182			ENSG00000267476	RP11-126O1.4	6.26105	-2.43196	0.496274	-4.90044	9.56e-07	5.07e-06			ENSG00000230797	YY2	27.8109	1.68607	0.262665	6.41911	1.37e-10	1.19e-09
ENSG00000205420	KRT6A	17.2105	1.68482	0.449581	3.74753	0.000178581	0.000653162			ENSG00000263155	MYZAP	23.5466	-2.43072	0.304937	-7.97121	1.57e-15	2.28e-14			ENSG00000260293	RP11-715J22.6	1.21433	1.68569	0.633956	2.65901	0.00783711	0.0204182
ENSG00000004864	SLC25A13	103.429	1.68354	0.143874	11.7015	1.25e-31	5.92e-30			ENSG00000172183	ISG20	127.035	-2.42942	0.169321	-14.3481	1.1e-46	1.16e-44			ENSG00000205420	KRT6A	17.2105	1.68482	0.449581	3.74753	0.000178581	0.000653162
ENSG00000261924	CTD-2561B21.5	5.27694	1.67975	0.582119	2.88558	0.00390698	0.0109302			ENSG00000267681	CTD-3199J23.6	1.35653	-2.42917	0.580879	-4.18188	2.89e-05	0.000122233			ENSG00000004864	SLC25A13	103.429	1.68354	0.143874	11.7015	1.25e-31	5.92e-30
ENSG00000165025	SYK	275.068	1.67815	0.121173	13.8493	1.28e-43	1.21e-41			ENSG00000146674	IGFBP3	9.74452	-2.4289	0.4461	-5.44474	5.19e-08	3.25e-07			ENSG00000261924	CTD-2561B21.5	5.27694	1.67975	0.582119	2.88558	0.00390698	0.0109302
ENSG00000140365	COMMD4	1094.41	1.6744	0.138841	12.0599	1.72e-33	9.14e-32			ENSG00000118972	FGF23	0.575017	-2.428	0.592438	-4.09832	4.16e-05	0.000170398			ENSG00000165025	SYK	275.068	1.67815	0.121173	13.8493	1.28e-43	1.21e-41
ENSG00000280128	XXbac-BPG283O16.9	32.5767	1.67435	0.311981	5.36683	8.01e-08	4.91e-07			ENSG00000225213	RP11-197M22.2	0.580487	-2.42531	0.585916	-4.13935	3.48e-05	0.000145067			ENSG00000140365	COMMD4	1094.41	1.6744	0.138841	12.0599	1.72e-33	9.14e-32
ENSG00000239306	RBM14	1361.14	1.67413	0.0908762	18.422	8.74e-76	3.34e-73			ENSG00000236393	RP11-320G24.1	1.77505	-2.42203	0.567032	-4.27141	1.94e-05	8.45e-05			ENSG00000280128	XXbac-BPG283O16.9	32.5767	1.67435	0.311981	5.36683	8.01e-08	4.91e-07
ENSG00000269896	RP4-740C4.5	6.20287	1.67401	0.423309	3.95458	7.67e-05	0.000300028			ENSG00000143365	RORC	4.10283	-2.41998	0.451472	-5.36019	8.31e-08	5.08e-07			ENSG00000239306	RBM14	1361.14	1.67413	0.0908762	18.422	8.74e-76	3.34e-73
ENSG00000256663	RP11-424C20.2	4.88935	1.67356	0.394427	4.243	2.21e-05	9.5e-05			ENSG00000147003	TMEM27	4.81144	-2.4194	0.47843	-5.05695	4.26e-07	2.37e-06			ENSG00000269896	RP4-740C4.5	6.20287	1.67401	0.423309	3.95458	7.67e-05	0.000300028
ENSG00000111206	FOXM1	837.395	1.67014	0.177058	9.43269	4e-21	9.29e-20			ENSG00000279863	RP11-521C22.2	13.1315	-2.41742	0.380923	-6.34622	2.21e-10	1.86e-09			ENSG00000256663	RP11-424C20.2	4.88935	1.67356	0.394427	4.243	2.21e-05	9.5e-05
ENSG00000116161	CACYBP	4103.62	1.66925	0.0993832	16.7961	2.61e-63	5.83e-61			ENSG00000146090	RASGEF1C	15.2283	-2.41621	0.301219	-8.02145	1.05e-15	1.54e-14			ENSG00000111206	FOXM1	837.395	1.67014	0.177058	9.43269	4e-21	9.29e-20
ENSG00000244151	RP11-148K1.12	2.59146	1.66776	0.591203	2.82096	0.00478798	0.0131005			ENSG00000228288	PCAT6	16.9603	-2.41556	0.332059	-7.2745	3.48e-13	4.03e-12			ENSG00000116161	CACYBP	4103.62	1.66925	0.0993832	16.7961	2.61e-63	5.83e-61
ENSG00000271936	RP11-443B20.1	23.0104	1.6673	0.282328	5.90555	3.51e-09	2.56e-08			ENSG00000128482	RNF112	6.86072	-2.41499	0.475436	-5.07953	3.78e-07	2.12e-06			ENSG00000244151	RP11-148K1.12	2.59146	1.66776	0.591203	2.82096	0.00478798	0.0131005
ENSG00000281106	LINC00282	0.974315	1.66349	0.637647	2.60879	0.00908632	0.0233319			ENSG00000185559	DLK1	0.632823	-2.40894	0.595659	-4.04416	5.25e-05	0.000211467			ENSG00000271936	RP11-443B20.1	23.0104	1.6673	0.282328	5.90555	3.51e-09	2.56e-08
ENSG00000161547	SRSF2	2333.52	1.66311	0.0977042	17.0218	5.66e-65	1.32e-62			ENSG00000248370	RP11-366H4.1	28.3212	-2.40782	0.25527	-9.43246	4.01e-21	9.3e-20			ENSG00000281106	LINC00282	0.974315	1.66349	0.637647	2.60879	0.00908632	0.0233319
ENSG00000133422	MORC2	465.329	1.66273	0.130628	12.7287	4.09e-37	2.61e-35			ENSG00000153923	CLCA3P	3.32679	-2.40755	0.552526	-4.35735	1.32e-05	5.86e-05			ENSG00000161547	SRSF2	2333.52	1.66311	0.0977042	17.0218	5.66e-65	1.32e-62
ENSG00000258900	HNRNPCP1	24.0773	1.66184	0.342834	4.84736	1.25e-06	6.5e-06			ENSG00000081181	ARG2	90.7601	-2.40688	0.193465	-12.441	1.57e-35	9.33e-34			ENSG00000133422	MORC2	465.329	1.66273	0.130628	12.7287	4.09e-37	2.61e-35
ENSG00000232485	AC098820.3	4.70463	1.66009	0.494371	3.35798	0.000785148	0.00255081			ENSG00000259577	RP11-430B1.2	2.49494	-2.40608	0.564176	-4.26476	2e-05	8.69e-05			ENSG00000258900	HNRNPCP1	24.0773	1.66184	0.342834	4.84736	1.25e-06	6.5e-06
ENSG00000181938	GINS3	267.101	1.65928	0.103675	16.0045	1.19e-57	2.02e-55			ENSG00000105143	SLC1A6	0.891961	-2.40435	0.603844	-3.98174	6.84e-05	0.000270642			ENSG00000232485	AC098820.3	4.70463	1.66009	0.494371	3.35798	0.000785148	0.00255081
ENSG00000164287	CDC20B	1.63275	1.65921	0.614874	2.69845	0.0069664	0.0183566			ENSG00000171124	FUT3	27.4674	-2.40428	0.247186	-9.7266	2.32e-22	5.91e-21			ENSG00000181938	GINS3	267.101	1.65928	0.103675	16.0045	1.19e-57	2.02e-55
ENSG00000139618	BRCA2	147.668	1.65688	0.214915	7.70947	1.26e-14	1.68e-13			ENSG00000204334	ERICH2	37.5876	-2.40062	0.310291	-7.73666	1.02e-14	1.37e-13			ENSG00000164287	CDC20B	1.63275	1.65921	0.614874	2.69845	0.0069664	0.0183566
ENSG00000175749	EIF3KP1	4.13537	1.65414	0.571943	2.89214	0.00382631	0.0107273			ENSG00000182177	ASB18	1.60515	-2.4001	0.570677	-4.2057	2.6e-05	0.000110864			ENSG00000139618	BRCA2	147.668	1.65688	0.214915	7.70947	1.26e-14	1.68e-13
ENSG00000276672	RP11-142E9.1	17.2309	1.6528	0.338881	4.87722	1.08e-06	5.65e-06			ENSG00000105639	JAK3	48.9548	-2.3985	0.213007	-11.2602	2.06e-29	8.33e-28			ENSG00000175749	EIF3KP1	4.13537	1.65414	0.571943	2.89214	0.00382631	0.0107273
ENSG00000150756	FAM173B	120.469	1.65278	0.149092	11.0857	1.47e-28	5.67e-27			ENSG00000160111	CPAMD8	1.57687	-2.39674	0.578481	-4.14315	3.43e-05	0.000142964			ENSG00000276672	RP11-142E9.1	17.2309	1.6528	0.338881	4.87722	1.08e-06	5.65e-06
ENSG00000261094	RP11-355O1.11	12.5201	1.65152	0.44827	3.68422	0.000229408	0.000824019			ENSG00000101104	PABPC1L	138.444	-2.39475	0.23638	-10.1309	4.03e-24	1.15e-22			ENSG00000150756	FAM173B	120.469	1.65278	0.149092	11.0857	1.47e-28	5.67e-27
ENSG00000119707	RBM25	1151.28	1.65085	0.130473	12.6528	1.08e-36	6.7e-35			ENSG00000260837	RP11-434B12.1	6.84086	-2.38571	0.466414	-5.11501	3.14e-07	1.78e-06			ENSG00000261094	RP11-355O1.11	12.5201	1.65152	0.44827	3.68422	0.000229408	0.000824019
ENSG00000281332	LINC00997	19.9032	1.64896	0.294249	5.60397	2.09e-08	1.38e-07			ENSG00000049239	H6PD	201.159	-2.38227	0.222314	-10.7158	8.58e-27	2.93e-25			ENSG00000119707	RBM25	1151.28	1.65085	0.130473	12.6528	1.08e-36	6.7e-35
ENSG00000168077	SCARA3	294.599	1.64858	0.15353	10.7378	6.76e-27	2.32e-25			ENSG00000187595	ZNF385C	12.7263	-2.3819	0.360851	-6.60079	4.09e-11	3.76e-10			ENSG00000281332	LINC00997	19.9032	1.64896	0.294249	5.60397	2.09e-08	1.38e-07
ENSG00000100591	AHSA1	4825.26	1.64838	0.09876	16.6907	1.53e-62	3.32e-60			ENSG00000095752	IL11	29.1532	-2.38151	0.25565	-9.31552	1.21e-20	2.72e-19			ENSG00000168077	SCARA3	294.599	1.64858	0.15353	10.7378	6.76e-27	2.32e-25
ENSG00000247271	ZBED5-AS1	72.0033	1.64737	0.227351	7.24593	4.29e-13	4.95e-12			ENSG00000123342	MMP19	11.1255	-2.37824	0.341986	-6.95421	3.55e-12	3.66e-11			ENSG00000100591	AHSA1	4825.26	1.64838	0.09876	16.6907	1.53e-62	3.32e-60
ENSG00000250562	RPL38P4	2.60896	1.64686	0.576227	2.85801	0.00426308	0.0118273			ENSG00000168676	KCTD19	1.31096	-2.37807	0.581452	-4.08989	4.32e-05	0.000176268			ENSG00000247271	ZBED5-AS1	72.0033	1.64737	0.227351	7.24593	4.29e-13	4.95e-12
ENSG00000216906	RP11-350J20.9	1.06353	1.64669	0.634628	2.59474	0.00946636	0.0242073			ENSG00000089847	ANKRD24	31.4978	-2.37693	0.268999	-8.8362	9.9e-19	1.89e-17			ENSG00000250562	RPL38P4	2.60896	1.64686	0.576227	2.85801	0.00426308	0.0118273
ENSG00000140534	TICRR	334.535	1.64484	0.145373	11.3146	1.11e-29	4.63e-28			ENSG00000168350	DEGS2	21.8093	-2.37566	0.282302	-8.41529	3.92e-17	6.58e-16			ENSG00000216906	RP11-350J20.9	1.06353	1.64669	0.634628	2.59474	0.00946636	0.0242073
ENSG00000267904	CTC-429P9.5	2.67447	1.64358	0.566768	2.89992	0.0037326	0.0104968			ENSG00000101336	HCK	3.18037	-2.37424	0.530698	-4.47382	7.68e-06	3.54e-05			ENSG00000140534	TICRR	334.535	1.64484	0.145373	11.3146	1.11e-29	4.63e-28
ENSG00000217648	RP1-95L4.4	22.9919	1.63994	0.256468	6.39431	1.61e-10	1.38e-09			ENSG00000225292	RP11-57H14.3	0.683773	-2.37079	0.595612	-3.98043	6.88e-05	0.000272035			ENSG00000267904	CTC-429P9.5	2.67447	1.64358	0.566768	2.89992	0.0037326	0.0104968
ENSG00000221500	SNORD100	6.40495	1.63731	0.43601	3.75521	0.000173193	0.000635887			ENSG00000129946	SHC2	33.5691	-2.36649	0.230714	-10.2573	1.1e-24	3.28e-23			ENSG00000217648	RP1-95L4.4	22.9919	1.63994	0.256468	6.39431	1.61e-10	1.38e-09
ENSG00000174721	FGFBP3	24.0213	1.63679	0.269035	6.08391	1.17e-09	9.08e-09			ENSG00000178607	ERN1	489.072	-2.36331	0.213475	-11.0707	1.74e-28	6.7e-27			ENSG00000221500	SNORD100	6.40495	1.63731	0.43601	3.75521	0.000173193	0.000635887
ENSG00000173638	SLC19A1	834.596	1.63671	0.144809	11.3026	1.27e-29	5.26e-28			ENSG00000100979	PLTP	96.0045	-2.36305	0.170958	-13.8224	1.87e-43	1.73e-41			ENSG00000174721	FGFBP3	24.0213	1.63679	0.269035	6.08391	1.17e-09	9.08e-09
ENSG00000106006	HOXA6	3.90361	1.63655	0.498464	3.28319	0.00102638	0.00325588			ENSG00000063015	SEZ6	1.00314	-2.36072	0.597003	-3.95429	7.68e-05	0.000300337			ENSG00000173638	SLC19A1	834.596	1.63671	0.144809	11.3026	1.27e-29	5.26e-28
ENSG00000138658	ZGRF1	95.9406	1.63584	0.224069	7.30063	2.86e-13	3.36e-12			ENSG00000118194	TNNT2	4.10836	-2.35989	0.531641	-4.43887	9.04e-06	4.12e-05			ENSG00000106006	HOXA6	3.90361	1.63655	0.498464	3.28319	0.00102638	0.00325588
ENSG00000196418	ZNF124	94.5404	1.63569	0.166851	9.80328	1.09e-22	2.81e-21			ENSG00000145782	ATG12	2292.12	-2.35424	0.096693	-24.3476	6.15e-131	1.18e-127			ENSG00000138658	ZGRF1	95.9406	1.63584	0.224069	7.30063	2.86e-13	3.36e-12
ENSG00000136982	DSCC1	456.014	1.63566	0.128823	12.697	6.14e-37	3.86e-35			ENSG00000162645	GBP2	5.2846	-2.3496	0.496825	-4.72923	2.25e-06	1.13e-05			ENSG00000196418	ZNF124	94.5404	1.63569	0.166851	9.80328	1.09e-22	2.81e-21
ENSG00000272361	GS1-166A23.2	5.15927	1.63333	0.582613	2.80345	0.00505584	0.0137495			ENSG00000185022	MAFF	1447.08	-2.34947	0.122344	-19.2037	3.44e-82	1.65e-79			ENSG00000136982	DSCC1	456.014	1.63566	0.128823	12.697	6.14e-37	3.86e-35
ENSG00000250764	CTD-2152M20.2	1.90579	1.63287	0.632474	2.58171	0.00983115	0.0250336			ENSG00000099860	GADD45B	4393.7	-2.34802	0.205531	-11.4242	3.17e-30	1.36e-28			ENSG00000272361	GS1-166A23.2	5.15927	1.63333	0.582613	2.80345	0.00505584	0.0137495
ENSG00000107938	EDRF1	398.656	1.63271	0.127242	12.8315	1.09e-37	7.27e-36			ENSG00000105550	FGF21	3.29173	-2.34544	0.522328	-4.49037	7.11e-06	3.29e-05			ENSG00000250764	CTD-2152M20.2	1.90579	1.63287	0.632474	2.58171	0.00983115	0.0250336
ENSG00000183134	PTGDR2	6.82286	1.63169	0.43674	3.73606	0.000186927	0.000680376			ENSG00000166317	SYNPO2L	4.55389	-2.34482	0.482	-4.86476	1.15e-06	5.99e-06			ENSG00000107938	EDRF1	398.656	1.63271	0.127242	12.8315	1.09e-37	7.27e-36
ENSG00000250508	RP11-757G1.6	1.75749	1.63042	0.630967	2.584	0.00976613	0.0248861			ENSG00000237672	KRR1P1	0.752286	-2.34378	0.599393	-3.91025	9.22e-05	0.000355058			ENSG00000183134	PTGDR2	6.82286	1.63169	0.43674	3.73606	0.000186927	0.000680376
ENSG00000172967	XKR3	1.79775	1.62863	0.631349	2.5796	0.00989138	0.0251748			ENSG00000103522	IL21R	5.16848	-2.34156	0.470641	-4.97525	6.52e-07	3.54e-06			ENSG00000250508	RP11-757G1.6	1.75749	1.63042	0.630967	2.584	0.00976613	0.0248861
ENSG00000187624	C17orf97	16.9711	1.62843	0.315213	5.16612	2.39e-07	1.37e-06			ENSG00000005884	ITGA3	4214.34	-2.34137	0.184339	-12.7014	5.81e-37	3.67e-35			ENSG00000172967	XKR3	1.79775	1.62863	0.631349	2.5796	0.00989138	0.0251748
ENSG00000268798	CTB-25B13.5	9.78526	1.62828	0.382319	4.25896	2.05e-05	8.9e-05			ENSG00000087245	MMP2	1.75786	-2.3404	0.555239	-4.21512	2.5e-05	0.000106533			ENSG00000187624	C17orf97	16.9711	1.62843	0.315213	5.16612	2.39e-07	1.37e-06
ENSG00000276529	AP001505.10	70.229	1.62827	0.230122	7.07569	1.49e-12	1.6e-11			ENSG00000182393	IFNL1	13.1464	-2.33981	0.318942	-7.33616	2.2e-13	2.62e-12			ENSG00000268798	CTB-25B13.5	9.78526	1.62828	0.382319	4.25896	2.05e-05	8.9e-05
ENSG00000146263	MMS22L	395.52	1.62749	0.145198	11.2087	3.7e-29	1.45e-27			ENSG00000078549	ADCYAP1R1	1.50771	-2.3398	0.582596	-4.01616	5.92e-05	0.000236189			ENSG00000276529	AP001505.10	70.229	1.62827	0.230122	7.07569	1.49e-12	1.6e-11
ENSG00000261620	HMGN2P41	5.5335	1.62645	0.448788	3.62411	0.000289961	0.00102352			ENSG00000196352	CD55	987.654	-2.33943	0.163803	-14.282	2.83e-46	2.97e-44			ENSG00000146263	MMS22L	395.52	1.62749	0.145198	11.2087	3.7e-29	1.45e-27
ENSG00000230082	PRRT3-AS1	13.1	1.62193	0.367764	4.41025	1.03e-05	4.66e-05			ENSG00000244280	ECEL1P2	0.934514	-2.33793	0.595505	-3.92597	8.64e-05	0.000334618			ENSG00000261620	HMGN2P41	5.5335	1.62645	0.448788	3.62411	0.000289961	0.00102352
ENSG00000272977	CTA-390C10.10	7.16011	1.62123	0.404914	4.00389	6.23e-05	0.000247897			ENSG00000171992	SYNPO	155.837	-2.33688	0.156928	-14.8914	3.75e-50	4.5e-48			ENSG00000230082	PRRT3-AS1	13.1	1.62193	0.367764	4.41025	1.03e-05	4.66e-05
ENSG00000103494	RPGRIP1L	125.409	1.62087	0.154881	10.4653	1.25e-25	3.95e-24			ENSG00000136689	IL1RN	6.49142	-2.3343	0.416236	-5.60811	2.05e-08	1.35e-07			ENSG00000272977	CTA-390C10.10	7.16011	1.62123	0.404914	4.00389	6.23e-05	0.000247897
ENSG00000179583	CIITA	2.80912	1.62015	0.560546	2.89031	0.00384864	0.0107842			ENSG00000171596	NMUR1	0.735654	-2.33418	0.597952	-3.90363	9.48e-05	0.000364057			ENSG00000103494	RPGRIP1L	125.409	1.62087	0.154881	10.4653	1.25e-25	3.95e-24
ENSG00000179403	VWA1	640.809	1.62005	0.122426	13.2329	5.66e-40	4.18e-38			ENSG00000224452	RSL24D1P6	1.85046	-2.33117	0.569075	-4.09641	4.2e-05	0.000171678			ENSG00000179583	CIITA	2.80912	1.62015	0.560546	2.89031	0.00384864	0.0107842
ENSG00000279379	RP11-84N19.1	1.73113	1.62002	0.614934	2.63447	0.008427	0.0218039			ENSG00000100889	PCK2	972.472	-2.32934	0.135976	-17.1305	8.79e-66	2.18e-63			ENSG00000179403	VWA1	640.809	1.62005	0.122426	13.2329	5.66e-40	4.18e-38
ENSG00000112739	PRPF4B	525.289	1.61992	0.142242	11.3884	4.77e-30	2.02e-28			ENSG00000133639	BTG1	1395.87	-2.32833	0.170477	-13.6578	1.81e-42	1.54e-40			ENSG00000279379	RP11-84N19.1	1.73113	1.62002	0.614934	2.63447	0.008427	0.0218039
ENSG00000138780	GSTCD	220.955	1.61939	0.156738	10.3318	5.06e-25	1.55e-23			ENSG00000158793	NIT1	489.223	-2.3273	0.113266	-20.5472	8.15e-94	5.91e-91			ENSG00000112739	PRPF4B	525.289	1.61992	0.142242	11.3884	4.77e-30	2.02e-28
ENSG00000274619	CFD	3.59223	1.61933	0.545878	2.96648	0.00301234	0.00866114			ENSG00000103056	SMPD3	14.4636	-2.32025	0.321586	-7.21503	5.39e-13	6.15e-12			ENSG00000138780	GSTCD	220.955	1.61939	0.156738	10.3318	5.06e-25	1.55e-23
ENSG00000152763	WDR78	22.3824	1.61701	0.334579	4.83296	1.35e-06	6.95e-06			ENSG00000213904	LIPE-AS1	15.4783	-2.31674	0.374785	-6.18151	6.35e-10	5.08e-09			ENSG00000274619	CFD	3.59223	1.61933	0.545878	2.96648	0.00301234	0.00866114
ENSG00000080824	HSP90AA1	50450.9	1.61697	0.125176	12.9175	3.59e-38	2.47e-36			ENSG00000117983	MUC5B	3.74697	-2.31563	0.502828	-4.6052	4.12e-06	1.98e-05			ENSG00000152763	WDR78	22.3824	1.61701	0.334579	4.83296	1.35e-06	6.95e-06
ENSG00000232600	TONSL-AS1	1.14236	1.61594	0.63989	2.52534	0.0115586	0.0288286			ENSG00000011028	MRC2	185.457	-2.31306	0.176087	-13.1359	2.05e-39	1.48e-37			ENSG00000080824	HSP90AA1	50450.9	1.61697	0.125176	12.9175	3.59e-38	2.47e-36
ENSG00000272010	CTD-3025N20.3	23.0731	1.61482	0.437077	3.69459	0.000220243	0.00079259			ENSG00000113070	HBEGF	1254.03	-2.31256	0.152169	-15.1973	3.68e-52	4.97e-50			ENSG00000232600	TONSL-AS1	1.14236	1.61594	0.63989	2.52534	0.0115586	0.0288286
ENSG00000120647	CCDC77	180.984	1.61397	0.139125	11.6009	4.08e-31	1.87e-29			ENSG00000007350	TKTL1	1.55559	-2.31124	0.571967	-4.04087	5.33e-05	0.000214219			ENSG00000272010	CTD-3025N20.3	23.0731	1.61482	0.437077	3.69459	0.000220243	0.00079259
ENSG00000275759	RP11-131L12.3	4.12597	1.61363	0.536931	3.00528	0.00265335	0.00770267			ENSG00000237412	PRSS56	2.82021	-2.30965	0.529913	-4.35854	1.31e-05	5.83e-05			ENSG00000120647	CCDC77	180.984	1.61397	0.139125	11.6009	4.08e-31	1.87e-29
ENSG00000184659	FOXD4L4	1.21902	1.61236	0.63903	2.52314	0.0116312	0.0289788			ENSG00000253320	AZIN1-AS1	20.5255	-2.30739	0.368771	-6.25698	3.93e-10	3.22e-09			ENSG00000275759	RP11-131L12.3	4.12597	1.61363	0.536931	3.00528	0.00265335	0.00770267
ENSG00000229222	KRT18P4	3.82492	1.61191	0.608168	2.65043	0.00803894	0.0208846			ENSG00000151743	AMN1	118.116	-2.30486	0.204348	-11.2791	1.67e-29	6.79e-28			ENSG00000184659	FOXD4L4	1.21902	1.61236	0.63903	2.52314	0.0116312	0.0289788
ENSG00000185697	MYBL1	173.38	1.61185	0.204509	7.88156	3.23e-15	4.53e-14			ENSG00000165071	TMEM71	0.809241	-2.3042	0.59595	-3.86644	0.000110437	0.000419837			ENSG00000229222	KRT18P4	3.82492	1.61191	0.608168	2.65043	0.00803894	0.0208846
ENSG00000270462	RP11-342K6.3	0.632375	1.61164	0.623731	2.58388	0.0097697	0.0248905			ENSG00000103184	SEC14L5	2.07339	-2.30399	0.556658	-4.13897	3.49e-05	0.000145246			ENSG00000185697	MYBL1	173.38	1.61185	0.204509	7.88156	3.23e-15	4.53e-14
ENSG00000136824	SMC2	329.965	1.6116	0.131227	12.281	1.15e-34	6.55e-33			ENSG00000117407	ARTN	103.74	-2.30392	0.148584	-15.5059	3.17e-54	4.59e-52			ENSG00000270462	RP11-342K6.3	0.632375	1.61164	0.623731	2.58388	0.0097697	0.0248905
ENSG00000100479	POLE2	159.061	1.60967	0.149023	10.8015	3.39e-27	1.19e-25			ENSG00000163683	SMIM14	523.062	-2.30293	0.0831571	-27.6938	8.3e-169	2.49e-165			ENSG00000136824	SMC2	329.965	1.6116	0.131227	12.281	1.15e-34	6.55e-33
ENSG00000173692	PSMD1	1952.63	1.6087	0.103641	15.5218	2.47e-54	3.61e-52			ENSG00000197471	SPN	0.732215	-2.29998	0.594374	-3.86958	0.000109023	0.000414985			ENSG00000100479	POLE2	159.061	1.60967	0.149023	10.8015	3.39e-27	1.19e-25
ENSG00000273899	NOL12	19.4252	1.60743	0.327004	4.91563	8.85e-07	4.71e-06			ENSG00000163739	CXCL1	33.5212	-2.29992	0.239584	-9.59966	8.02e-22	1.97e-20			ENSG00000173692	PSMD1	1952.63	1.6087	0.103641	15.5218	2.47e-54	3.61e-52
ENSG00000185090	MANEAL	120.11	1.60693	0.123313	13.0313	8.12e-39	5.73e-37			ENSG00000212464	SNORA12	11.3119	-2.29781	0.464719	-4.94452	7.63e-07	4.11e-06			ENSG00000273899	NOL12	19.4252	1.60743	0.327004	4.91563	8.85e-07	4.71e-06
ENSG00000262714	RP11-44F14.8	8.77123	1.60588	0.38691	4.15053	3.32e-05	0.000138735			ENSG00000179846	NKPD1	3.88104	-2.29683	0.514204	-4.46676	7.94e-06	3.65e-05			ENSG00000185090	MANEAL	120.11	1.60693	0.123313	13.0313	8.12e-39	5.73e-37
ENSG00000157036	EXOG	59.4463	1.60523	0.179845	8.9256	4.43e-19	8.74e-18			ENSG00000228686	RP11-492I21.1	1.53713	-2.29449	0.581195	-3.94789	7.88e-05	0.000307397			ENSG00000262714	RP11-44F14.8	8.77123	1.60588	0.38691	4.15053	3.32e-05	0.000138735
ENSG00000268357	VN1R81P	8.38442	1.60514	0.428152	3.749	0.000177542	0.000649588			ENSG00000155918	RAET1L	85.5761	-2.29285	0.240476	-9.53465	1.5e-21	3.62e-20			ENSG00000157036	EXOG	59.4463	1.60523	0.179845	8.9256	4.43e-19	8.74e-18
ENSG00000229567	RP4-717I23.2	3.16288	1.60441	0.615515	2.60662	0.00914408	0.0234716			ENSG00000114626	ABTB1	199.78	-2.29046	0.133882	-17.1081	1.29e-65	3.12e-63			ENSG00000268357	VN1R81P	8.38442	1.60514	0.428152	3.749	0.000177542	0.000649588
ENSG00000205359	SLCO6A1	1.03635	1.60389	0.639502	2.50803	0.0121408	0.0300456			ENSG00000188162	OTOG	1.21397	-2.28471	0.583446	-3.91589	9.01e-05	0.000347814			ENSG00000229567	RP4-717I23.2	3.16288	1.60441	0.615515	2.60662	0.00914408	0.0234716
ENSG00000261663	RP11-304L19.11	14.0783	1.60362	0.355338	4.51295	6.39e-06	2.98e-05			ENSG00000262585	RP11-353N14.5	5.89159	-2.28451	0.473914	-4.82052	1.43e-06	7.37e-06			ENSG00000205359	SLCO6A1	1.03635	1.60389	0.639502	2.50803	0.0121408	0.0300456
ENSG00000277581	RP4-616B8.6	1.0359	1.60318	0.639991	2.505	0.0122452	0.0302543			ENSG00000189375	TBC1D28	0.963694	-2.28434	0.591391	-3.86266	0.00011216	0.000425849			ENSG00000261663	RP11-304L19.11	14.0783	1.60362	0.355338	4.51295	6.39e-06	2.98e-05
ENSG00000259972	AC009120.6	4.21624	1.60168	0.478784	3.34531	0.000821919	0.002658			ENSG00000142459	EVI5L	336.362	-2.28417	0.1373	-16.6364	3.8e-62	8e-60			ENSG00000277581	RP4-616B8.6	1.0359	1.60318	0.639991	2.505	0.0122452	0.0302543
ENSG00000012963	UBR7	25.0171	1.60098	0.243446	6.57632	4.82e-11	4.4e-10			ENSG00000058085	LAMC2	1396.84	-2.28202	0.210321	-10.8502	1.99e-27	7.1e-26			ENSG00000259972	AC009120.6	4.21624	1.60168	0.478784	3.34531	0.000821919	0.002658
ENSG00000130204	TOMM40	2368.51	1.5995	0.0886644	18.0399	9.46e-73	3.37e-70			ENSG00000231196	RP11-495P10.8	4.56737	-2.28185	0.506843	-4.50208	6.73e-06	3.13e-05			ENSG00000012963	UBR7	25.0171	1.60098	0.243446	6.57632	4.82e-11	4.4e-10
ENSG00000131849	ZNF132	13.9749	1.59855	0.330489	4.83691	1.32e-06	6.83e-06			ENSG00000178623	GPR35	18.1116	-2.28144	0.282316	-8.08116	6.42e-16	9.57e-15			ENSG00000130204	TOMM40	2368.51	1.5995	0.0886644	18.0399	9.46e-73	3.37e-70
ENSG00000109576	AADAT	146.441	1.59852	0.160148	9.98147	1.84e-23	4.97e-22			ENSG00000126467	TSKS	9.96076	-2.27962	0.387753	-5.87906	4.13e-09	2.97e-08			ENSG00000131849	ZNF132	13.9749	1.59855	0.330489	4.83691	1.32e-06	6.83e-06
ENSG00000243701	LINC00883	13.5138	1.5977	0.303113	5.27095	1.36e-07	8.04e-07			ENSG00000134594	RAB33A	3.64505	-2.27767	0.553836	-4.11254	3.91e-05	0.000161521			ENSG00000109576	AADAT	146.441	1.59852	0.160148	9.98147	1.84e-23	4.97e-22
ENSG00000200714	Y_RNA	1.78378	1.59687	0.592291	2.69609	0.00701596	0.0184779			ENSG00000164591	MYOZ3	0.853208	-2.27705	0.595712	-3.8224	0.000132158	0.00049587			ENSG00000243701	LINC00883	13.5138	1.5977	0.303113	5.27095	1.36e-07	8.04e-07
ENSG00000275437	RP5-908M14.10	5.70981	1.59595	0.470095	3.39494	0.000686432	0.00225713			ENSG00000142627	EPHA2	5722.21	-2.27671	0.19721	-11.5446	7.86e-31	3.53e-29			ENSG00000200714	Y_RNA	1.78378	1.59687	0.592291	2.69609	0.00701596	0.0184779
ENSG00000177363	LRRN4CL	13.0621	1.59462	0.478739	3.33087	0.00086574	0.00278867			ENSG00000187833	C2orf78	9.14066	-2.27647	0.385635	-5.90316	3.57e-09	2.59e-08			ENSG00000275437	RP5-908M14.10	5.70981	1.59595	0.470095	3.39494	0.000686432	0.00225713
ENSG00000213638	ADAT3	55.2296	1.59451	0.222203	7.17592	7.18e-13	8.03e-12			ENSG00000013725	CD6	0.743741	-2.27544	0.591963	-3.84389	0.0001211	0.000457563			ENSG00000177363	LRRN4CL	13.0621	1.59462	0.478739	3.33087	0.00086574	0.00278867
ENSG00000091651	ORC6	613.811	1.5936	0.0935497	17.0348	4.53e-65	1.07e-62			ENSG00000243422	RPL23AP49	5.02133	-2.27466	0.480214	-4.73676	2.17e-06	1.09e-05			ENSG00000213638	ADAT3	55.2296	1.59451	0.222203	7.17592	7.18e-13	8.03e-12
ENSG00000166508	MCM7	5042.6	1.59028	0.108256	14.69	7.47e-49	8.59e-47			ENSG00000138964	PARVG	0.76335	-2.27322	0.596558	-3.81056	0.000138654	0.000518486			ENSG00000091651	ORC6	613.811	1.5936	0.0935497	17.0348	4.53e-65	1.07e-62
ENSG00000137869	CYP19A1	3.85625	1.58988	0.55743	2.85216	0.00434235	0.0120124			ENSG00000227634	RP11-431K24.3	3.40222	-2.27245	0.516637	-4.39854	1.09e-05	4.9e-05			ENSG00000166508	MCM7	5042.6	1.59028	0.108256	14.69	7.47e-49	8.59e-47
ENSG00000198924	DCLRE1A	319.138	1.58976	0.134609	11.8102	3.46e-32	1.69e-30			ENSG00000237687	LINC00686	0.657644	-2.26995	0.590559	-3.84373	0.000121176	0.000457686			ENSG00000137869	CYP19A1	3.85625	1.58988	0.55743	2.85216	0.00434235	0.0120124
ENSG00000170270	C14orf142	4.7219	1.58948	0.566166	2.80744	0.00499367	0.0135996			ENSG00000196083	IL1RAP	72.0529	-2.26921	0.241281	-9.40482	5.21e-21	1.2e-19			ENSG00000198924	DCLRE1A	319.138	1.58976	0.134609	11.8102	3.46e-32	1.69e-30
ENSG00000188707	ZBED6CL	48.6626	1.58853	0.190658	8.33183	7.96e-17	1.3e-15			ENSG00000265055	AC145343.2	11.4426	-2.26773	0.523964	-4.32803	1.5e-05	6.64e-05			ENSG00000170270	C14orf142	4.7219	1.58948	0.566166	2.80744	0.00499367	0.0135996
ENSG00000169683	LRRC45	474.501	1.58789	0.146646	10.828	2.54e-27	9e-26			ENSG00000160179	ABCG1	18.4318	-2.26431	0.247915	-9.13341	6.64e-20	1.4e-18			ENSG00000188707	ZBED6CL	48.6626	1.58853	0.190658	8.33183	7.96e-17	1.3e-15
ENSG00000100583	SAMD15	4.72641	1.58487	0.502699	3.15272	0.00161755	0.00492885			ENSG00000066248	NGEF	69.2672	-2.26206	0.150833	-14.9971	7.67e-51	9.55e-49			ENSG00000169683	LRRC45	474.501	1.58789	0.146646	10.828	2.54e-27	9e-26
ENSG00000266032	AL357515.1	1.39502	1.58438	0.627759	2.52386	0.0116075	0.0289334			ENSG00000175084	DES	28.7703	-2.25817	0.230032	-9.81676	9.54e-23	2.47e-21			ENSG00000100583	SAMD15	4.72641	1.58487	0.502699	3.15272	0.00161755	0.00492885
ENSG00000159720	ATP6V0D1	1325.49	1.58237	0.135575	11.6715	1.78e-31	8.33e-30			ENSG00000186510	CLCNKA	1.58362	-2.25767	0.59534	-3.79224	0.000149296	0.000554927			ENSG00000266032	AL357515.1	1.39502	1.58438	0.627759	2.52386	0.0116075	0.0289334
ENSG00000120948	TARDBP	1386.26	1.58174	0.129242	12.2386	1.93e-34	1.08e-32			ENSG00000095303	PTGS1	30.0701	-2.25731	0.231713	-9.74186	2e-22	5.1e-21			ENSG00000159720	ATP6V0D1	1325.49	1.58237	0.135575	11.6715	1.78e-31	8.33e-30
ENSG00000215883	CYB5RL	18.6649	1.58129	0.310518	5.09244	3.53e-07	1.99e-06			ENSG00000183287	CCBE1	7.60436	-2.25713	0.347948	-6.48697	8.76e-11	7.77e-10			ENSG00000120948	TARDBP	1386.26	1.58174	0.129242	12.2386	1.93e-34	1.08e-32
ENSG00000172167	MTBP	164.267	1.58092	0.162814	9.70997	2.73e-22	6.91e-21			ENSG00000233922	AL133493.2	19.1035	-2.25378	0.292994	-7.69226	1.45e-14	1.91e-13			ENSG00000215883	CYB5RL	18.6649	1.58129	0.310518	5.09244	3.53e-07	1.99e-06
ENSG00000137558	PI15	3.27281	1.58079	0.529701	2.9843	0.00284232	0.00820483			ENSG00000213931	HBE1	1137.98	-2.25138	0.14376	-15.6607	2.81e-55	4.19e-53			ENSG00000172167	MTBP	164.267	1.58092	0.162814	9.70997	2.73e-22	6.91e-21
ENSG00000120458	MSANTD2	81.3602	1.57976	0.173527	9.10381	8.72e-20	1.82e-18			ENSG00000135063	FAM189A2	33.7271	-2.25008	0.237694	-9.46627	2.9e-21	6.8e-20			ENSG00000137558	PI15	3.27281	1.58079	0.529701	2.9843	0.00284232	0.00820483
ENSG00000128656	CHN1	56.6244	1.57792	0.177226	8.90342	5.42e-19	1.06e-17			ENSG00000169302	STK32A	9.09184	-2.24649	0.363732	-6.17623	6.57e-10	5.24e-09			ENSG00000120458	MSANTD2	81.3602	1.57976	0.173527	9.10381	8.72e-20	1.82e-18
ENSG00000196247	ZNF107	227.622	1.57734	0.22043	7.15573	8.32e-13	9.23e-12			ENSG00000143507	DUSP10	66.7797	-2.24607	0.216167	-10.3904	2.74e-25	8.55e-24			ENSG00000128656	CHN1	56.6244	1.57792	0.177226	8.90342	5.42e-19	1.06e-17
ENSG00000180210	F2	1.92379	1.57678	0.63749	2.47342	0.0133828	0.0326869			ENSG00000267453	AC004791.2	71.1627	-2.24452	0.258827	-8.67191	4.25e-18	7.73e-17			ENSG00000196247	ZNF107	227.622	1.57734	0.22043	7.15573	8.32e-13	9.23e-12
ENSG00000111328	CDK2AP1	910.29	1.57613	0.131893	11.9501	6.48e-33	3.3e-31			ENSG00000189077	TMEM120A	256.264	-2.24388	0.115212	-19.4761	1.75e-84	8.99e-82			ENSG00000180210	F2	1.92379	1.57678	0.63749	2.47342	0.0133828	0.0326869
ENSG00000123901	GPR83	7.08728	1.57601	0.475898	3.31167	0.000927421	0.00296792			ENSG00000269028	MTRNR2L12	9.3803	-2.24317	0.464795	-4.82616	1.39e-06	7.18e-06			ENSG00000111328	CDK2AP1	910.29	1.57613	0.131893	11.9501	6.48e-33	3.3e-31
ENSG00000157502	MUM1L1	177.751	1.57503	0.159885	9.85102	6.79e-23	1.78e-21			ENSG00000146592	CREB5	98.0461	-2.24139	0.167511	-13.3805	7.86e-41	6.08e-39			ENSG00000123901	GPR83	7.08728	1.57601	0.475898	3.31167	0.000927421	0.00296792
ENSG00000126895	AVPR2	1.04952	1.57359	0.640907	2.45525	0.0140785	0.0341737			ENSG00000259230	CTD-2555C10.3	28.1329	-2.23961	0.327895	-6.83025	8.48e-12	8.4e-11			ENSG00000157502	MUM1L1	177.751	1.57503	0.159885	9.85102	6.79e-23	1.78e-21
ENSG00000105810	CDK6	1365.64	1.57321	0.163159	9.64218	5.31e-22	1.31e-20			ENSG00000134954	ETS1	626.629	-2.23926	0.157697	-14.1998	9.19e-46	9.39e-44			ENSG00000126895	AVPR2	1.04952	1.57359	0.640907	2.45525	0.0140785	0.0341737
ENSG00000235100	RP11-80H5.9	3.13652	1.57237	0.562495	2.79534	0.00518445	0.0140591			ENSG00000070669	ASNS	4797.7	-2.23742	0.101289	-22.0896	3.98e-108	4.19e-105			ENSG00000105810	CDK6	1365.64	1.57321	0.163159	9.64218	5.31e-22	1.31e-20
ENSG00000157014	TATDN2	270.296	1.57199	0.134819	11.66	2.04e-31	9.52e-30			ENSG00000157514	TSC22D3	352.208	-2.23681	0.122908	-18.1991	5.25e-74	1.9e-71			ENSG00000235100	RP11-80H5.9	3.13652	1.57237	0.562495	2.79534	0.00518445	0.0140591
ENSG00000259877	RP11-46C24.7	21.6859	1.57156	0.278745	5.63798	1.72e-08	1.15e-07			ENSG00000105289	TJP3	280.904	-2.23537	0.136471	-16.3798	2.67e-60	5.1e-58			ENSG00000157014	TATDN2	270.296	1.57199	0.134819	11.66	2.04e-31	9.52e-30
ENSG00000262921	RP11-141J13.3	1.29922	1.57118	0.627776	2.50276	0.0123228	0.0304138			ENSG00000184731	FAM110C	262.479	-2.2337	0.126001	-17.7277	2.57e-70	8.05e-68			ENSG00000259877	RP11-46C24.7	21.6859	1.57156	0.278745	5.63798	1.72e-08	1.15e-07
ENSG00000247853	RP5-940J5.6	1.95643	1.56854	0.615898	2.54675	0.0108733	0.0273267			ENSG00000129990	SYT5	26.3623	-2.23321	0.253141	-8.82201	1.12e-18	2.14e-17			ENSG00000262921	RP11-141J13.3	1.29922	1.57118	0.627776	2.50276	0.0123228	0.0304138
ENSG00000272354	RP11-307L14.2	1.74565	1.56626	0.637392	2.4573	0.0139987	0.0339995			ENSG00000162711	NLRP3	1.10975	-2.23251	0.589037	-3.7901	0.000150586	0.000559131			ENSG00000247853	RP5-940J5.6	1.95643	1.56854	0.615898	2.54675	0.0108733	0.0273267
ENSG00000280046	RP11-1099M24.6	3.27446	1.56542	0.552172	2.83502	0.00458229	0.0125983			ENSG00000166401	SERPINB8	331.838	-2.23229	0.156523	-14.2617	3.79e-46	3.93e-44			ENSG00000272354	RP11-307L14.2	1.74565	1.56626	0.637392	2.4573	0.0139987	0.0339995
ENSG00000273449	RP11-218F10.3	4.63185	1.56478	0.509886	3.06888	0.00214866	0.00636459			ENSG00000155792	DEPTOR	26.792	-2.23066	0.252857	-8.82184	1.13e-18	2.14e-17			ENSG00000280046	RP11-1099M24.6	3.27446	1.56542	0.552172	2.83502	0.00458229	0.0125983
ENSG00000267321	RP11-1094M14.11	64.5397	1.56423	0.21001	7.44836	9.45e-14	1.15e-12			ENSG00000259803	SLC22A31	167.62	-2.22906	0.178482	-12.489	8.57e-36	5.15e-34			ENSG00000273449	RP11-218F10.3	4.63185	1.56478	0.509886	3.06888	0.00214866	0.00636459
ENSG00000095002	MSH2	581.752	1.56405	0.150121	10.4186	2.04e-25	6.39e-24			ENSG00000188000	OR7D2	3.4155	-2.22878	0.525013	-4.24518	2.18e-05	9.42e-05			ENSG00000267321	RP11-1094M14.11	64.5397	1.56423	0.21001	7.44836	9.45e-14	1.15e-12
ENSG00000163491	NEK10	9.66618	1.56065	0.409416	3.8119	0.000137904	0.000516049			ENSG00000235750	KIAA0040	380.457	-2.228	0.119235	-18.6858	6.46e-78	2.72e-75			ENSG00000095002	MSH2	581.752	1.56405	0.150121	10.4186	2.04e-25	6.39e-24
ENSG00000256542	RP13-895J2.3	1.82251	1.56034	0.574358	2.71667	0.00659417	0.0174655			ENSG00000120889	TNFRSF10B	4930.62	-2.22692	0.16259	-13.6965	1.06e-42	9.22e-41			ENSG00000163491	NEK10	9.66618	1.56065	0.409416	3.8119	0.000137904	0.000516049
ENSG00000185607	ACTBP7	5.59228	1.55886	0.489935	3.18176	0.00146381	0.00450293			ENSG00000268223	ARL14EPL	29.6009	-2.21626	0.253733	-8.73459	2.45e-18	4.52e-17			ENSG00000256542	RP13-895J2.3	1.82251	1.56034	0.574358	2.71667	0.00659417	0.0174655
ENSG00000101412	E2F1	492.494	1.55828	0.0972308	16.0266	8.33e-58	1.42e-55			ENSG00000162344	FGF19	703.621	-2.21618	0.170349	-13.0096	1.08e-38	7.56e-37			ENSG00000185607	ACTBP7	5.59228	1.55886	0.489935	3.18176	0.00146381	0.00450293
ENSG00000254027	RP11-363E6.3	1.57907	1.55593	0.628506	2.4756	0.0133011	0.0325219			ENSG00000158270	COLEC12	3.00993	-2.21568	0.536083	-4.13309	3.58e-05	0.000148751			ENSG00000101412	E2F1	492.494	1.55828	0.0972308	16.0266	8.33e-58	1.42e-55
ENSG00000233654	AC093388.3	2.29192	1.55447	0.599239	2.59407	0.00948472	0.0242483			ENSG00000167972	ABCA3	105.97	-2.21363	0.177053	-12.5027	7.22e-36	4.38e-34			ENSG00000254027	RP11-363E6.3	1.57907	1.55593	0.628506	2.4756	0.0133011	0.0325219
ENSG00000261884	CTC-479C5.12	6.64623	1.55373	0.453855	3.42341	0.000618411	0.00205013			ENSG00000182866	LCK	8.66967	-2.2126	0.384144	-5.75981	8.42e-09	5.85e-08			ENSG00000233654	AC093388.3	2.29192	1.55447	0.599239	2.59407	0.00948472	0.0242483
ENSG00000224420	ADM5	72.2398	1.55117	0.261299	5.93637	2.91e-09	2.14e-08			ENSG00000198223	CSF2RA	48.2879	-2.21062	0.230145	-9.60537	7.59e-22	1.87e-20			ENSG00000261884	CTC-479C5.12	6.64623	1.55373	0.453855	3.42341	0.000618411	0.00205013
ENSG00000148584	A1CF	2.15773	1.55047	0.618664	2.50616	0.0122049	0.0301796			ENSG00000150201	FXYD4	2.4841	-2.20892	0.531048	-4.15955	3.19e-05	0.000133771			ENSG00000224420	ADM5	72.2398	1.55117	0.261299	5.93637	2.91e-09	2.14e-08
ENSG00000213028	RP11-108F13.2	2.33663	1.54971	0.60941	2.54297	0.0109914	0.0275939			ENSG00000271605	MILR1	9.17445	-2.20714	0.421092	-5.24148	1.59e-07	9.34e-07			ENSG00000148584	A1CF	2.15773	1.55047	0.618664	2.50616	0.0122049	0.0301796
ENSG00000241043	GVQW1	3.66572	1.54937	0.561956	2.7571	0.0058316	0.0156646			ENSG00000258279	LINC00592	1.50284	-2.20294	0.586042	-3.75902	0.000170578	0.000627271			ENSG00000213028	RP11-108F13.2	2.33663	1.54971	0.60941	2.54297	0.0109914	0.0275939
ENSG00000158164	TMSB15A	278.873	1.54928	0.154267	10.0429	9.88e-24	2.73e-22			ENSG00000197444	OGDHL	130.743	-2.20266	0.126121	-17.4646	2.67e-68	7.48e-66			ENSG00000241043	GVQW1	3.66572	1.54937	0.561956	2.7571	0.0058316	0.0156646
ENSG00000275092	LA16c-329F2.2	4.30947	1.5435	0.566327	2.72547	0.00642106	0.0170736			ENSG00000186723	OR10H1	1.17455	-2.20215	0.589084	-3.73826	0.000185301	0.000675158			ENSG00000158164	TMSB15A	278.873	1.54928	0.154267	10.0429	9.88e-24	2.73e-22
ENSG00000102384	CENPI	72.7772	1.54287	0.195805	7.87961	3.28e-15	4.6e-14			ENSG00000128422	KRT17	33.2763	-2.20077	0.269507	-8.16593	3.19e-16	4.89e-15			ENSG00000275092	LA16c-329F2.2	4.30947	1.5435	0.566327	2.72547	0.00642106	0.0170736
ENSG00000267080	ASB16-AS1	71.6556	1.53439	0.188807	8.12673	4.41e-16	6.67e-15			ENSG00000073331	ALPK1	157.91	-2.19947	0.181841	-12.0956	1.11e-33	6.04e-32			ENSG00000102384	CENPI	72.7772	1.54287	0.195805	7.87961	3.28e-15	4.6e-14
ENSG00000237883	DGUOK-AS1	19.6696	1.53401	0.342449	4.47952	7.48e-06	3.45e-05			ENSG00000165269	AQP7	1.18444	-2.19791	0.591185	-3.7178	0.000200962	0.000728059			ENSG00000267080	ASB16-AS1	71.6556	1.53439	0.188807	8.12673	4.41e-16	6.67e-15
ENSG00000196584	XRCC2	91.6273	1.5338	0.192853	7.95319	1.82e-15	2.62e-14			ENSG00000185100	ADSSL1	51.2852	-2.19647	0.178026	-12.338	5.66e-35	3.28e-33			ENSG00000237883	DGUOK-AS1	19.6696	1.53401	0.342449	4.47952	7.48e-06	3.45e-05
ENSG00000260743	RP11-255C15.3	6.53243	1.5337	0.463894	3.30614	0.000945921	0.00302114			ENSG00000230002	ALMS1-IT1	7.27232	-2.19532	0.454785	-4.82715	1.38e-06	7.15e-06			ENSG00000196584	XRCC2	91.6273	1.5338	0.192853	7.95319	1.82e-15	2.62e-14
ENSG00000260261	RP11-480A16.1	6.3493	1.53275	0.452	3.39104	0.000696273	0.00228663			ENSG00000091536	MYO15A	14.7865	-2.19524	0.315001	-6.96898	3.19e-12	3.32e-11			ENSG00000260743	RP11-255C15.3	6.53243	1.5337	0.463894	3.30614	0.000945921	0.00302114
ENSG00000198074	AKR1B10	52.3147	1.53216	0.2734	5.60409	2.09e-08	1.38e-07			ENSG00000222009	BTBD19	11.2105	-2.1935	0.356905	-6.14591	7.95e-10	6.28e-09			ENSG00000260261	RP11-480A16.1	6.3493	1.53275	0.452	3.39104	0.000696273	0.00228663
ENSG00000120437	ACAT2	234.302	1.53188	0.119289	12.8418	9.57e-38	6.39e-36			ENSG00000254602	AP000662.4	3.03057	-2.19349	0.541418	-4.05137	5.09e-05	0.000205489			ENSG00000198074	AKR1B10	52.3147	1.53216	0.2734	5.60409	2.09e-08	1.38e-07
ENSG00000176890	TYMS	941.942	1.53093	0.160331	9.54858	1.31e-21	3.18e-20			ENSG00000243024	RPS11P6	3.16351	-2.18908	0.527401	-4.1507	3.31e-05	0.00013866			ENSG00000120437	ACAT2	234.302	1.53188	0.119289	12.8418	9.57e-38	6.39e-36
ENSG00000152782	PANK1	81.364	1.53071	0.160603	9.53101	1.56e-21	3.74e-20			ENSG00000159640	ACE	11.763	-2.1886	0.360965	-6.0632	1.33e-09	1.03e-08			ENSG00000176890	TYMS	941.942	1.53093	0.160331	9.54858	1.31e-21	3.18e-20
ENSG00000275793	RIMBP3	4.50902	1.53054	0.463377	3.30301	0.000956544	0.00305345			ENSG00000154678	PDE1C	0.949299	-2.18744	0.597317	-3.66212	0.00025014	0.000891941			ENSG00000152782	PANK1	81.364	1.53071	0.160603	9.53101	1.56e-21	3.74e-20
ENSG00000269837	IPO5P1	23.5243	1.52841	0.250609	6.09881	1.07e-09	8.31e-09			ENSG00000185467	KPNA7	1.42083	-2.18607	0.589057	-3.71114	0.00020633	0.000746223			ENSG00000275793	RIMBP3	4.50902	1.53054	0.463377	3.30301	0.000956544	0.00305345
ENSG00000203668	CHML	216.965	1.52643	0.201811	7.56366	3.92e-14	4.95e-13			ENSG00000231908	IDH1-AS1	4.19733	-2.18598	0.539398	-4.05263	5.06e-05	0.000204502			ENSG00000269837	IPO5P1	23.5243	1.52841	0.250609	6.09881	1.07e-09	8.31e-09
ENSG00000062370	ZNF112	39.9977	1.52589	0.236074	6.46359	1.02e-10	9.02e-10			ENSG00000154025	SLC5A10	2.15368	-2.18589	0.568157	-3.84733	0.00011941	0.000451501			ENSG00000203668	CHML	216.965	1.52643	0.201811	7.56366	3.92e-14	4.95e-13
ENSG00000279799	AC006077.3	5.61308	1.52562	0.567327	2.68913	0.00716376	0.0188177			ENSG00000243742	RPLP0P2	82.8225	-2.18371	0.186954	-11.6805	1.6e-31	7.53e-30			ENSG00000062370	ZNF112	39.9977	1.52589	0.236074	6.46359	1.02e-10	9.02e-10
ENSG00000163485	ADORA1	60.8023	1.52512	0.18817	8.105	5.27e-16	7.91e-15			ENSG00000100055	CYTH4	31.5287	-2.17948	0.203683	-10.7003	1.01e-26	3.42e-25			ENSG00000279799	AC006077.3	5.61308	1.52562	0.567327	2.68913	0.00716376	0.0188177
ENSG00000169684	CHRNA5	130.846	1.52426	0.183964	8.28564	1.17e-16	1.88e-15			ENSG00000119138	KLF9	121.775	-2.17856	0.18591	-11.7184	1.03e-31	4.89e-30			ENSG00000163485	ADORA1	60.8023	1.52512	0.18817	8.105	5.27e-16	7.91e-15
ENSG00000180189	HMGB1P14	1.06547	1.52391	0.636609	2.39379	0.0166754	0.0397032			ENSG00000180316	PNPLA1	1.3345	-2.17851	0.574696	-3.79073	0.000150208	0.000558021			ENSG00000169684	CHRNA5	130.846	1.52426	0.183964	8.28564	1.17e-16	1.88e-15
ENSG00000100350	FOXRED2	247.155	1.52384	0.164432	9.2673	1.91e-20	4.21e-19			ENSG00000248112	RP11-78C3.1	47.5236	-2.17666	0.204471	-10.6453	1.83e-26	6.08e-25			ENSG00000180189	HMGB1P14	1.06547	1.52391	0.636609	2.39379	0.0166754	0.0397032
ENSG00000165917	RAPSN	3.01636	1.52305	0.591098	2.57665	0.00997625	0.0253601			ENSG00000188747	NOXA1	43.6651	-2.17418	0.240128	-9.05427	1.37e-19	2.84e-18			ENSG00000100350	FOXRED2	247.155	1.52384	0.164432	9.2673	1.91e-20	4.21e-19
ENSG00000197385	ZNF860	11.6945	1.52292	0.325308	4.68148	2.85e-06	1.4e-05			ENSG00000175264	CHST1	23.4407	-2.17123	0.234689	-9.25152	2.21e-20	4.87e-19			ENSG00000165917	RAPSN	3.01636	1.52305	0.591098	2.57665	0.00997625	0.0253601
ENSG00000087087	SRRT	2396.2	1.52192	0.109987	13.8373	1.52e-43	1.41e-41			ENSG00000144583	42798	4.27936	-2.17079	0.515697	-4.20944	2.56e-05	0.000109137			ENSG00000197385	ZNF860	11.6945	1.52292	0.325308	4.68148	2.85e-06	1.4e-05
ENSG00000262172	CTD-2529O21.1	1.01065	1.52177	0.638894	2.38187	0.0172248	0.0408541			ENSG00000175294	CATSPER1	23.1478	-2.17036	0.302077	-7.1848	6.73e-13	7.56e-12			ENSG00000087087	SRRT	2396.2	1.52192	0.109987	13.8373	1.52e-43	1.41e-41
ENSG00000135315	CEP162	53.3903	1.52146	0.208169	7.30876	2.7e-13	3.17e-12			ENSG00000162511	LAPTM5	3.13406	-2.16658	0.524284	-4.13246	3.59e-05	0.000149072			ENSG00000262172	CTD-2529O21.1	1.01065	1.52177	0.638894	2.38187	0.0172248	0.0408541
ENSG00000093009	CDC45	390.248	1.52111	0.0922305	16.4925	4.15e-61	8.25e-59			ENSG00000223485	RP11-417E7.1	0.757303	-2.1652	0.601867	-3.59747	0.000321322	0.00112535			ENSG00000135315	CEP162	53.3903	1.52146	0.208169	7.30876	2.7e-13	3.17e-12
ENSG00000279528	RP11-1148L6.8	35.6543	1.52092	0.218726	6.95355	3.56e-12	3.68e-11			ENSG00000139269	INHBE	14.2436	-2.16369	0.35209	-6.14527	7.98e-10	6.3e-09			ENSG00000093009	CDC45	390.248	1.52111	0.0922305	16.4925	4.15e-61	8.25e-59
ENSG00000162620	LRRIQ3	10.9952	1.52027	0.358446	4.24129	2.22e-05	9.57e-05			ENSG00000105499	PLA2G4C	19.6425	-2.16262	0.302611	-7.14653	8.9e-13	9.82e-12			ENSG00000279528	RP11-1148L6.8	35.6543	1.52092	0.218726	6.95355	3.56e-12	3.68e-11
ENSG00000151655	ITIH2	2.48433	1.51939	0.63424	2.3956	0.0165931	0.0395251			ENSG00000120051	CFAP58	10.8087	-2.16209	0.368213	-5.87185	4.31e-09	3.1e-08			ENSG00000162620	LRRIQ3	10.9952	1.52027	0.358446	4.24129	2.22e-05	9.57e-05
ENSG00000205208	C4orf46	364.383	1.51852	0.133959	11.3357	8.73e-30	3.67e-28			ENSG00000281376	ABALON	24.8352	-2.15968	0.304358	-7.09586	1.29e-12	1.39e-11			ENSG00000151655	ITIH2	2.48433	1.51939	0.63424	2.3956	0.0165931	0.0395251
ENSG00000106004	HOXA5	73.5231	1.51794	0.182768	8.30528	9.96e-17	1.6e-15			ENSG00000088340	FER1L4	48.2939	-2.1491	0.305802	-7.02776	2.1e-12	2.22e-11			ENSG00000205208	C4orf46	364.383	1.51852	0.133959	11.3357	8.73e-30	3.67e-28
ENSG00000101057	MYBL2	1643.17	1.51773	0.0933087	16.2657	1.73e-59	3.16e-57			ENSG00000125841	NRSN2	9.23142	-2.14716	0.33548	-6.40026	1.55e-10	1.34e-09			ENSG00000106004	HOXA5	73.5231	1.51794	0.182768	8.30528	9.96e-17	1.6e-15
ENSG00000272872	LL22NC03-N14H11.1	5.03689	1.51746	0.569585	2.66416	0.00771817	0.0201508			ENSG00000179954	SSC5D	6.82541	-2.14662	0.434939	-4.93546	8e-07	4.29e-06			ENSG00000101057	MYBL2	1643.17	1.51773	0.0933087	16.2657	1.73e-59	3.16e-57
ENSG00000101945	SUV39H1	258.121	1.51736	0.110008	13.7932	2.8e-43	2.5e-41			ENSG00000130558	OLFM1	57.5911	-2.14603	0.167468	-12.8146	1.36e-37	8.96e-36			ENSG00000272872	LL22NC03-N14H11.1	5.03689	1.51746	0.569585	2.66416	0.00771817	0.0201508
ENSG00000224046	AC005076.5	18.6363	1.51647	0.360125	4.21097	2.54e-05	0.000108443			ENSG00000136928	GABBR2	1.09168	-2.14496	0.590018	-3.63541	0.000277535	0.000982131			ENSG00000101945	SUV39H1	258.121	1.51736	0.110008	13.7932	2.8e-43	2.5e-41
ENSG00000188152	NUTM2G	2.95786	1.51463	0.593816	2.55067	0.0107515	0.0270757			ENSG00000233058	LINC00884	2.76102	-2.14443	0.518561	-4.13535	3.54e-05	0.000147356			ENSG00000224046	AC005076.5	18.6363	1.51647	0.360125	4.21097	2.54e-05	0.000108443
ENSG00000197275	RAD54B	106.587	1.51449	0.253044	5.98507	2.16e-09	1.62e-08			ENSG00000268119	CTD-2561J22.5	1.54495	-2.14393	0.583696	-3.67302	0.000239703	0.000857925			ENSG00000188152	NUTM2G	2.95786	1.51463	0.593816	2.55067	0.0107515	0.0270757
ENSG00000258365	RP11-1105G2.3	2.8824	1.51441	0.581216	2.60558	0.0091718	0.0235324			ENSG00000124772	CPNE5	1.96254	-2.14269	0.555613	-3.85644	0.00011505	0.000436033			ENSG00000197275	RAD54B	106.587	1.51449	0.253044	5.98507	2.16e-09	1.62e-08
ENSG00000261693	RP13-467H17.1	1.38744	1.51384	0.640737	2.36265	0.0181448	0.0427756			ENSG00000164509	IL31RA	18.3636	-2.13881	0.353574	-6.04912	1.46e-09	1.12e-08			ENSG00000258365	RP11-1105G2.3	2.8824	1.51441	0.581216	2.60558	0.0091718	0.0235324
ENSG00000263853	AC139530.1	3.31316	1.51338	0.629332	2.40474	0.0161842	0.0386385			ENSG00000102032	RENBP	10.6213	-2.13534	0.339195	-6.29531	3.07e-10	2.55e-09			ENSG00000261693	RP13-467H17.1	1.38744	1.51384	0.640737	2.36265	0.0181448	0.0427756
ENSG00000243364	EFNA4	177.585	1.51325	0.17916	8.44636	3.01e-17	5.09e-16			ENSG00000187045	TMPRSS6	3.4375	-2.13457	0.508375	-4.19881	2.68e-05	0.000114064			ENSG00000263853	AC139530.1	3.31316	1.51338	0.629332	2.40474	0.0161842	0.0386385
ENSG00000259792	RP11-114H24.6	3.42778	1.51309	0.568489	2.6616	0.00777708	0.0202719			ENSG00000264734	RP11-260A9.6	1.46068	-2.13396	0.585774	-3.64297	0.000269509	0.000955821			ENSG00000243364	EFNA4	177.585	1.51325	0.17916	8.44636	3.01e-17	5.09e-16
ENSG00000179921	GPBAR1	5.75777	1.51231	0.577334	2.61947	0.00880658	0.0226911			ENSG00000244468	RP11-206M11.7	3.00652	-2.13391	0.519722	-4.10587	4.03e-05	0.000165833			ENSG00000259792	RP11-114H24.6	3.42778	1.51309	0.568489	2.6616	0.00777708	0.0202719
ENSG00000176728	TTTY14	11.5083	1.51166	0.399861	3.78046	0.000156541	0.000579605			ENSG00000179593	ALOX15B	1.53864	-2.13245	0.569286	-3.74584	0.000179793	0.00065691			ENSG00000179921	GPBAR1	5.75777	1.51231	0.577334	2.61947	0.00880658	0.0226911
ENSG00000233313	HMGA1P5	2.11715	1.51142	0.561089	2.69372	0.00706599	0.0185934			ENSG00000260776	RP11-114H24.2	0.84325	-2.13218	0.603124	-3.53522	0.000407438	0.00139877			ENSG00000176728	TTTY14	11.5083	1.51166	0.399861	3.78046	0.000156541	0.000579605
ENSG00000163053	SLC16A14	287.386	1.51048	0.132931	11.3629	6.4e-30	2.7e-28			ENSG00000101255	TRIB3	4429.29	-2.13212	0.119883	-17.785	9.24e-71	2.99e-68			ENSG00000233313	HMGA1P5	2.11715	1.51142	0.561089	2.69372	0.00706599	0.0185934
ENSG00000115318	LOXL3	37.9398	1.50792	0.198079	7.61271	2.68e-14	3.45e-13			ENSG00000187091	PLCD1	103.328	-2.12986	0.146292	-14.559	5.12e-48	5.67e-46			ENSG00000163053	SLC16A14	287.386	1.51048	0.132931	11.3629	6.4e-30	2.7e-28
ENSG00000203965	EFCAB7	111.385	1.50753	0.198882	7.58003	3.45e-14	4.4e-13			ENSG00000135447	PPP1R1A	43.6735	-2.12783	0.198636	-10.7122	8.92e-27	3.04e-25			ENSG00000115318	LOXL3	37.9398	1.50792	0.198079	7.61271	2.68e-14	3.45e-13
ENSG00000146410	MTFR2	273.936	1.50715	0.172502	8.73699	2.39e-18	4.43e-17			ENSG00000188672	RHCE	13.3919	-2.12445	0.348486	-6.09623	1.09e-09	8.42e-09			ENSG00000203965	EFCAB7	111.385	1.50753	0.198882	7.58003	3.45e-14	4.4e-13
ENSG00000261541	RP11-626K17.3	3.31414	1.507	0.564814	2.66814	0.00762732	0.0199408			ENSG00000134013	LOXL2	190.439	-2.12354	0.145489	-14.5959	2.98e-48	3.34e-46			ENSG00000146410	MTFR2	273.936	1.50715	0.172502	8.73699	2.39e-18	4.43e-17
ENSG00000175820	CCDC168	1.64711	1.50683	0.639509	2.35624	0.0184612	0.0434291			ENSG00000207561	MIR635	3.31565	-2.12294	0.511268	-4.15231	3.29e-05	0.000137773			ENSG00000261541	RP11-626K17.3	3.31414	1.507	0.564814	2.66814	0.00762732	0.0199408
ENSG00000167912	RP11-25K19.1	4.34545	1.50662	0.480145	3.13783	0.00170202	0.00516547			ENSG00000152292	SH2D6	1.40357	-2.11818	0.580845	-3.64672	0.000265604	0.000942767			ENSG00000175820	CCDC168	1.64711	1.50683	0.639509	2.35624	0.0184612	0.0434291
ENSG00000261226	RP11-830F9.7	3.93292	1.50632	0.529935	2.84246	0.00447672	0.0123387			ENSG00000186056	MATN1-AS1	10.2291	-2.11765	0.412156	-5.13798	2.78e-07	1.58e-06			ENSG00000167912	RP11-25K19.1	4.34545	1.50662	0.480145	3.13783	0.00170202	0.00516547
ENSG00000136014	USP44	2.2475	1.50423	0.611232	2.46098	0.013856	0.0336958			ENSG00000107738	C10orf54	148.715	-2.11737	0.167541	-12.6379	1.3e-36	8.05e-35			ENSG00000261226	RP11-830F9.7	3.93292	1.50632	0.529935	2.84246	0.00447672	0.0123387
ENSG00000139291	TMEM19	192.853	1.50336	0.147034	10.2246	1.54e-24	4.55e-23			ENSG00000169891	REPS2	80.9312	-2.11614	0.156187	-13.5487	8.06e-42	6.57e-40			ENSG00000136014	USP44	2.2475	1.50423	0.611232	2.46098	0.013856	0.0336958
ENSG00000244045	TMEM199	123.483	1.50259	0.152197	9.87266	5.47e-23	1.45e-21			ENSG00000164400	CSF2	1.03647	-2.11355	0.593234	-3.56276	0.000366981	0.00127222			ENSG00000139291	TMEM19	192.853	1.50336	0.147034	10.2246	1.54e-24	4.55e-23
ENSG00000112981	NME5	28.86	1.50236	0.259042	5.79968	6.64e-09	4.68e-08			ENSG00000234667	ACTBP13	1.06382	-2.11348	0.592055	-3.56975	0.000357327	0.0012405			ENSG00000244045	TMEM199	123.483	1.50259	0.152197	9.87266	5.47e-23	1.45e-21
ENSG00000219529	AP000580.1	1.4384	1.50184	0.641168	2.34236	0.0191624	0.0448779			ENSG00000228960	OR2A9P	8.52849	-2.11348	0.48484	-4.35914	1.31e-05	5.82e-05			ENSG00000112981	NME5	28.86	1.50236	0.259042	5.79968	6.64e-09	4.68e-08
ENSG00000138115	CYP2C8	1.15616	1.50083	0.641102	2.34101	0.0192317	0.0450252			ENSG00000110446	SLC15A3	2.06104	-2.11234	0.557211	-3.79092	0.000150092	0.00055769			ENSG00000219529	AP000580.1	1.4384	1.50184	0.641168	2.34236	0.0191624	0.0448779
ENSG00000254409	RP11-613D13.4	2.64677	1.50026	0.598777	2.50554	0.0122263	0.0302182			ENSG00000117151	CTBS	194.12	-2.11211	0.155795	-13.557	7.2e-42	5.92e-40			ENSG00000138115	CYP2C8	1.15616	1.50083	0.641102	2.34101	0.0192317	0.0450252
ENSG00000266392	MIR4740	1.76878	1.49993	0.618317	2.42583	0.0152734	0.0367057			ENSG00000262731	KRTAP2-2	0.797597	-2.11155	0.592677	-3.56274	0.000367008	0.00127222			ENSG00000254409	RP11-613D13.4	2.64677	1.50026	0.598777	2.50554	0.0122263	0.0302182
ENSG00000162599	NFIA	145.644	1.49976	0.148328	10.1112	4.93e-24	1.4e-22			ENSG00000071537	SEL1L	897.21	-2.10717	0.208418	-10.1103	4.97e-24	1.41e-22			ENSG00000266392	MIR4740	1.76878	1.49993	0.618317	2.42583	0.0152734	0.0367057
ENSG00000101638	ST8SIA5	7.39766	1.49901	0.491239	3.05149	0.00227712	0.00669828			ENSG00000186577	C6orf1	316.457	-2.10676	0.185487	-11.358	6.77e-30	2.85e-28			ENSG00000162599	NFIA	145.644	1.49976	0.148328	10.1112	4.93e-24	1.4e-22
ENSG00000106588	PSMA2	77.5713	1.49797	0.20458	7.32219	2.44e-13	2.89e-12			ENSG00000166126	AMN	11.0852	-2.10503	0.344218	-6.1154	9.63e-10	7.53e-09			ENSG00000101638	ST8SIA5	7.39766	1.49901	0.491239	3.05149	0.00227712	0.00669828
ENSG00000206417	H1FX-AS1	3.52969	1.49767	0.541749	2.76452	0.0057007	0.0153287			ENSG00000090539	CHRD	127.56	-2.10482	0.179185	-11.7467	7.35e-32	3.54e-30			ENSG00000106588	PSMA2	77.5713	1.49797	0.20458	7.32219	2.44e-13	2.89e-12
ENSG00000184492	FOXD4L1	12.0986	1.49751	0.410286	3.64991	0.000262337	0.000931603			ENSG00000172037	LAMB2	897.073	-2.10361	0.204112	-10.3062	6.61e-25	2.01e-23			ENSG00000206417	H1FX-AS1	3.52969	1.49767	0.541749	2.76452	0.0057007	0.0153287
ENSG00000235890	TSPEAR-AS1	6.16176	1.497	0.407994	3.66917	0.000243336	0.000870333			ENSG00000116990	MYCL	163.623	-2.09843	0.139243	-15.0703	2.54e-51	3.26e-49			ENSG00000184492	FOXD4L1	12.0986	1.49751	0.410286	3.64991	0.000262337	0.000931603
ENSG00000243230	RP11-286H14.8	0.716032	1.49596	0.640998	2.33381	0.0196059	0.0457862			ENSG00000132702	HAPLN2	2.27468	-2.09713	0.570811	-3.67395	0.000238828	0.000854938			ENSG00000235890	TSPEAR-AS1	6.16176	1.497	0.407994	3.66917	0.000243336	0.000870333
ENSG00000273416	RP4-597N16.4	4.50359	1.49471	0.588133	2.54144	0.0110395	0.0277015			ENSG00000184454	NCMAP	20.9004	-2.09682	0.229065	-9.15382	5.5e-20	1.17e-18			ENSG00000243230	RP11-286H14.8	0.716032	1.49596	0.640998	2.33381	0.0196059	0.0457862
ENSG00000160345	C9orf116	78.4099	1.49467	0.175289	8.52691	1.5e-17	2.62e-16			ENSG00000135678	CPM	89.0885	-2.09545	0.159501	-13.1376	2.01e-39	1.45e-37			ENSG00000273416	RP4-597N16.4	4.50359	1.49471	0.588133	2.54144	0.0110395	0.0277015
ENSG00000164961	KIAA0196	453.487	1.49441	0.149069	10.025	1.18e-23	3.25e-22			ENSG00000172000	ZNF556	2.13778	-2.09479	0.582639	-3.59535	0.000323955	0.00113419			ENSG00000160345	C9orf116	78.4099	1.49467	0.175289	8.52691	1.5e-17	2.62e-16
ENSG00000212232	SNORD17	7.87726	1.49334	0.506876	2.94617	0.00321734	0.00918529			ENSG00000239467	AC007405.6	35.5212	-2.09284	0.233522	-8.96206	3.19e-19	6.39e-18			ENSG00000164961	KIAA0196	453.487	1.49441	0.149069	10.025	1.18e-23	3.25e-22
ENSG00000143942	CHAC2	161.875	1.49274	0.229743	6.49745	8.17e-11	7.25e-10			ENSG00000213963	AC074286.1	9.77203	-2.09242	0.380124	-5.50458	3.7e-08	2.37e-07			ENSG00000212232	SNORD17	7.87726	1.49334	0.506876	2.94617	0.00321734	0.00918529
ENSG00000258881	AC007040.11	13.0715	1.49265	0.48504	3.07738	0.00208829	0.0062018			ENSG00000166750	SLFN5	562.58	-2.09118	0.1473	-14.1967	9.6e-46	9.75e-44			ENSG00000143942	CHAC2	161.875	1.49274	0.229743	6.49745	8.17e-11	7.25e-10
ENSG00000198105	ZNF248	53.8123	1.49258	0.186221	8.01509	1.1e-15	1.61e-14			ENSG00000178026	LRRC75B	41.4772	-2.08947	0.19457	-10.7389	6.68e-27	2.31e-25			ENSG00000258881	AC007040.11	13.0715	1.49265	0.48504	3.07738	0.00208829	0.0062018
ENSG00000278341	RP5-1142A6.10	6.23098	1.49194	0.468546	3.1842	0.00145154	0.00446846			ENSG00000125775	SDCBP2	43.0945	-2.0886	0.277917	-7.51518	5.68e-14	7.06e-13			ENSG00000198105	ZNF248	53.8123	1.49258	0.186221	8.01509	1.1e-15	1.61e-14
ENSG00000277476	RP11-147L13.13	16.969	1.49102	0.337107	4.42298	9.73e-06	4.42e-05			ENSG00000120279	MYCT1	4.0647	-2.08746	0.545142	-3.8292	0.000128562	0.000483499			ENSG00000278341	RP5-1142A6.10	6.23098	1.49194	0.468546	3.1842	0.00145154	0.00446846
ENSG00000278952	RP11-399J13.2	9.31742	1.49042	0.509494	2.9253	0.00344125	0.00975307			ENSG00000128242	GAL3ST1	24.3918	-2.0858	0.266078	-7.83905	4.54e-15	6.27e-14			ENSG00000277476	RP11-147L13.13	16.969	1.49102	0.337107	4.42298	9.73e-06	4.42e-05
ENSG00000160818	GPATCH4	641.324	1.48997	0.128877	11.5612	6.48e-31	2.94e-29			ENSG00000162426	SLC45A1	232.185	-2.08569	0.173131	-12.0469	2.01e-33	1.06e-31			ENSG00000278952	RP11-399J13.2	9.31742	1.49042	0.509494	2.9253	0.00344125	0.00975307
ENSG00000137960	GIPC2	5.95757	1.48971	0.55968	2.66172	0.00777432	0.0202689			ENSG00000182870	GALNT9	7.1416	-2.08521	0.382098	-5.45725	4.84e-08	3.04e-07			ENSG00000160818	GPATCH4	641.324	1.48997	0.128877	11.5612	6.48e-31	2.94e-29
ENSG00000097046	CDC7	199.989	1.48902	0.129512	11.4971	1.36e-30	6.05e-29			ENSG00000256618	MTRNR2L1	8.18146	-2.08401	0.504838	-4.12807	3.66e-05	0.000151798			ENSG00000137960	GIPC2	5.95757	1.48971	0.55968	2.66172	0.00777432	0.0202689
ENSG00000183311	TUBB	4.64822	1.48866	0.472423	3.15111	0.00162652	0.00495279			ENSG00000259799	RP11-554A11.9	0.910436	-2.07498	0.596824	-3.4767	0.000507622	0.00171418			ENSG00000097046	CDC7	199.989	1.48902	0.129512	11.4971	1.36e-30	6.05e-29
ENSG00000109881	CCDC34	339.79	1.48836	0.15437	9.64154	5.34e-22	1.32e-20			ENSG00000137878	GCOM1	2.52067	-2.07461	0.505352	-4.10527	4.04e-05	0.000166197			ENSG00000183311	TUBB	4.64822	1.48866	0.472423	3.15111	0.00162652	0.00495279
ENSG00000136937	NCBP1	857.321	1.48819	0.105932	14.0485	7.87e-45	7.77e-43			ENSG00000172382	PRSS27	17.8103	-2.07094	0.29969	-6.91027	4.84e-12	4.92e-11			ENSG00000109881	CCDC34	339.79	1.48836	0.15437	9.64154	5.34e-22	1.32e-20
ENSG00000164850	GPER1	18.1444	1.48565	0.278047	5.34314	9.14e-08	5.55e-07			ENSG00000272933	RP11-47A8.5	13.5098	-2.07078	0.315718	-6.55894	5.42e-11	4.91e-10			ENSG00000136937	NCBP1	857.321	1.48819	0.105932	14.0485	7.87e-45	7.77e-43
ENSG00000145833	DDX46	1263.85	1.48553	0.12108	12.2689	1.33e-34	7.54e-33			ENSG00000260877	RP11-211G23.2	6.10218	-2.07052	0.443355	-4.67013	3.01e-06	1.48e-05			ENSG00000164850	GPER1	18.1444	1.48565	0.278047	5.34314	9.14e-08	5.55e-07
ENSG00000276256	AC011043.1	68.7314	1.4836	0.189714	7.8202	5.27e-15	7.25e-14			ENSG00000162949	CAPN13	2.58447	-2.0705	0.515599	-4.01571	5.93e-05	0.000236551			ENSG00000145833	DDX46	1263.85	1.48553	0.12108	12.2689	1.33e-34	7.54e-33
ENSG00000147536	GINS4	104.007	1.4825	0.196875	7.53018	5.07e-14	6.33e-13			ENSG00000106633	GCK	11.4225	-2.06808	0.346308	-5.97178	2.35e-09	1.75e-08			ENSG00000276256	AC011043.1	68.7314	1.4836	0.189714	7.8202	5.27e-15	7.25e-14
ENSG00000276846	CTD-3220F14.3	1.02584	1.48174	0.640182	2.31456	0.0206371	0.0478481			ENSG00000124145	SDC4	4575.47	-2.06519	0.121106	-17.0527	3.34e-65	7.98e-63			ENSG00000147536	GINS4	104.007	1.4825	0.196875	7.53018	5.07e-14	6.33e-13
ENSG00000260852	FBXL19-AS1	9.08846	1.48077	0.435743	3.39827	0.00067814	0.00223371			ENSG00000130707	ASS1	919.456	-2.06431	0.130376	-15.8335	1.83e-56	2.89e-54			ENSG00000276846	CTD-3220F14.3	1.02584	1.48174	0.640182	2.31456	0.0206371	0.0478481
ENSG00000140450	ARRDC4	119.438	1.47866	0.1976	7.4831	7.26e-14	8.93e-13			ENSG00000245888	FLJ21408	1.21674	-2.06383	0.593233	-3.47896	0.000503358	0.00170197			ENSG00000260852	FBXL19-AS1	9.08846	1.48077	0.435743	3.39827	0.00067814	0.00223371
ENSG00000134802	SLC43A3	163.769	1.47859	0.154075	9.59658	8.26e-22	2.03e-20			ENSG00000142765	SYTL1	259.365	-2.06331	0.117404	-17.5744	3.87e-69	1.13e-66			ENSG00000140450	ARRDC4	119.438	1.47866	0.1976	7.4831	7.26e-14	8.93e-13
ENSG00000122224	LY9	7.21903	1.47763	0.504705	2.92771	0.00341472	0.0096831			ENSG00000136059	VILL	10.7543	-2.063	0.358671	-5.75178	8.83e-09	6.12e-08			ENSG00000134802	SLC43A3	163.769	1.47859	0.154075	9.59658	8.26e-22	2.03e-20
ENSG00000274667	RP11-31H5.3	3.5959	1.4752	0.567631	2.59888	0.00935297	0.0239581			ENSG00000148346	LCN2	25.4634	-2.06254	0.2729	-7.55787	4.1e-14	5.17e-13			ENSG00000122224	LY9	7.21903	1.47763	0.504705	2.92771	0.00341472	0.0096831
ENSG00000277159	RP11-88E10.4	1.29865	1.47453	0.637525	2.3129	0.0207284	0.048048			ENSG00000238266	LINC00707	4.2461	-2.06185	0.501799	-4.10891	3.98e-05	0.000163758			ENSG00000274667	RP11-31H5.3	3.5959	1.4752	0.567631	2.59888	0.00935297	0.0239581
ENSG00000147166	ITGB1BP2	8.65873	1.47452	0.437156	3.37299	0.000743561	0.00242528			ENSG00000222020	AC062017.1	4.60698	-2.06144	0.519386	-3.969	7.22e-05	0.000284189			ENSG00000277159	RP11-88E10.4	1.29865	1.47453	0.637525	2.3129	0.0207284	0.048048
ENSG00000198554	WDHD1	435.26	1.47452	0.128726	11.4547	2.23e-30	9.74e-29			ENSG00000090861	AARS	4803.99	-2.05919	0.134288	-15.3341	4.53e-53	6.27e-51			ENSG00000147166	ITGB1BP2	8.65873	1.47452	0.437156	3.37299	0.000743561	0.00242528
ENSG00000221995	TIAF1	3.55005	1.47445	0.536671	2.74741	0.00600686	0.0160909			ENSG00000232859	LYRM9	27.9727	-2.05802	0.285538	-7.20751	5.7e-13	6.46e-12			ENSG00000198554	WDHD1	435.26	1.47452	0.128726	11.4547	2.23e-30	9.74e-29
ENSG00000214114	MYCBP	294.317	1.47441	0.111726	13.1966	9.18e-40	6.73e-38			ENSG00000229305	RP11-431K24.2	0.918768	-2.05791	0.601625	-3.42059	0.000624859	0.00206955			ENSG00000221995	TIAF1	3.55005	1.47445	0.536671	2.74741	0.00600686	0.0160909
ENSG00000259592	PRELID1P4	0.788361	1.4742	0.634834	2.32219	0.0202227	0.0470106			ENSG00000130751	NPAS1	37.5017	-2.05784	0.241516	-8.52052	1.59e-17	2.76e-16			ENSG00000214114	MYCBP	294.317	1.47441	0.111726	13.1966	9.18e-40	6.73e-38
ENSG00000162769	FLVCR1	291.873	1.47403	0.175745	8.38732	4.97e-17	8.22e-16			ENSG00000129467	ADCY4	0.866814	-2.05631	0.602254	-3.41436	0.000639316	0.00211277			ENSG00000259592	PRELID1P4	0.788361	1.4742	0.634834	2.32219	0.0202227	0.0470106
ENSG00000269226	RP11-722G7.1	2.7896	1.4734	0.547568	2.6908	0.00712806	0.0187286			ENSG00000147257	GPC3	29.7983	-2.05496	0.237271	-8.66083	4.68e-18	8.47e-17			ENSG00000162769	FLVCR1	291.873	1.47403	0.175745	8.38732	4.97e-17	8.22e-16
ENSG00000174326	SLC16A11	2.30975	1.47294	0.628158	2.34485	0.0190347	0.0446235			ENSG00000198542	ITGBL1	4.70211	-2.05162	0.457278	-4.48659	7.24e-06	3.35e-05			ENSG00000269226	RP11-722G7.1	2.7896	1.4734	0.547568	2.6908	0.00712806	0.0187286
ENSG00000242687	AC004893.11	11.6558	1.47261	0.363038	4.05634	4.98e-05	0.000201474			ENSG00000145536	ADAMTS16	9.10167	-2.05156	0.3955	-5.18725	2.13e-07	1.24e-06			ENSG00000174326	SLC16A11	2.30975	1.47294	0.628158	2.34485	0.0190347	0.0446235
ENSG00000207445	SNORD15B	5.70226	1.47233	0.473624	3.10865	0.00187943	0.00565009			ENSG00000112769	LAMA4	18.267	-2.05124	0.314586	-6.52044	7.01e-11	6.27e-10			ENSG00000242687	AC004893.11	11.6558	1.47261	0.363038	4.05634	4.98e-05	0.000201474
ENSG00000254369	HOXA-AS3	3.84824	1.47214	0.500196	2.94313	0.00324911	0.00926092			ENSG00000279164	RP4-737E23.5	2.40878	-2.05122	0.562653	-3.64562	0.000266752	0.000946363			ENSG00000207445	SNORD15B	5.70226	1.47233	0.473624	3.10865	0.00187943	0.00565009
ENSG00000169689	STRA13	1331.1	1.47194	0.195835	7.51623	5.64e-14	7.01e-13			ENSG00000254973	RP11-429J17.7	9.38228	-2.04385	0.371437	-5.50254	3.74e-08	2.39e-07			ENSG00000254369	HOXA-AS3	3.84824	1.47214	0.500196	2.94313	0.00324911	0.00926092
ENSG00000244230	RN7SL151P	0.820779	1.47149	0.638284	2.30539	0.0211446	0.0488621			ENSG00000160471	COX6B2	10.3167	-2.04372	0.348651	-5.86179	4.58e-09	3.28e-08			ENSG00000169689	STRA13	1331.1	1.47194	0.195835	7.51623	5.64e-14	7.01e-13
ENSG00000197299	BLM	338.643	1.47118	0.122326	12.0267	2.57e-33	1.34e-31			ENSG00000263004	RP11-166P13.3	24.861	-2.04272	0.32782	-6.23122	4.63e-10	3.76e-09			ENSG00000244230	RN7SL151P	0.820779	1.47149	0.638284	2.30539	0.0211446	0.0488621
ENSG00000272370	RP11-307L14.1	4.51773	1.47086	0.55965	2.62818	0.00858418	0.0221724			ENSG00000272146	ARF4-AS1	1.93696	-2.03801	0.578365	-3.52374	0.000425501	0.00145627			ENSG00000197299	BLM	338.643	1.47118	0.122326	12.0267	2.57e-33	1.34e-31
ENSG00000242689	CNTF	5.11186	1.46797	0.505743	2.9026	0.00370077	0.010417			ENSG00000163814	CDCP1	4607	-2.03725	0.176789	-11.5237	1e-30	4.49e-29			ENSG00000272370	RP11-307L14.1	4.51773	1.47086	0.55965	2.62818	0.00858418	0.0221724
ENSG00000134042	MRO	10.2929	1.46633	0.317385	4.62003	3.84e-06	1.85e-05			ENSG00000152784	PRDM8	7.38432	-2.03665	0.384334	-5.29916	1.16e-07	6.95e-07			ENSG00000242689	CNTF	5.11186	1.46797	0.505743	2.9026	0.00370077	0.010417
ENSG00000261373	VPS9D1-AS1	197.358	1.46478	0.171582	8.53687	1.38e-17	2.41e-16			ENSG00000183128	CALHM3	8.37035	-2.03452	0.376473	-5.40415	6.51e-08	4.04e-07			ENSG00000134042	MRO	10.2929	1.46633	0.317385	4.62003	3.84e-06	1.85e-05
ENSG00000261061	RP11-303E16.2	242.878	1.46474	0.154896	9.45627	3.19e-21	7.46e-20			ENSG00000196358	NTNG2	20.7296	-2.03443	0.27154	-7.49217	6.77e-14	8.35e-13			ENSG00000261373	VPS9D1-AS1	197.358	1.46478	0.171582	8.53687	1.38e-17	2.41e-16
ENSG00000122592	HOXA7	18.2189	1.46376	0.267288	5.47634	4.34e-08	2.75e-07			ENSG00000136286	MYO1G	1.0151	-2.03274	0.601923	-3.37708	0.000732601	0.00239361			ENSG00000261061	RP11-303E16.2	242.878	1.46474	0.154896	9.45627	3.19e-21	7.46e-20
ENSG00000161981	SNRNP25	383.293	1.46346	0.143089	10.2276	1.49e-24	4.42e-23			ENSG00000100253	MIOX	4.07479	-2.02998	0.513835	-3.95064	7.79e-05	0.000304277			ENSG00000122592	HOXA7	18.2189	1.46376	0.267288	5.47634	4.34e-08	2.75e-07
ENSG00000277232	GTSE1-AS1	5.40949	1.46279	0.479162	3.05282	0.00226701	0.00667321			ENSG00000278191	CARS	102.002	-2.02786	0.168722	-12.019	2.82e-33	1.47e-31			ENSG00000161981	SNRNP25	383.293	1.46346	0.143089	10.2276	1.49e-24	4.42e-23
ENSG00000231002	TRIM26	12.8686	1.462	0.43328	3.37426	0.000740143	0.0024145			ENSG00000184985	SORCS2	5.70583	-2.02732	0.422655	-4.79663	1.61e-06	8.25e-06			ENSG00000277232	GTSE1-AS1	5.40949	1.46279	0.479162	3.05282	0.00226701	0.00667321
ENSG00000185480	PARPBP	116.81	1.46174	0.19278	7.58246	3.39e-14	4.33e-13			ENSG00000119801	YPEL5	848.184	-2.02706	0.118125	-17.1603	5.27e-66	1.34e-63			ENSG00000231002	TRIM26	12.8686	1.462	0.43328	3.37426	0.000740143	0.0024145
ENSG00000204822	MRPL53	17.1954	1.46142	0.345647	4.22807	2.36e-05	0.000101013			ENSG00000259448	RP11-16E12.1	3.75474	-2.02386	0.509729	-3.97046	7.17e-05	0.000282718			ENSG00000185480	PARPBP	116.81	1.46174	0.19278	7.58246	3.39e-14	4.33e-13
ENSG00000171617	ENC1	470.371	1.46106	0.111897	13.0571	5.79e-39	4.11e-37			ENSG00000122877	EGR2	155.077	-2.02366	0.231617	-8.73712	2.39e-18	4.43e-17			ENSG00000204822	MRPL53	17.1954	1.46142	0.345647	4.22807	2.36e-05	0.000101013
ENSG00000184588	PDE4B	637.685	1.46103	0.149674	9.76141	1.65e-22	4.22e-21			ENSG00000106948	AKNA	263.633	-2.02233	0.155707	-12.9881	1.43e-38	9.96e-37			ENSG00000171617	ENC1	470.371	1.46106	0.111897	13.0571	5.79e-39	4.11e-37
ENSG00000229036	VDAC1P8	21.1843	1.45878	0.244758	5.96007	2.52e-09	1.87e-08			ENSG00000203392	CTD-2026K11.6	1.6412	-2.02196	0.574732	-3.51808	0.000434675	0.0014867			ENSG00000184588	PDE4B	637.685	1.46103	0.149674	9.76141	1.65e-22	4.22e-21
ENSG00000207523	SNORA66	1.93156	1.45849	0.623261	2.34009	0.0192793	0.0451165			ENSG00000168702	LRP1B	4.44681	-2.02136	0.475647	-4.2497	2.14e-05	9.24e-05			ENSG00000229036	VDAC1P8	21.1843	1.45878	0.244758	5.96007	2.52e-09	1.87e-08
ENSG00000115850	LCT	3.25787	1.45799	0.588237	2.47857	0.0131909	0.0322874			ENSG00000012061	ERCC1	682.548	-2.01796	0.110407	-18.2775	1.25e-74	4.7e-72			ENSG00000207523	SNORA66	1.93156	1.45849	0.623261	2.34009	0.0192793	0.0451165
ENSG00000224479	AC136289.1	0.704682	1.45693	0.623796	2.33558	0.0195132	0.0455981			ENSG00000091879	ANGPT2	73.1606	-2.01704	0.208277	-9.68443	3.51e-22	8.81e-21			ENSG00000115850	LCT	3.25787	1.45799	0.588237	2.47857	0.0131909	0.0322874
ENSG00000261659	LA16c-313D11.12	2.96798	1.45629	0.552535	2.63565	0.0083977	0.0217334			ENSG00000251179	TMEM92-AS1	2.25718	-2.01425	0.567344	-3.55031	0.000384777	0.00132813			ENSG00000224479	AC136289.1	0.704682	1.45693	0.623796	2.33558	0.0195132	0.0455981
ENSG00000277245	RP11-48G14.3	2.34026	1.456	0.63079	2.30822	0.0209866	0.0485574			ENSG00000148357	HMCN2	2.63278	-2.01362	0.545132	-3.69383	0.000220903	0.000794692			ENSG00000261659	LA16c-313D11.12	2.96798	1.45629	0.552535	2.63565	0.0083977	0.0217334
ENSG00000138346	DNA2	151.362	1.45545	0.163418	8.90632	5.28e-19	1.03e-17			ENSG00000006210	CX3CL1	0.698685	-2.01357	0.595767	-3.37979	0.000725424	0.002372			ENSG00000277245	RP11-48G14.3	2.34026	1.456	0.63079	2.30822	0.0209866	0.0485574
ENSG00000227739	TUBB	651.836	1.45524	0.152227	9.55964	1.18e-21	2.87e-20			ENSG00000072163	LIMS2	50.4357	-2.00826	0.198288	-10.128	4.15e-24	1.18e-22			ENSG00000138346	DNA2	151.362	1.45545	0.163418	8.90632	5.28e-19	1.03e-17
ENSG00000142686	C1orf216	238.596	1.45467	0.132164	11.0065	3.55e-28	1.34e-26			ENSG00000179715	PCED1B	8.75988	-2.00729	0.367596	-5.46058	4.75e-08	2.99e-07			ENSG00000227739	TUBB	651.836	1.45524	0.152227	9.55964	1.18e-21	2.87e-20
ENSG00000087448	KLHL42	334.824	1.45208	0.132353	10.9713	5.25e-28	1.95e-26			ENSG00000168062	BATF2	26.641	-2.00521	0.255233	-7.8564	3.95e-15	5.5e-14			ENSG00000142686	C1orf216	238.596	1.45467	0.132164	11.0065	3.55e-28	1.34e-26
ENSG00000113368	LMNB1	1618.62	1.4519	0.144393	10.0552	8.72e-24	2.42e-22			ENSG00000210082	MT-RNR2	261181	-2.00339	0.212511	-9.42719	4.21e-21	9.73e-20			ENSG00000087448	KLHL42	334.824	1.45208	0.132353	10.9713	5.25e-28	1.95e-26
ENSG00000230519	RP11-1060J15.5	0.60088	1.45169	0.622905	2.33052	0.0197784	0.0461307			ENSG00000125965	GDF5	3.15617	-2.00067	0.554849	-3.60578	0.000311214	0.00109359			ENSG00000113368	LMNB1	1618.62	1.4519	0.144393	10.0552	8.72e-24	2.42e-22
ENSG00000071539	TRIP13	556.611	1.45132	0.109528	13.2507	4.47e-40	3.32e-38			ENSG00000235899	LINC01564	5.78827	-1.9977	0.459917	-4.3436	1.4e-05	6.21e-05			ENSG00000230519	RP11-1060J15.5	0.60088	1.45169	0.622905	2.33052	0.0197784	0.0461307
ENSG00000122566	HNRNPA2B1	16741.9	1.4496	0.0997293	14.5353	7.24e-48	7.97e-46			ENSG00000270460	RP11-796E10.1	7.43622	-1.99571	0.425232	-4.69322	2.69e-06	1.33e-05			ENSG00000071539	TRIP13	556.611	1.45132	0.109528	13.2507	4.47e-40	3.32e-38
ENSG00000260698	RP11-439E19.9	2.38925	1.44925	0.618408	2.34352	0.0191026	0.0447577			ENSG00000106610	STAG3L4	116.069	-1.99484	0.16745	-11.913	1.01e-32	5.07e-31			ENSG00000122566	HNRNPA2B1	16741.9	1.4496	0.0997293	14.5353	7.24e-48	7.97e-46
ENSG00000273447	AC004067.5	1.4042	1.44836	0.628721	2.30365	0.0212421	0.0490604			ENSG00000086717	PPEF1	1.26049	-1.99448	0.587246	-3.39633	0.000682961	0.00224642			ENSG00000260698	RP11-439E19.9	2.38925	1.44925	0.618408	2.34352	0.0191026	0.0447577
ENSG00000076248	UNG	1061.89	1.44819	0.0923954	15.6738	2.29e-55	3.46e-53			ENSG00000134107	BHLHE40	367.471	-1.99359	0.170369	-11.7016	1.25e-31	5.92e-30			ENSG00000273447	AC004067.5	1.4042	1.44836	0.628721	2.30365	0.0212421	0.0490604
ENSG00000266289	RP11-1C8.6	3.70393	1.44638	0.612445	2.36165	0.018194	0.0428773			ENSG00000270028	RP11-380L11.4	7.48639	-1.99264	0.456688	-4.36324	1.28e-05	5.72e-05			ENSG00000076248	UNG	1061.89	1.44819	0.0923954	15.6738	2.29e-55	3.46e-53
ENSG00000150637	CD226	2.19326	1.44606	0.608625	2.37595	0.0175037	0.0414456			ENSG00000141524	TMC6	734.521	-1.9922	0.148534	-13.4125	5.11e-41	4e-39			ENSG00000266289	RP11-1C8.6	3.70393	1.44638	0.612445	2.36165	0.018194	0.0428773
ENSG00000173436	MINOS1	52.7993	1.4459	0.223835	6.45968	1.05e-10	9.24e-10			ENSG00000169583	CLIC3	25.9334	-1.98956	0.283311	-7.02255	2.18e-12	2.3e-11			ENSG00000150637	CD226	2.19326	1.44606	0.608625	2.37595	0.0175037	0.0414456
ENSG00000099800	TIMM13	793.247	1.44385	0.133368	10.8261	2.59e-27	9.17e-26			ENSG00000162458	FBLIM1	17.2599	-1.98843	0.242687	-8.19339	2.54e-16	3.94e-15			ENSG00000173436	MINOS1	52.7993	1.4459	0.223835	6.45968	1.05e-10	9.24e-10
ENSG00000058866	DGKG	122.052	1.44333	0.140997	10.2366	1.36e-24	4.05e-23			ENSG00000265666	RARA-AS1	11.6796	-1.98843	0.400106	-4.96975	6.7e-07	3.63e-06			ENSG00000099800	TIMM13	793.247	1.44385	0.133368	10.8261	2.59e-27	9.17e-26
ENSG00000108848	LUC7L3	1807.86	1.44288	0.17409	8.28814	1.15e-16	1.84e-15			ENSG00000167601	AXL	347.305	-1.98567	0.12304	-16.1383	1.37e-58	2.39e-56			ENSG00000058866	DGKG	122.052	1.44333	0.140997	10.2366	1.36e-24	4.05e-23
ENSG00000241563	CORT	3.04721	1.44259	0.583079	2.4741	0.0133574	0.0326341			ENSG00000122641	INHBA	3.19143	-1.98445	0.521199	-3.80746	0.0001404	0.000524175			ENSG00000108848	LUC7L3	1807.86	1.44288	0.17409	8.28814	1.15e-16	1.84e-15
ENSG00000146281	PM20D2	445.372	1.44237	0.168736	8.5481	1.25e-17	2.2e-16			ENSG00000251127	RP11-280G9.1	5.76999	-1.98431	0.498943	-3.97703	6.98e-05	0.000275583			ENSG00000241563	CORT	3.04721	1.44259	0.583079	2.4741	0.0133574	0.0326341
ENSG00000274877	RP11-65I12.1	5.60326	1.44195	0.466129	3.09346	0.00197837	0.00591038			ENSG00000100142	POLR2F	6.62547	-1.98242	0.446236	-4.44252	8.89e-06	4.06e-05			ENSG00000146281	PM20D2	445.372	1.44237	0.168736	8.5481	1.25e-17	2.2e-16
ENSG00000273450	RP11-76P2.4	6.95714	1.44116	0.473631	3.04279	0.00234392	0.00686885			ENSG00000164418	GRIK2	1.33936	-1.98052	0.587545	-3.37084	0.000749405	0.0024432			ENSG00000274877	RP11-65I12.1	5.60326	1.44195	0.466129	3.09346	0.00197837	0.00591038
ENSG00000248405	PRR5-ARHGAP8	0.584496	1.44108	0.623539	2.31112	0.0208261	0.0482586			ENSG00000109107	ALDOC	290.116	-1.97899	0.186246	-10.6256	2.26e-26	7.47e-25			ENSG00000273450	RP11-76P2.4	6.95714	1.44116	0.473631	3.04279	0.00234392	0.00686885
ENSG00000035141	FAM136A	908.902	1.43872	0.100496	14.3162	1.73e-46	1.82e-44			ENSG00000173846	PLK3	740.725	-1.97882	0.0939303	-21.0669	1.6e-98	1.29e-95			ENSG00000248405	PRR5-ARHGAP8	0.584496	1.44108	0.623539	2.31112	0.0208261	0.0482586
ENSG00000129534	MIS18BP1	350.176	1.43771	0.180395	7.96978	1.59e-15	2.3e-14			ENSG00000237877	LINC01473	3.2994	-1.97833	0.537816	-3.67845	0.000234656	0.000841004			ENSG00000035141	FAM136A	908.902	1.43872	0.100496	14.3162	1.73e-46	1.82e-44
ENSG00000170296	GABARAP	3.63038	1.43754	0.593825	2.42082	0.0154856	0.0371478			ENSG00000166819	PLIN1	1.99492	-1.97673	0.5882	-3.36064	0.000777617	0.00252969			ENSG00000129534	MIS18BP1	350.176	1.43771	0.180395	7.96978	1.59e-15	2.3e-14
ENSG00000132016	C19orf57	10.1984	1.43743	0.339128	4.2386	2.25e-05	9.67e-05			ENSG00000237886	LINC01573	4.0464	-1.97633	0.496015	-3.98442	6.76e-05	0.00026776			ENSG00000170296	GABARAP	3.63038	1.43754	0.593825	2.42082	0.0154856	0.0371478
ENSG00000270781	RP11-501C14.9	4.91842	1.43656	0.471039	3.04976	0.00229025	0.00673126			ENSG00000270441	RP11-694I15.7	12.2845	-1.97609	0.373325	-5.29322	1.2e-07	7.17e-07			ENSG00000132016	C19orf57	10.1984	1.43743	0.339128	4.2386	2.25e-05	9.67e-05
ENSG00000125450	NUP85	982.03	1.43313	0.0895631	16.0013	1.25e-57	2.11e-55			ENSG00000188372	ZP3	138.355	-1.9702	0.145633	-13.5285	1.06e-41	8.59e-40			ENSG00000270781	RP11-501C14.9	4.91842	1.43656	0.471039	3.04976	0.00229025	0.00673126
ENSG00000237510	AC008268.2	5.99205	1.43225	0.427362	3.35137	0.000804136	0.00260629			ENSG00000239704	CDRT4	0.661351	-1.96952	0.608423	-3.23709	0.00120756	0.00377707			ENSG00000125450	NUP85	982.03	1.43313	0.0895631	16.0013	1.25e-57	2.11e-55
ENSG00000198464	ZNF480	279.799	1.43186	0.135522	10.5655	4.3e-26	1.4e-24			ENSG00000114771	AADAC	13.3104	-1.96798	0.368698	-5.33764	9.42e-08	5.71e-07			ENSG00000237510	AC008268.2	5.99205	1.43225	0.427362	3.35137	0.000804136	0.00260629
ENSG00000168298	HIST1H1E	13.4654	1.43038	0.445824	3.2084	0.00133474	0.00413797			ENSG00000177606	JUN	2912.44	-1.96767	0.170053	-11.5709	5.79e-31	2.64e-29			ENSG00000198464	ZNF480	279.799	1.43186	0.135522	10.5655	4.3e-26	1.4e-24
ENSG00000272269	RP11-500C11.3	13.607	1.43009	0.431012	3.31799	0.000906674	0.00290638			ENSG00000175155	YPEL2	83.5008	-1.96445	0.232779	-8.43911	3.2e-17	5.39e-16			ENSG00000168298	HIST1H1E	13.4654	1.43038	0.445824	3.2084	0.00133474	0.00413797
ENSG00000166997	CNPY4	19.109	1.4295	0.291289	4.90749	9.22e-07	4.9e-06			ENSG00000128573	FOXP2	17.0943	-1.96388	0.334702	-5.86754	4.42e-09	3.17e-08			ENSG00000272269	RP11-500C11.3	13.607	1.43009	0.431012	3.31799	0.000906674	0.00290638
ENSG00000157470	FAM81A	75.2888	1.42841	0.16679	8.56413	1.09e-17	1.93e-16			ENSG00000226833	AC097724.3	5.95474	-1.96273	0.432634	-4.5367	5.71e-06	2.69e-05			ENSG00000166997	CNPY4	19.109	1.4295	0.291289	4.90749	9.22e-07	4.9e-06
ENSG00000100228	RAB36	103.777	1.4254	0.140938	10.1137	4.8e-24	1.37e-22			ENSG00000222898	RN7SKP97	0.800943	-1.96263	0.596843	-3.28835	0.00100775	0.00320404			ENSG00000157470	FAM81A	75.2888	1.42841	0.16679	8.56413	1.09e-17	1.93e-16
ENSG00000250899	RP11-253E3.3	53.7108	1.42523	0.248829	5.72775	1.02e-08	7.01e-08			ENSG00000242759	LINC00882	3.53134	-1.96247	0.520473	-3.77055	0.000162885	0.000600663			ENSG00000100228	RAB36	103.777	1.4254	0.140938	10.1137	4.8e-24	1.37e-22
ENSG00000272455	RP4-758J18.13	61.678	1.42383	0.227592	6.25607	3.95e-10	3.23e-09			ENSG00000229980	TOB1-AS1	5.116	-1.96026	0.473339	-4.14135	3.45e-05	0.000143891			ENSG00000250899	RP11-253E3.3	53.7108	1.42523	0.248829	5.72775	1.02e-08	7.01e-08
ENSG00000186480	INSIG1	822.786	1.42324	0.134754	10.5618	4.48e-26	1.46e-24			ENSG00000173868	PHOSPHO1	58.2694	-1.95935	0.165203	-11.8603	1.9e-32	9.4e-31			ENSG00000272455	RP4-758J18.13	61.678	1.42383	0.227592	6.25607	3.95e-10	3.23e-09
ENSG00000226659	RP11-137H2.4	2.08775	1.42315	0.614387	2.31638	0.0205375	0.0476687			ENSG00000185847	LINC01405	13.9668	-1.958	0.28386	-6.89777	5.28e-12	5.35e-11			ENSG00000186480	INSIG1	822.786	1.42324	0.134754	10.5618	4.48e-26	1.46e-24
ENSG00000232611	RP11-1114A5.4	3.26262	1.4227	0.522748	2.72158	0.00649711	0.017241			ENSG00000231826	AC016735.2	0.571521	-1.95736	0.588027	-3.32869	0.000872547	0.00280598			ENSG00000226659	RP11-137H2.4	2.08775	1.42315	0.614387	2.31638	0.0205375	0.0476687
ENSG00000187796	CARD9	10.6628	1.42174	0.419736	3.38722	0.00070606	0.00231372			ENSG00000267272	LINC01140	1.71574	-1.95727	0.585085	-3.34528	0.000821986	0.002658			ENSG00000232611	RP11-1114A5.4	3.26262	1.4227	0.522748	2.72158	0.00649711	0.017241
ENSG00000267147	CTC-548K16.1	13.9921	1.42123	0.366384	3.87907	0.000104855	0.000399915			ENSG00000196565	HBG2	9.84413	-1.95713	0.383466	-5.10379	3.33e-07	1.88e-06			ENSG00000187796	CARD9	10.6628	1.42174	0.419736	3.38722	0.00070606	0.00231372
ENSG00000203666	EFCAB2	47.3163	1.41973	0.219215	6.47644	9.39e-11	8.31e-10			ENSG00000146411	SLC2A12	26.6541	-1.95707	0.306561	-6.38394	1.73e-10	1.48e-09			ENSG00000267147	CTC-548K16.1	13.9921	1.42123	0.366384	3.87907	0.000104855	0.000399915
ENSG00000115687	PASK	228.316	1.41967	0.132205	10.7384	6.72e-27	2.31e-25			ENSG00000188958	UTS2B	5.33353	-1.95607	0.460949	-4.24356	2.2e-05	9.48e-05			ENSG00000203666	EFCAB2	47.3163	1.41973	0.219215	6.47644	9.39e-11	8.31e-10
ENSG00000198830	HMGN2	7699.68	1.41829	0.114872	12.3467	5.07e-35	2.96e-33			ENSG00000231013	AC013275.2	1.11024	-1.95592	0.598495	-3.26806	0.00108288	0.0034186			ENSG00000115687	PASK	228.316	1.41967	0.132205	10.7384	6.72e-27	2.31e-25
ENSG00000227203	SUB1P1	1.82412	1.41719	0.603215	2.34939	0.0188044	0.0441574			ENSG00000070731	ST6GALNAC2	106.567	-1.95502	0.146057	-13.3854	7.36e-41	5.72e-39			ENSG00000198830	HMGN2	7699.68	1.41829	0.114872	12.3467	5.07e-35	2.96e-33
ENSG00000227403	AC009299.3	40.096	1.41511	0.208008	6.80313	1.02e-11	1.01e-10			ENSG00000243016	RP11-305F5.2	0.762699	-1.95476	0.594705	-3.28695	0.00101281	0.00321722			ENSG00000227203	SUB1P1	1.82412	1.41719	0.603215	2.34939	0.0188044	0.0441574
ENSG00000148229	POLE3	1559.23	1.41505	0.0907031	15.6009	7.18e-55	1.06e-52			ENSG00000100097	LGALS1	4428.41	-1.95411	0.169031	-11.5607	6.52e-31	2.95e-29			ENSG00000227403	AC009299.3	40.096	1.41511	0.208008	6.80313	1.02e-11	1.01e-10
ENSG00000047188	YTHDC2	264.579	1.41493	0.161625	8.75437	2.05e-18	3.82e-17			ENSG00000064270	ATP2C2	201.23	-1.95178	0.195247	-9.99643	1.58e-23	4.29e-22			ENSG00000148229	POLE3	1559.23	1.41505	0.0907031	15.6009	7.18e-55	1.06e-52
ENSG00000241634	RP11-381E24.1	4.04619	1.41278	0.539807	2.6172	0.00886539	0.0228203			ENSG00000260088	RP11-92G12.3	13.6438	-1.94968	0.345129	-5.64913	1.61e-08	1.08e-07			ENSG00000047188	YTHDC2	264.579	1.41493	0.161625	8.75437	2.05e-18	3.82e-17
ENSG00000242265	PEG10	201.27	1.41239	0.148915	9.48453	2.43e-21	5.75e-20			ENSG00000138669	PRKG2	27.3656	-1.94917	0.254217	-7.66735	1.76e-14	2.31e-13			ENSG00000241634	RP11-381E24.1	4.04619	1.41278	0.539807	2.6172	0.00886539	0.0228203
ENSG00000117593	DARS2	401.089	1.40999	0.128595	10.9646	5.66e-28	2.1e-26			ENSG00000188687	SLC4A5	10.089	-1.94617	0.395009	-4.92691	8.35e-07	4.47e-06			ENSG00000242265	PEG10	201.27	1.41239	0.148915	9.48453	2.43e-21	5.75e-20
ENSG00000271430	RP3-368A4.5	22.3766	1.40858	0.358054	3.93399	8.35e-05	0.000324411			ENSG00000198959	TGM2	90.2057	-1.94577	0.14408	-13.5048	1.47e-41	1.17e-39			ENSG00000117593	DARS2	401.089	1.40999	0.128595	10.9646	5.66e-28	2.1e-26
ENSG00000108932	SLC16A6	45.7638	1.40683	0.212372	6.62436	3.49e-11	3.24e-10			ENSG00000169228	RAB24	16.2612	-1.94576	0.325774	-5.97272	2.33e-09	1.74e-08			ENSG00000271430	RP3-368A4.5	22.3766	1.40858	0.358054	3.93399	8.35e-05	0.000324411
ENSG00000247092	SNHG10	28.1231	1.40559	0.265964	5.28486	1.26e-07	7.48e-07			ENSG00000234899	SOX9-AS1	8.24249	-1.94549	0.376719	-5.16429	2.41e-07	1.39e-06			ENSG00000108932	SLC16A6	45.7638	1.40683	0.212372	6.62436	3.49e-11	3.24e-10
ENSG00000259495	RP11-210M15.2	12.0449	1.40486	0.324314	4.33177	1.48e-05	6.54e-05			ENSG00000146555	SDK1	1.41624	-1.94495	0.574538	-3.38524	0.000711152	0.00232932			ENSG00000247092	SNHG10	28.1231	1.40559	0.265964	5.28486	1.26e-07	7.48e-07
ENSG00000251034	RP11-582J16.4	3.6562	1.40426	0.512724	2.73882	0.00616596	0.0164702			ENSG00000213700	RPL17P50	11.8206	-1.94444	0.448581	-4.33466	1.46e-05	6.46e-05			ENSG00000259495	RP11-210M15.2	12.0449	1.40486	0.324314	4.33177	1.48e-05	6.54e-05
ENSG00000170846	AC093323.3	343.013	1.40378	0.116624	12.0368	2.28e-33	1.19e-31			ENSG00000269893	SNHG8	856.942	-1.94421	0.130367	-14.9133	2.7e-50	3.28e-48			ENSG00000251034	RP11-582J16.4	3.6562	1.40426	0.512724	2.73882	0.00616596	0.0164702
ENSG00000100206	DMC1	3.59238	1.40377	0.483512	2.90329	0.00369264	0.0103983			ENSG00000225377	NRSN2-AS1	19.4518	-1.94346	0.300351	-6.47062	9.76e-11	8.62e-10			ENSG00000170846	AC093323.3	343.013	1.40378	0.116624	12.0368	2.28e-33	1.19e-31
ENSG00000159259	CHAF1B	548.581	1.40302	0.103812	13.5151	1.27e-41	1.02e-39			ENSG00000163898	LIPH	422.268	-1.94314	0.167032	-11.6333	2.79e-31	1.29e-29			ENSG00000100206	DMC1	3.59238	1.40377	0.483512	2.90329	0.00369264	0.0103983
ENSG00000077616	NAALAD2	45.323	1.40267	0.276309	5.07646	3.85e-07	2.15e-06			ENSG00000270933	CTD-2227E11.1	0.630571	-1.94179	0.593484	-3.27184	0.00106848	0.0033757			ENSG00000159259	CHAF1B	548.581	1.40302	0.103812	13.5151	1.27e-41	1.02e-39
ENSG00000147155	EBP	1445.31	1.4026	0.128026	10.9555	6.25e-28	2.31e-26			ENSG00000160862	AZGP1	10.0267	-1.94105	0.382638	-5.07281	3.92e-07	2.19e-06			ENSG00000077616	NAALAD2	45.323	1.40267	0.276309	5.07646	3.85e-07	2.15e-06
ENSG00000171307	ZDHHC16	306.642	1.40241	0.109414	12.8174	1.31e-37	8.67e-36			ENSG00000163354	DCST2	5.73294	-1.94065	0.446184	-4.34944	1.36e-05	6.06e-05			ENSG00000147155	EBP	1445.31	1.4026	0.128026	10.9555	6.25e-28	2.31e-26
ENSG00000188167	TMPPE	8.11678	1.40208	0.44019	3.18516	0.00144673	0.00445432			ENSG00000124785	NRN1	2.3293	-1.93916	0.51564	-3.76068	0.000169451	0.000623563			ENSG00000171307	ZDHHC16	306.642	1.40241	0.109414	12.8174	1.31e-37	8.67e-36
ENSG00000235194	PPP1R3E	11.6777	1.40159	0.366465	3.82463	0.00013097	0.000491764			ENSG00000100234	TIMP3	108.85	-1.93883	0.169321	-11.4506	2.34e-30	1.02e-28			ENSG00000188167	TMPPE	8.11678	1.40208	0.44019	3.18516	0.00144673	0.00445432
ENSG00000103888	CEMIP	187.843	1.40138	0.190954	7.33885	2.15e-13	2.57e-12			ENSG00000277897	GSTT2	0.754664	-1.93643	0.60032	-3.22566	0.00125684	0.00391724			ENSG00000235194	PPP1R3E	11.6777	1.40159	0.366465	3.82463	0.00013097	0.000491764
ENSG00000261342	AC006538.1	70.334	1.40097	0.231357	6.05543	1.4e-09	1.08e-08			ENSG00000110619	CARS	120.49	-1.93505	0.15872	-12.1916	3.45e-34	1.91e-32			ENSG00000103888	CEMIP	187.843	1.40138	0.190954	7.33885	2.15e-13	2.57e-12
ENSG00000092969	TGFB2	1.50012	1.40077	0.58942	2.37653	0.0174763	0.0413946			ENSG00000272808	RP11-66B24.7	6.89934	-1.93496	0.401629	-4.81779	1.45e-06	7.46e-06			ENSG00000261342	AC006538.1	70.334	1.40097	0.231357	6.05543	1.4e-09	1.08e-08
ENSG00000127564	PKMYT1	695.522	1.40059	0.149495	9.36882	7.33e-21	1.67e-19			ENSG00000186832	KRT16	16.286	-1.93271	0.346827	-5.57254	2.51e-08	1.65e-07			ENSG00000092969	TGFB2	1.50012	1.40077	0.58942	2.37653	0.0174763	0.0413946
ENSG00000278243	TSTA3	10.5244	1.39963	0.43266	3.23495	0.00121664	0.0038021			ENSG00000224090	AC097468.4	1.39483	-1.9307	0.588709	-3.27954	0.00103976	0.00329434			ENSG00000127564	PKMYT1	695.522	1.40059	0.149495	9.36882	7.33e-21	1.67e-19
ENSG00000135776	ABCB10	272.857	1.39711	0.199735	6.99482	2.66e-12	2.79e-11			ENSG00000010361	FUZ	17.5377	-1.92932	0.348351	-5.53844	3.05e-08	1.97e-07			ENSG00000278243	TSTA3	10.5244	1.39963	0.43266	3.23495	0.00121664	0.0038021
ENSG00000129167	TPH1	6.72487	1.39622	0.512539	2.72413	0.00644712	0.0171234			ENSG00000236204	LINC01376	3.67348	-1.9291	0.493986	-3.90518	9.42e-05	0.000362068			ENSG00000135776	ABCB10	272.857	1.39711	0.199735	6.99482	2.66e-12	2.79e-11
ENSG00000186638	KIF24	57.9019	1.39594	0.188881	7.39058	1.46e-13	1.76e-12			ENSG00000130294	KIF1A	3.96602	-1.92878	0.493117	-3.91141	9.18e-05	0.000353623			ENSG00000129167	TPH1	6.72487	1.39622	0.512539	2.72413	0.00644712	0.0171234
ENSG00000105996	HOXA2	3.75879	1.3958	0.545273	2.55981	0.0104729	0.0264501			ENSG00000041982	TNC	17.5087	-1.9286	0.298943	-6.45139	1.11e-10	9.73e-10			ENSG00000186638	KIF24	57.9019	1.39594	0.188881	7.39058	1.46e-13	1.76e-12
ENSG00000120832	MTERF2	42.5367	1.39468	0.221954	6.28367	3.31e-10	2.73e-09			ENSG00000276564	CTA-276F8.1	2.92389	-1.9233	0.541835	-3.5496	0.000385823	0.0013313			ENSG00000105996	HOXA2	3.75879	1.3958	0.545273	2.55981	0.0104729	0.0264501
ENSG00000178202	KDELC2	251.793	1.3937	0.127584	10.9237	8.88e-28	3.25e-26			ENSG00000173269	MMRN2	36.7679	-1.92188	0.22724	-8.45747	2.73e-17	4.65e-16			ENSG00000120832	MTERF2	42.5367	1.39468	0.221954	6.28367	3.31e-10	2.73e-09
ENSG00000235109	ZSCAN31	93.1444	1.39349	0.18634	7.47824	7.53e-14	9.23e-13			ENSG00000108387	42982	58.2712	-1.92133	0.161314	-11.9105	1.04e-32	5.22e-31			ENSG00000178202	KDELC2	251.793	1.3937	0.127584	10.9237	8.88e-28	3.25e-26
ENSG00000094916	CBX5	1419.74	1.39146	0.18223	7.63574	2.25e-14	2.91e-13			ENSG00000079112	CDH17	1.13158	-1.92068	0.582818	-3.2955	0.000982467	0.00312884			ENSG00000235109	ZSCAN31	93.1444	1.39349	0.18634	7.47824	7.53e-14	9.23e-13
ENSG00000113593	PPWD1	150.598	1.39129	0.16263	8.55498	1.18e-17	2.08e-16			ENSG00000188641	DPYD	10.7184	-1.91907	0.332257	-5.77587	7.66e-09	5.35e-08			ENSG00000094916	CBX5	1419.74	1.39146	0.18223	7.63574	2.25e-14	2.91e-13
ENSG00000273680	RP11-996F15.6	4.55934	1.39123	0.504042	2.76014	0.00577759	0.0155275			ENSG00000122733	PHF24	12.8887	-1.91809	0.432136	-4.43863	9.05e-06	4.12e-05			ENSG00000113593	PPWD1	150.598	1.39129	0.16263	8.55498	1.18e-17	2.08e-16
ENSG00000223960	AC009948.5	79.137	1.39099	0.223427	6.2257	4.79e-10	3.89e-09			ENSG00000164741	DLC1	0.962211	-1.91739	0.60543	-3.167	0.00154021	0.00471454			ENSG00000273680	RP11-996F15.6	4.55934	1.39123	0.504042	2.76014	0.00577759	0.0155275
ENSG00000108179	PPIF	1353.46	1.39045	0.0887028	15.6754	2.23e-55	3.4e-53			ENSG00000261757	AC005592.3	0.822929	-1.91715	0.605601	-3.1657	0.0015471	0.00473425			ENSG00000223960	AC009948.5	79.137	1.39099	0.223427	6.2257	4.79e-10	3.89e-09
ENSG00000108384	RAD51C	779.817	1.39033	0.0896918	15.5012	3.41e-54	4.91e-52			ENSG00000105479	CCDC114	19.6603	-1.91468	0.296462	-6.45843	1.06e-10	9.31e-10			ENSG00000108179	PPIF	1353.46	1.39045	0.0887028	15.6754	2.23e-55	3.4e-53
ENSG00000007392	LUC7L	434.055	1.38915	0.104086	13.3462	1.25e-40	9.54e-39			ENSG00000204387	C6orf48	61.8948	-1.9138	0.198028	-9.66428	4.28e-22	1.06e-20			ENSG00000108384	RAD51C	779.817	1.39033	0.0896918	15.5012	3.41e-54	4.91e-52
ENSG00000082126	MPP4	4.92986	1.38893	0.583261	2.38131	0.0172511	0.0409073			ENSG00000183484	GPR132	0.686207	-1.91263	0.610708	-3.13183	0.00173719	0.00526767			ENSG00000007392	LUC7L	434.055	1.38915	0.104086	13.3462	1.25e-40	9.54e-39
ENSG00000178567	EPM2AIP1	127.498	1.38838	0.171227	8.1084	5.13e-16	7.71e-15			ENSG00000268655	CTB-60B18.10	2.42438	-1.91115	0.541141	-3.53172	0.000412872	0.00141604			ENSG00000082126	MPP4	4.92986	1.38893	0.583261	2.38131	0.0172511	0.0409073
ENSG00000040531	CTNS	158.623	1.38793	0.146805	9.45429	3.25e-21	7.59e-20			ENSG00000248099	INSL3	10.929	-1.90877	0.377091	-5.06185	4.15e-07	2.31e-06			ENSG00000178567	EPM2AIP1	127.498	1.38838	0.171227	8.1084	5.13e-16	7.71e-15
ENSG00000144554	FANCD2	453.532	1.38705	0.113411	12.2304	2.14e-34	1.2e-32			ENSG00000100312	ACR	5.7688	-1.9076	0.436767	-4.36755	1.26e-05	5.61e-05			ENSG00000040531	CTNS	158.623	1.38793	0.146805	9.45429	3.25e-21	7.59e-20
ENSG00000101003	GINS1	528.888	1.38678	0.100191	13.8413	1.44e-43	1.34e-41			ENSG00000117115	PADI2	73.7637	-1.90757	0.139858	-13.6393	2.34e-42	1.96e-40			ENSG00000144554	FANCD2	453.532	1.38705	0.113411	12.2304	2.14e-34	1.2e-32
ENSG00000256616	RP11-815J4.6	5.08996	1.3859	0.442728	3.13036	0.00174594	0.00528808			ENSG00000196782	MAML3	39.2465	-1.90528	0.241816	-7.87903	3.3e-15	4.62e-14			ENSG00000101003	GINS1	528.888	1.38678	0.100191	13.8413	1.44e-43	1.34e-41
ENSG00000172062	SMN1	41.935	1.38505	0.243179	5.69558	1.23e-08	8.37e-08			ENSG00000253540	FAM86HP	3.377	-1.90483	0.476552	-3.9971	6.41e-05	0.000254769			ENSG00000256616	RP11-815J4.6	5.08996	1.3859	0.442728	3.13036	0.00174594	0.00528808
ENSG00000228952	RP11-567G11.1	2.02327	1.38484	0.591124	2.34273	0.0191432	0.0448381			ENSG00000013588	GPRC5A	2265.78	-1.90453	0.203998	-9.33601	1e-20	2.26e-19			ENSG00000172062	SMN1	41.935	1.38505	0.243179	5.69558	1.23e-08	8.37e-08
ENSG00000115129	TP53I3	109.767	1.38452	0.169056	8.18971	2.62e-16	4.05e-15			ENSG00000171236	LRG1	4.9638	-1.90419	0.423723	-4.49396	6.99e-06	3.24e-05			ENSG00000228952	RP11-567G11.1	2.02327	1.38484	0.591124	2.34273	0.0191432	0.0448381
ENSG00000085999	RAD54L	155.398	1.38272	0.162168	8.52645	1.51e-17	2.62e-16			ENSG00000170915	PAQR8	81.7451	-1.90297	0.181533	-10.4828	1.04e-25	3.29e-24			ENSG00000115129	TP53I3	109.767	1.38452	0.169056	8.18971	2.62e-16	4.05e-15
ENSG00000261437	RP11-22C11.2	16.849	1.38195	0.280975	4.91839	8.73e-07	4.65e-06			ENSG00000260615	RPL23AP97	0.589345	-1.90254	0.601351	-3.16378	0.00155734	0.0047621			ENSG00000085999	RAD54L	155.398	1.38272	0.162168	8.52645	1.51e-17	2.62e-16
ENSG00000154822	PLCL2	43.7619	1.38129	0.224179	6.16155	7.2e-10	5.71e-09			ENSG00000140044	JDP2	232.605	-1.90041	0.125697	-15.119	1.21e-51	1.6e-49			ENSG00000261437	RP11-22C11.2	16.849	1.38195	0.280975	4.91839	8.73e-07	4.65e-06
ENSG00000241990	PRR34-AS1	38.2071	1.38099	0.270691	5.1017	3.37e-07	1.9e-06			ENSG00000197110	IFNL3	4.24127	-1.89908	0.493006	-3.85205	0.000117134	0.000443533			ENSG00000154822	PLCL2	43.7619	1.38129	0.224179	6.16155	7.2e-10	5.71e-09
ENSG00000120324	PCDHB10	2.14632	1.38083	0.554605	2.48976	0.012783	0.0313876			ENSG00000206450	HLA-B	1015.17	-1.899	0.123346	-15.3957	1.75e-53	2.45e-51			ENSG00000241990	PRR34-AS1	38.2071	1.38099	0.270691	5.1017	3.37e-07	1.9e-06
ENSG00000053770	AP5M1	342.658	1.38067	0.12946	10.6649	1.49e-26	4.98e-25			ENSG00000204642	HLA-F	2.78693	-1.89817	0.546279	-3.47472	0.000511386	0.00172468			ENSG00000120324	PCDHB10	2.14632	1.38083	0.554605	2.48976	0.012783	0.0313876
ENSG00000131779	PEX11B	134.178	1.38007	0.144944	9.52137	1.71e-21	4.09e-20			ENSG00000227959	RP11-276H7.2	6.14285	-1.89442	0.494481	-3.83113	0.000127554	0.000479965			ENSG00000053770	AP5M1	342.658	1.38067	0.12946	10.6649	1.49e-26	4.98e-25
ENSG00000165490	DDIAS	344.039	1.37903	0.127436	10.8214	2.73e-27	9.64e-26			ENSG00000250770	RP5-1063M23.1	0.583142	-1.89273	0.606376	-3.12138	0.00180005	0.00543829			ENSG00000131779	PEX11B	134.178	1.38007	0.144944	9.52137	1.71e-21	4.09e-20
ENSG00000169752	NRG4	8.40241	1.37793	0.427321	3.22459	0.00126155	0.00393076			ENSG00000105327	BBC3	654.424	-1.89185	0.16593	-11.4015	4.11e-30	1.75e-28			ENSG00000165490	DDIAS	344.039	1.37903	0.127436	10.8214	2.73e-27	9.64e-26
ENSG00000261326	LINC01355	12.2857	1.37692	0.419381	3.28322	0.00102629	0.00325588			ENSG00000174332	GLIS1	5.79014	-1.88959	0.396956	-4.76019	1.93e-06	9.77e-06			ENSG00000169752	NRG4	8.40241	1.37793	0.427321	3.22459	0.00126155	0.00393076
ENSG00000147912	FBXO10	85.1126	1.3761	0.195567	7.03645	1.97e-12	2.1e-11			ENSG00000259445	RP11-276M12.1	0.84257	-1.8893	0.59438	-3.17861	0.00147981	0.00454673			ENSG00000261326	LINC01355	12.2857	1.37692	0.419381	3.28322	0.00102629	0.00325588
ENSG00000121577	POPDC2	15.9273	1.37585	0.476627	2.88664	0.00389374	0.0108975			ENSG00000212724	KRTAP2-3	30.7924	-1.888	0.292554	-6.4535	1.09e-10	9.6e-10			ENSG00000147912	FBXO10	85.1126	1.3761	0.195567	7.03645	1.97e-12	2.1e-11
ENSG00000128951	DUT	758.831	1.37469	0.144766	9.49591	2.18e-21	5.17e-20			ENSG00000258919	RP11-1029J19.4	2.09146	-1.88592	0.558891	-3.3744	0.000739762	0.00241363			ENSG00000121577	POPDC2	15.9273	1.37585	0.476627	2.88664	0.00389374	0.0108975
ENSG00000188206	HNRNPU-AS1	3.27195	1.37373	0.532156	2.58145	0.0098386	0.0250435			ENSG00000123240	OPTN	510.438	-1.88411	0.118025	-15.9637	2.29e-57	3.73e-55			ENSG00000128951	DUT	758.831	1.37469	0.144766	9.49591	2.18e-21	5.17e-20
ENSG00000124160	NCOA5	604.093	1.37344	0.1002	13.7071	9.21e-43	8.01e-41			ENSG00000115641	FHL2	1596.43	-1.88292	0.100903	-18.6607	1.03e-77	4.27e-75			ENSG00000188206	HNRNPU-AS1	3.27195	1.37373	0.532156	2.58145	0.0098386	0.0250435
ENSG00000261126	RP11-795F19.1	2.2843	1.37286	0.554142	2.47746	0.0132323	0.0323835			ENSG00000031698	SARS	2898.74	-1.88187	0.0880467	-21.3736	2.35e-101	2.06e-98			ENSG00000124160	NCOA5	604.093	1.37344	0.1002	13.7071	9.21e-43	8.01e-41
ENSG00000141574	SECTM1	62.8096	1.37145	0.179204	7.65301	1.96e-14	2.57e-13			ENSG00000134531	EMP1	259.284	-1.88068	0.175278	-10.7297	7.38e-27	2.53e-25			ENSG00000261126	RP11-795F19.1	2.2843	1.37286	0.554142	2.47746	0.0132323	0.0323835
ENSG00000184530	C6orf58	3.65547	1.37078	0.506252	2.70771	0.00677501	0.0178949			ENSG00000008226	DLEC1	1.07424	-1.87958	0.607483	-3.09404	0.00197453	0.00589975			ENSG00000141574	SECTM1	62.8096	1.37145	0.179204	7.65301	1.96e-14	2.57e-13
ENSG00000260368	RP11-521I2.3	5.70279	1.36964	0.563356	2.43121	0.0150484	0.0362464			ENSG00000163879	DNALI1	7.39622	-1.87806	0.394382	-4.76205	1.92e-06	9.69e-06			ENSG00000184530	C6orf58	3.65547	1.37078	0.506252	2.70771	0.00677501	0.0178949
ENSG00000257222	RP11-554E23.4	2.20442	1.36921	0.571461	2.39599	0.0165758	0.0395017			ENSG00000272950	RP11-307C18.1	0.886527	-1.87727	0.599622	-3.13075	0.00174362	0.00528411			ENSG00000260368	RP11-521I2.3	5.70279	1.36964	0.563356	2.43121	0.0150484	0.0362464
ENSG00000198885	ITPRIPL1	218.127	1.36878	0.0994559	13.7627	4.27e-43	3.79e-41			ENSG00000259772	RP11-16E12.2	0.934982	-1.87726	0.599661	-3.13054	0.00174485	0.00528638			ENSG00000257222	RP11-554E23.4	2.20442	1.36921	0.571461	2.39599	0.0165758	0.0395017
ENSG00000108312	UBTF	1594.3	1.36738	0.102621	13.3245	1.67e-40	1.27e-38			ENSG00000188257	PLA2G2A	4.99588	-1.87674	0.58128	-3.22863	0.00124384	0.00388134			ENSG00000198885	ITPRIPL1	218.127	1.36878	0.0994559	13.7627	4.27e-43	3.79e-41
ENSG00000236534	H3F3BP1	4.51599	1.36713	0.481281	2.84061	0.00450272	0.0124006			ENSG00000266714	MYO15B	34.6557	-1.87581	0.260008	-7.21443	5.42e-13	6.17e-12			ENSG00000108312	UBTF	1594.3	1.36738	0.102621	13.3245	1.67e-40	1.27e-38
ENSG00000114491	UMPS	604.033	1.36712	0.100345	13.6242	2.87e-42	2.4e-40			ENSG00000129455	KLK8	27.7872	-1.8758	0.21639	-8.66862	4.37e-18	7.95e-17			ENSG00000236534	H3F3BP1	4.51599	1.36713	0.481281	2.84061	0.00450272	0.0124006
ENSG00000188242	PP7080	70.3847	1.36547	0.18042	7.56828	3.78e-14	4.8e-13			ENSG00000162591	MEGF6	70.4221	-1.87561	0.190016	-9.87075	5.57e-23	1.47e-21			ENSG00000114491	UMPS	604.033	1.36712	0.100345	13.6242	2.87e-42	2.4e-40
ENSG00000140465	CYP1A1	19.4185	1.36542	0.256474	5.32382	1.02e-07	6.13e-07			ENSG00000164949	GEM	253.351	-1.87511	0.158426	-11.8359	2.55e-32	1.25e-30			ENSG00000188242	PP7080	70.3847	1.36547	0.18042	7.56828	3.78e-14	4.8e-13
ENSG00000132664	POLR3F	255.998	1.36511	0.113398	12.0382	2.24e-33	1.17e-31			ENSG00000130589	HELZ2	446.068	-1.87256	0.231762	-8.07967	6.49e-16	9.67e-15			ENSG00000140465	CYP1A1	19.4185	1.36542	0.256474	5.32382	1.02e-07	6.13e-07
ENSG00000213971	RP11-15H20.6	5.56258	1.3649	0.46085	2.96171	0.00305936	0.00878672			ENSG00000231359	AC072052.7	2.6799	-1.87044	0.529131	-3.53493	0.000407878	0.00140006			ENSG00000132664	POLR3F	255.998	1.36511	0.113398	12.0382	2.24e-33	1.17e-31
ENSG00000172244	C5orf34	114.953	1.36466	0.152981	8.92046	4.64e-19	9.12e-18			ENSG00000154553	PDLIM3	123.709	-1.86755	0.201363	-9.27454	1.78e-20	3.95e-19			ENSG00000213971	RP11-15H20.6	5.56258	1.3649	0.46085	2.96171	0.00305936	0.00878672
ENSG00000253704	RP11-267M23.4	3.73267	1.36342	0.557461	2.44577	0.0144544	0.0349932			ENSG00000255471	RP11-736K20.5	2.10618	-1.86748	0.567146	-3.29277	0.000992066	0.0031575			ENSG00000172244	C5orf34	114.953	1.36466	0.152981	8.92046	4.64e-19	9.12e-18
ENSG00000203326	ZNF525	93.2258	1.36315	0.190174	7.16789	7.62e-13	8.49e-12			ENSG00000118985	ELL2	989.583	-1.86738	0.114552	-16.3015	9.62e-60	1.79e-57			ENSG00000253704	RP11-267M23.4	3.73267	1.36342	0.557461	2.44577	0.0144544	0.0349932
ENSG00000214827	MTCP1	5.93038	1.36199	0.49484	2.75238	0.00591634	0.015878			ENSG00000118898	PPL	479.532	-1.86642	0.198115	-9.42088	4.47e-21	1.03e-19			ENSG00000203326	ZNF525	93.2258	1.36315	0.190174	7.16789	7.62e-13	8.49e-12
ENSG00000083099	LYRM2	302.606	1.36111	0.102434	13.2878	2.73e-40	2.05e-38			ENSG00000170190	SLC16A5	222.741	-1.86566	0.148134	-12.5945	2.26e-36	1.39e-34			ENSG00000214827	MTCP1	5.93038	1.36199	0.49484	2.75238	0.00591634	0.015878
ENSG00000259556	RP11-56B16.2	2.77448	1.35942	0.591815	2.29704	0.0216164	0.0497961			ENSG00000107159	CA9	11.9261	-1.86525	0.358005	-5.21014	1.89e-07	1.1e-06			ENSG00000083099	LYRM2	302.606	1.36111	0.102434	13.2878	2.73e-40	2.05e-38
ENSG00000012048	BRCA1	322.829	1.35833	0.148359	9.15569	5.4e-20	1.15e-18			ENSG00000018236	CNTN1	70.1039	-1.86433	0.264433	-7.05029	1.79e-12	1.91e-11			ENSG00000259556	RP11-56B16.2	2.77448	1.35942	0.591815	2.29704	0.0216164	0.0497961
ENSG00000225345	SNX18P3	15.1961	1.35673	0.341611	3.97157	7.14e-05	0.000281449			ENSG00000255008	AP000442.4	3.43726	-1.8624	0.566065	-3.29007	0.00100161	0.00318548			ENSG00000012048	BRCA1	322.829	1.35833	0.148359	9.15569	5.4e-20	1.15e-18
ENSG00000183647	ZNF530	45.2677	1.35595	0.180589	7.5085	5.98e-14	7.41e-13			ENSG00000243810	RP5-1096J16.1	2.41054	-1.8609	0.537184	-3.46417	0.000531866	0.00178573			ENSG00000225345	SNX18P3	15.1961	1.35673	0.341611	3.97157	7.14e-05	0.000281449
ENSG00000132773	TOE1	188.799	1.35498	0.100059	13.5418	8.86e-42	7.2e-40			ENSG00000136883	KIF12	37.3258	-1.86048	0.203533	-9.14092	6.19e-20	1.31e-18			ENSG00000183647	ZNF530	45.2677	1.35595	0.180589	7.5085	5.98e-14	7.41e-13
ENSG00000183048	SLC25A10	224.905	1.35484	0.163094	8.3071	9.81e-17	1.58e-15			ENSG00000261092	RP11-21B23.2	1.21016	-1.85997	0.590178	-3.15153	0.00162416	0.00494632			ENSG00000132773	TOE1	188.799	1.35498	0.100059	13.5418	8.86e-42	7.2e-40
ENSG00000265478	CTD-2145A24.5	9.96127	1.35469	0.465533	2.90997	0.00361466	0.0101992			ENSG00000150681	RGS18	0.847094	-1.85866	0.599717	-3.09923	0.00194024	0.00581046			ENSG00000183048	SLC25A10	224.905	1.35484	0.163094	8.3071	9.81e-17	1.58e-15
ENSG00000153395	LPCAT1	172.69	1.35253	0.151411	8.93282	4.15e-19	8.2e-18			ENSG00000119771	KLHL29	264.368	-1.85801	0.18468	-10.0607	8.24e-24	2.29e-22			ENSG00000265478	CTD-2145A24.5	9.96127	1.35469	0.465533	2.90997	0.00361466	0.0101992
ENSG00000010165	METTL13	649.666	1.3524	0.0887384	15.2403	1.91e-52	2.61e-50			ENSG00000105737	GRIK5	12.2047	-1.85702	0.388302	-4.78241	1.73e-06	8.82e-06			ENSG00000153395	LPCAT1	172.69	1.35253	0.151411	8.93282	4.15e-19	8.2e-18
ENSG00000132967	HMGB1P5	279.487	1.3519	0.197076	6.85978	6.9e-12	6.92e-11			ENSG00000183709	IFNL2	3.37303	-1.85505	0.491246	-3.77621	0.000159233	0.000589157			ENSG00000010165	METTL13	649.666	1.3524	0.0887384	15.2403	1.91e-52	2.61e-50
ENSG00000119737	GPR75	4.19376	1.35153	0.535561	2.52358	0.0116167	0.0289531			ENSG00000196074	SYCP2	0.755298	-1.85337	0.598929	-3.09447	0.00197164	0.00589279			ENSG00000132967	HMGB1P5	279.487	1.3519	0.197076	6.85978	6.9e-12	6.92e-11
ENSG00000271895	RP4-635E18.8	2.81257	1.35138	0.576727	2.34319	0.0191197	0.0447928			ENSG00000232453	RP4-794H19.1	4.85076	-1.85214	0.468205	-3.95583	7.63e-05	0.000298634			ENSG00000119737	GPR75	4.19376	1.35153	0.535561	2.52358	0.0116167	0.0289531
ENSG00000166166	TRMT61A	330.719	1.35123	0.115294	11.7199	1.01e-31	4.81e-30			ENSG00000120457	KCNJ5	6.25669	-1.85204	0.376892	-4.91398	8.92e-07	4.75e-06			ENSG00000271895	RP4-635E18.8	2.81257	1.35138	0.576727	2.34319	0.0191197	0.0447928
ENSG00000175279	APITD1	33.9259	1.35063	0.310955	4.34347	1.4e-05	6.22e-05			ENSG00000175315	CST6	392.341	-1.85129	0.172847	-10.7105	9.08e-27	3.09e-25			ENSG00000166166	TRMT61A	330.719	1.35123	0.115294	11.7199	1.01e-31	4.81e-30
ENSG00000204588	LINC01123	13.9884	1.35015	0.307631	4.38887	1.14e-05	5.12e-05			ENSG00000182568	SATB1	28.835	-1.85127	0.280244	-6.60592	3.95e-11	3.64e-10			ENSG00000175279	APITD1	33.9259	1.35063	0.310955	4.34347	1.4e-05	6.22e-05
ENSG00000163507	KIAA1524	374.862	1.34814	0.12393	10.8782	1.46e-27	5.29e-26			ENSG00000068971	PPP2R5B	225.649	-1.851	0.117187	-15.7953	3.35e-56	5.26e-54			ENSG00000204588	LINC01123	13.9884	1.35015	0.307631	4.38887	1.14e-05	5.12e-05
ENSG00000149554	CHEK1	583.418	1.34688	0.0750363	17.9498	4.82e-72	1.64e-69			ENSG00000273445	RP11-1399P15.1	0.596262	-1.85052	0.599831	-3.08507	0.00203501	0.00605724			ENSG00000163507	KIAA1524	374.862	1.34814	0.12393	10.8782	1.46e-27	5.29e-26
ENSG00000281650	CH17-64J14.5	7.06763	1.34675	0.458895	2.93476	0.00333806	0.00948872			ENSG00000073146	MOV10L1	0.957728	-1.84934	0.601989	-3.07204	0.00212602	0.0063076			ENSG00000149554	CHEK1	583.418	1.34688	0.0750363	17.9498	4.82e-72	1.64e-69
ENSG00000101898	MCTS2P	13.6337	1.34618	0.332052	4.05411	5.03e-05	0.000203328			ENSG00000122884	P4HA1	806.646	-1.84909	0.151581	-12.1986	3.16e-34	1.75e-32			ENSG00000281650	CH17-64J14.5	7.06763	1.34675	0.458895	2.93476	0.00333806	0.00948872
ENSG00000267244	CTB-31O20.4	3.59556	1.34593	0.492232	2.73434	0.00625054	0.0166581			ENSG00000163995	ABLIM2	54.3571	-1.84881	0.174696	-10.583	3.57e-26	1.17e-24			ENSG00000101898	MCTS2P	13.6337	1.34618	0.332052	4.05411	5.03e-05	0.000203328
ENSG00000145375	SPATA5	290.2	1.34441	0.118793	11.3172	1.08e-29	4.5e-28			ENSG00000006047	YBX2	8.62107	-1.84864	0.361618	-5.11214	3.19e-07	1.8e-06			ENSG00000267244	CTB-31O20.4	3.59556	1.34593	0.492232	2.73434	0.00625054	0.0166581
ENSG00000140025	EFCAB11	106.863	1.34292	0.165106	8.1337	4.16e-16	6.31e-15			ENSG00000060982	BCAT1	0.7455	-1.84831	0.591897	-3.12269	0.00179208	0.00541615			ENSG00000145375	SPATA5	290.2	1.34441	0.118793	11.3172	1.08e-29	4.5e-28
ENSG00000275118	MBOAT7	11.4776	1.34262	0.413057	3.25046	0.0011522	0.00361899			ENSG00000267939	CTD-2325M2.1	4.60625	-1.84812	0.485683	-3.8052	0.00014169	0.000528711			ENSG00000140025	EFCAB11	106.863	1.34292	0.165106	8.1337	4.16e-16	6.31e-15
ENSG00000144381	HSPD1	20155.5	1.34147	0.0807253	16.6177	5.19e-62	1.08e-59			ENSG00000070081	NUCB2	519.075	-1.84802	0.143757	-12.8551	8.05e-38	5.41e-36			ENSG00000275118	MBOAT7	11.4776	1.34262	0.413057	3.25046	0.0011522	0.00361899
ENSG00000156469	MTERF3	532.859	1.34103	0.10936	12.2625	1.44e-34	8.15e-33			ENSG00000149428	HYOU1	79.8142	-1.84797	0.256253	-7.21151	5.53e-13	6.3e-12			ENSG00000144381	HSPD1	20155.5	1.34147	0.0807253	16.6177	5.19e-62	1.08e-59
ENSG00000128335	APOL2	117.293	1.34095	0.162597	8.24706	1.62e-16	2.56e-15			ENSG00000144199	FAHD2B	151.435	-1.84623	0.141061	-13.0882	3.85e-39	2.74e-37			ENSG00000156469	MTERF3	532.859	1.34103	0.10936	12.2625	1.44e-34	8.15e-33
ENSG00000165449	SLC16A9	157.327	1.34082	0.151981	8.82231	1.12e-18	2.13e-17			ENSG00000176134	RP11-574E24.3	0.912097	-1.84545	0.603473	-3.05805	0.00222786	0.00657083			ENSG00000128335	APOL2	117.293	1.34095	0.162597	8.24706	1.62e-16	2.56e-15
ENSG00000174243	DDX23	1248.22	1.34026	0.0780574	17.1702	4.44e-66	1.14e-63			ENSG00000261114	RP11-325K4.2	4.32734	-1.84474	0.472849	-3.90132	9.57e-05	0.000367277			ENSG00000165449	SLC16A9	157.327	1.34082	0.151981	8.82231	1.12e-18	2.13e-17
ENSG00000138722	MMRN1	11.4703	1.33946	0.376489	3.55776	0.000374029	0.00129479			ENSG00000198821	CD247	1.94612	-1.84454	0.584445	-3.15605	0.00159921	0.00487807			ENSG00000174243	DDX23	1248.22	1.34026	0.0780574	17.1702	4.44e-66	1.14e-63
ENSG00000272338	RP11-722E23.2	36.1192	1.3394	0.294366	4.55012	5.36e-06	2.54e-05			ENSG00000105516	DBP	106.587	-1.84389	0.152251	-12.1108	9.25e-34	5.03e-32			ENSG00000138722	MMRN1	11.4703	1.33946	0.376489	3.55776	0.000374029	0.00129479
ENSG00000179935	LINC00652	15.5555	1.33873	0.270786	4.94386	7.66e-07	4.12e-06			ENSG00000259436	CTC-378H22.2	4.77731	-1.84357	0.554189	-3.3266	0.000879125	0.00282626			ENSG00000272338	RP11-722E23.2	36.1192	1.3394	0.294366	4.55012	5.36e-06	2.54e-05
ENSG00000101447	FAM83D	1047	1.33849	0.110936	12.0654	1.61e-33	8.57e-32			ENSG00000231738	TSPAN19	5.34317	-1.84177	0.530747	-3.47015	0.000520162	0.00175035			ENSG00000179935	LINC00652	15.5555	1.33873	0.270786	4.94386	7.66e-07	4.12e-06
ENSG00000214309	MBLAC1	17.1668	1.33847	0.347143	3.85568	0.000115407	0.000437308			ENSG00000172061	LRRC15	1.62675	-1.84116	0.581785	-3.16468	0.00155253	0.00474877			ENSG00000101447	FAM83D	1047	1.33849	0.110936	12.0654	1.61e-33	8.57e-32
ENSG00000111361	EIF2B1	688.184	1.33784	0.0817146	16.3721	3.03e-60	5.73e-58			ENSG00000108846	ABCC3	205.494	-1.84017	0.145762	-12.6245	1.55e-36	9.52e-35			ENSG00000214309	MBLAC1	17.1668	1.33847	0.347143	3.85568	0.000115407	0.000437308
ENSG00000177602	GSG2	118.358	1.33745	0.167298	7.99439	1.3e-15	1.9e-14			ENSG00000137825	ITPKA	160.447	-1.84009	0.134905	-13.6399	2.32e-42	1.95e-40			ENSG00000111361	EIF2B1	688.184	1.33784	0.0817146	16.3721	3.03e-60	5.73e-58
ENSG00000089280	FUS	3993.39	1.33712	0.131944	10.134	3.9e-24	1.12e-22			ENSG00000185033	SEMA4B	831.012	-1.83916	0.181062	-10.1576	3.06e-24	8.93e-23			ENSG00000177602	GSG2	118.358	1.33745	0.167298	7.99439	1.3e-15	1.9e-14
ENSG00000051180	RAD51	255.718	1.33611	0.131121	10.1899	2.2e-24	6.46e-23			ENSG00000088881	EBF4	56.4175	-1.83881	0.184634	-9.95924	2.3e-23	6.19e-22			ENSG00000089280	FUS	3993.39	1.33712	0.131944	10.134	3.9e-24	1.12e-22
ENSG00000173894	CBX2	508.06	1.33402	0.140101	9.52184	1.7e-21	4.07e-20			ENSG00000262468	LINC01569	15.592	-1.83698	0.295154	-6.22381	4.85e-10	3.93e-09			ENSG00000051180	RAD51	255.718	1.33611	0.131121	10.1899	2.2e-24	6.46e-23
ENSG00000281468	CTC-459F4.9	8.28259	1.33301	0.406637	3.27813	0.00104499	0.00330941			ENSG00000142273	CBLC	371.296	-1.83636	0.127675	-14.383	6.61e-47	7.1e-45			ENSG00000173894	CBX2	508.06	1.33402	0.140101	9.52184	1.7e-21	4.07e-20
ENSG00000160766	GBAP1	10.8496	1.33174	0.348718	3.81896	0.000134016	0.000502394			ENSG00000103485	QPRT	3.10702	-1.83357	0.488001	-3.75732	0.000171745	0.000630909			ENSG00000281468	CTC-459F4.9	8.28259	1.33301	0.406637	3.27813	0.00104499	0.00330941
ENSG00000081870	HSPB11	355.071	1.33124	0.128608	10.3511	4.14e-25	1.27e-23			ENSG00000102445	KIAA0226L	12.2486	-1.83148	0.32262	-5.67691	1.37e-08	9.28e-08			ENSG00000160766	GBAP1	10.8496	1.33174	0.348718	3.81896	0.000134016	0.000502394
ENSG00000075407	ZNF37A	263.741	1.33057	0.19425	6.84977	7.4e-12	7.39e-11			ENSG00000092096	SLC22A17	99.637	-1.82997	0.198055	-9.23968	2.47e-20	5.42e-19			ENSG00000081870	HSPB11	355.071	1.33124	0.128608	10.3511	4.14e-25	1.27e-23
ENSG00000157657	ZNF618	198.089	1.32937	0.184859	7.19127	6.42e-13	7.23e-12			ENSG00000266286	AC037482.2	0.747709	-1.82991	0.600647	-3.04657	0.00231471	0.0067965			ENSG00000075407	ZNF37A	263.741	1.33057	0.19425	6.84977	7.4e-12	7.39e-11
ENSG00000100416	TRMU	575.193	1.32833	0.0901473	14.7351	3.84e-49	4.51e-47			ENSG00000205076	LGALS7	0.623149	-1.82844	0.601465	-3.03998	0.00236595	0.0069305			ENSG00000157657	ZNF618	198.089	1.32937	0.184859	7.19127	6.42e-13	7.23e-12
ENSG00000186076	RP11-887P2.3	15.6841	1.32827	0.289107	4.59437	4.34e-06	2.08e-05			ENSG00000235448	LURAP1L-AS1	9.88927	-1.82705	0.464236	-3.9356	8.3e-05	0.000322425			ENSG00000100416	TRMU	575.193	1.32833	0.0901473	14.7351	3.84e-49	4.51e-47
ENSG00000072736	NFATC3	98.0201	1.32758	0.250955	5.29013	1.22e-07	7.28e-07			ENSG00000234741	GAS5	4903.3	-1.82693	0.112591	-16.2262	3.29e-59	5.87e-57			ENSG00000186076	RP11-887P2.3	15.6841	1.32827	0.289107	4.59437	4.34e-06	2.08e-05
ENSG00000214367	HAUS3	222.451	1.32745	0.120317	11.033	2.65e-28	1.01e-26			ENSG00000144596	GRIP2	6.535	-1.82641	0.391649	-4.66338	3.11e-06	1.53e-05			ENSG00000072736	NFATC3	98.0201	1.32758	0.250955	5.29013	1.22e-07	7.28e-07
ENSG00000229970	AC007128.1	3.05952	1.32683	0.471055	2.81673	0.00485156	0.0132555			ENSG00000251396	LINC01301	8.38005	-1.82604	0.418661	-4.36162	1.29e-05	5.76e-05			ENSG00000214367	HAUS3	222.451	1.32745	0.120317	11.033	2.65e-28	1.01e-26
ENSG00000123737	EXOSC9	875.252	1.32651	0.0893592	14.8446	7.54e-50	8.96e-48			ENSG00000119242	CCDC92	6.92371	-1.82498	0.459341	-3.97304	7.1e-05	0.000279881			ENSG00000229970	AC007128.1	3.05952	1.32683	0.471055	2.81673	0.00485156	0.0132555
ENSG00000273306	RP11-527J8.1	6.53917	1.32619	0.434206	3.05429	0.00225594	0.00664246			ENSG00000160469	BRSK1	152.187	-1.82475	0.197631	-9.23312	2.63e-20	5.74e-19			ENSG00000123737	EXOSC9	875.252	1.32651	0.0893592	14.8446	7.54e-50	8.96e-48
ENSG00000232093	RP11-307C12.11	5.80886	1.32557	0.481768	2.75147	0.00593282	0.0159141			ENSG00000116032	GRIN3B	4.60395	-1.8247	0.471016	-3.87397	0.000107078	0.000407952			ENSG00000273306	RP11-527J8.1	6.53917	1.32619	0.434206	3.05429	0.00225594	0.00664246
ENSG00000123080	CDKN2C	191.973	1.32508	0.139837	9.47587	2.65e-21	6.23e-20			ENSG00000196684	HSH2D	87.8043	-1.82389	0.135239	-13.4865	1.88e-41	1.49e-39			ENSG00000232093	RP11-307C12.11	5.80886	1.32557	0.481768	2.75147	0.00593282	0.0159141
ENSG00000164048	ZNF589	66.6778	1.32504	0.188399	7.03313	2.02e-12	2.14e-11			ENSG00000169429	CXCL8	169.985	-1.82377	0.249686	-7.30427	2.79e-13	3.27e-12			ENSG00000123080	CDKN2C	191.973	1.32508	0.139837	9.47587	2.65e-21	6.23e-20
ENSG00000117724	CENPF	1992.42	1.32175	0.210102	6.29097	3.15e-10	2.62e-09			ENSG00000132185	FCRLA	0.777255	-1.8237	0.603735	-3.0207	0.0025219	0.0073515			ENSG00000164048	ZNF589	66.6778	1.32504	0.188399	7.03313	2.02e-12	2.14e-11
ENSG00000260924	LINC01311	7.97743	1.32147	0.41315	3.19852	0.00138133	0.00427233			ENSG00000126091	ST3GAL3	43.289	-1.82329	0.227462	-8.0158	1.09e-15	1.61e-14			ENSG00000117724	CENPF	1992.42	1.32175	0.210102	6.29097	3.15e-10	2.62e-09
ENSG00000011376	LARS2	531.634	1.32054	0.170423	7.74863	9.29e-15	1.25e-13			ENSG00000105538	RASIP1	27.3386	-1.82265	0.269472	-6.76378	1.34e-11	1.3e-10			ENSG00000260924	LINC01311	7.97743	1.32147	0.41315	3.19852	0.00138133	0.00427233
ENSG00000106268	NUDT1	279.944	1.31904	0.149884	8.80041	1.36e-18	2.57e-17			ENSG00000165879	FRAT1	14.3827	-1.82236	0.333463	-5.46495	4.63e-08	2.92e-07			ENSG00000011376	LARS2	531.634	1.32054	0.170423	7.74863	9.29e-15	1.25e-13
ENSG00000253636	RP11-531A24.5	5.31649	1.31674	0.49586	2.65547	0.00791975	0.0206157			ENSG00000196182	STK40	1031.69	-1.82233	0.14694	-12.4018	2.55e-35	1.51e-33			ENSG00000106268	NUDT1	279.944	1.31904	0.149884	8.80041	1.36e-18	2.57e-17
ENSG00000138376	BARD1	257.282	1.3167	0.154767	8.5076	1.78e-17	3.07e-16			ENSG00000175309	PHYKPL	76.2736	-1.82202	0.162244	-11.2301	2.9e-29	1.15e-27			ENSG00000253636	RP11-531A24.5	5.31649	1.31674	0.49586	2.65547	0.00791975	0.0206157
ENSG00000197785	ATAD3A	1503	1.31629	0.115229	11.4233	3.2e-30	1.37e-28			ENSG00000224032	EPB41L4A-AS1	489.395	-1.8218	0.152563	-11.9413	7.21e-33	3.65e-31			ENSG00000138376	BARD1	257.282	1.3167	0.154767	8.5076	1.78e-17	3.07e-16
ENSG00000060749	QSER1	1049.48	1.31587	0.188654	6.97504	3.06e-12	3.19e-11			ENSG00000183682	BMP8A	6.58379	-1.81946	0.390768	-4.65611	3.22e-06	1.58e-05			ENSG00000197785	ATAD3A	1503	1.31629	0.115229	11.4233	3.2e-30	1.37e-28
ENSG00000272141	RP11-465B22.8	29.1347	1.31585	0.36522	3.60291	0.000314677	0.0011041			ENSG00000008056	SYN1	15.8013	-1.81922	0.28368	-6.41292	1.43e-10	1.23e-09			ENSG00000060749	QSER1	1049.48	1.31587	0.188654	6.97504	3.06e-12	3.19e-11
ENSG00000215190	LINC00680	33.8793	1.31584	0.240184	5.47848	4.29e-08	2.72e-07			ENSG00000224271	RP11-191L9.4	3.14523	-1.81876	0.550739	-3.30239	0.000958643	0.00305945			ENSG00000272141	RP11-465B22.8	29.1347	1.31585	0.36522	3.60291	0.000314677	0.0011041
ENSG00000105011	ASF1B	1415.88	1.31486	0.0829755	15.8464	1.49e-56	2.37e-54			ENSG00000143851	PTPN7	2.48637	-1.81863	0.514668	-3.5336	0.000409939	0.00140667			ENSG00000215190	LINC00680	33.8793	1.31584	0.240184	5.47848	4.29e-08	2.72e-07
ENSG00000179409	GEMIN4	810.159	1.31452	0.141063	9.31865	1.18e-20	2.65e-19			ENSG00000107147	KCNT1	1.35343	-1.81742	0.583345	-3.11552	0.00183619	0.00553435			ENSG00000105011	ASF1B	1415.88	1.31486	0.0829755	15.8464	1.49e-56	2.37e-54
ENSG00000255650	FAM222A-AS1	21.3775	1.31412	0.271458	4.84098	1.29e-06	6.7e-06			ENSG00000139182	CLSTN3	308.312	-1.81686	0.19946	-9.10886	8.32e-20	1.74e-18			ENSG00000179409	GEMIN4	810.159	1.31452	0.141063	9.31865	1.18e-20	2.65e-19
ENSG00000102387	TAF7L	6.45679	1.31371	0.541851	2.42448	0.0153302	0.036817			ENSG00000226419	SLC16A1-AS1	17.2921	-1.81638	0.292764	-6.20425	5.5e-10	4.42e-09			ENSG00000255650	FAM222A-AS1	21.3775	1.31412	0.271458	4.84098	1.29e-06	6.7e-06
ENSG00000166263	STXBP4	239.516	1.31231	0.13126	9.99776	1.56e-23	4.24e-22			ENSG00000135124	P2RX4	281.209	-1.81625	0.127527	-14.2422	5.02e-46	5.17e-44			ENSG00000102387	TAF7L	6.45679	1.31371	0.541851	2.42448	0.0153302	0.036817
ENSG00000125871	MGME1	402.803	1.31223	0.103647	12.6607	9.77e-37	6.08e-35			ENSG00000230825	AC005532.5	9.93967	-1.81452	0.510759	-3.55259	0.000381453	0.00131757			ENSG00000166263	STXBP4	239.516	1.31231	0.13126	9.99776	1.56e-23	4.24e-22
ENSG00000185875	THNSL1	107.463	1.31006	0.128873	10.1655	2.83e-24	8.27e-23			ENSG00000059804	SLC2A3	39.727	-1.81437	0.221202	-8.20232	2.36e-16	3.66e-15			ENSG00000125871	MGME1	402.803	1.31223	0.103647	12.6607	9.77e-37	6.08e-35
ENSG00000161048	NAPEPLD	15.6024	1.30962	0.298831	4.38247	1.17e-05	5.26e-05			ENSG00000231259	AC125232.1	42.3639	-1.81276	0.233715	-7.75627	8.75e-15	1.18e-13			ENSG00000185875	THNSL1	107.463	1.31006	0.128873	10.1655	2.83e-24	8.27e-23
ENSG00000171314	PGAM1	5361.3	1.30959	0.10548	12.4155	2.15e-35	1.27e-33			ENSG00000164265	SCGB3A2	12.7238	-1.80988	0.378797	-4.77797	1.77e-06	9e-06			ENSG00000161048	NAPEPLD	15.6024	1.30962	0.298831	4.38247	1.17e-05	5.26e-05
ENSG00000128973	CLN6	541.646	1.30802	0.119066	10.9857	4.48e-28	1.67e-26			ENSG00000165171	WBSCR27	150.915	-1.80977	0.178423	-10.1431	3.56e-24	1.03e-22			ENSG00000171314	PGAM1	5361.3	1.30959	0.10548	12.4155	2.15e-35	1.27e-33
ENSG00000136999	NOV	24.3707	1.3079	0.239598	5.45873	4.8e-08	3.02e-07			ENSG00000166598	HSP90B1	21589.1	-1.80971	0.187665	-9.64333	5.25e-22	1.3e-20			ENSG00000128973	CLN6	541.646	1.30802	0.119066	10.9857	4.48e-28	1.67e-26
ENSG00000023839	ABCC2	587.849	1.30771	0.198484	6.58852	4.44e-11	4.07e-10			ENSG00000235092	ID2-AS1	2.4179	-1.80808	0.574887	-3.1451	0.00166028	0.00505045			ENSG00000136999	NOV	24.3707	1.3079	0.239598	5.45873	4.8e-08	3.02e-07
ENSG00000197557	TTC30A	18.3813	1.30555	0.286195	4.56174	5.07e-06	2.41e-05			ENSG00000172794	RAB37	86.1966	-1.80777	0.165614	-10.9155	9.72e-28	3.55e-26			ENSG00000023839	ABCC2	587.849	1.30771	0.198484	6.58852	4.44e-11	4.07e-10
ENSG00000128253	RFPL2	30.0321	1.30555	0.362922	3.59732	0.000321511	0.00112582			ENSG00000261068	RP11-7K24.3	21.3093	-1.80624	0.302381	-5.97338	2.32e-09	1.73e-08			ENSG00000197557	TTC30A	18.3813	1.30555	0.286195	4.56174	5.07e-06	2.41e-05
ENSG00000205220	PSMB10	15.7981	1.30507	0.372873	3.50005	0.00046518	0.0015828			ENSG00000233217	MROH3P	0.687523	-1.80601	0.599084	-3.01462	0.00257302	0.00748702			ENSG00000128253	RFPL2	30.0321	1.30555	0.362922	3.59732	0.000321511	0.00112582
ENSG00000265806	MIR4292	3.1951	1.30299	0.537424	2.42452	0.0153288	0.036817			ENSG00000119681	LTBP2	49.6458	-1.80422	0.252995	-7.13144	9.93e-13	1.09e-11			ENSG00000205220	PSMB10	15.7981	1.30507	0.372873	3.50005	0.00046518	0.0015828
ENSG00000275544	BDH1	2.6299	1.30213	0.565483	2.30268	0.0212969	0.0491707			ENSG00000280527	AL031587.1	4.17826	-1.80336	0.487874	-3.69635	0.000218719	0.000787777			ENSG00000265806	MIR4292	3.1951	1.30299	0.537424	2.42452	0.0153288	0.036817
ENSG00000197182	MIRLET7BHG	39.4588	1.30174	0.235463	5.52843	3.23e-08	2.08e-07			ENSG00000165731	RET	114.741	-1.80285	0.146561	-12.301	8.94e-35	5.14e-33			ENSG00000275544	BDH1	2.6299	1.30213	0.565483	2.30268	0.0212969	0.0491707
ENSG00000112972	HMGCS1	782.189	1.30129	0.150786	8.63001	6.13e-18	1.1e-16			ENSG00000092421	SEMA6A	126.464	-1.80248	0.196518	-9.17209	4.64e-20	9.92e-19			ENSG00000197182	MIRLET7BHG	39.4588	1.30174	0.235463	5.52843	3.23e-08	2.08e-07
ENSG00000179041	RRS1	423.803	1.30115	0.123818	10.5086	7.89e-26	2.52e-24			ENSG00000162572	SCNN1D	14.2398	-1.79943	0.361785	-4.97375	6.57e-07	3.56e-06			ENSG00000112972	HMGCS1	782.189	1.30129	0.150786	8.63001	6.13e-18	1.1e-16
ENSG00000145075	CCDC39	7.93409	1.30095	0.444211	2.92867	0.00340418	0.00965841			ENSG00000144908	ALDH1L1	2.95638	-1.79859	0.532672	-3.37655	0.000734014	0.00239772			ENSG00000179041	RRS1	423.803	1.30115	0.123818	10.5086	7.89e-26	2.52e-24
ENSG00000279069	RP11-159D12.6	4.69196	1.30089	0.488004	2.66573	0.00768215	0.0200642			ENSG00000178947	SMIM10L2A	21.701	-1.79816	0.265461	-6.77373	1.26e-11	1.22e-10			ENSG00000145075	CCDC39	7.93409	1.30095	0.444211	2.92867	0.00340418	0.00965841
ENSG00000131591	C1orf159	189.7	1.3005	0.131099	9.91999	3.41e-23	9.11e-22			ENSG00000123096	SSPN	0.949932	-1.79797	0.609421	-2.95029	0.00317476	0.00908006			ENSG00000279069	RP11-159D12.6	4.69196	1.30089	0.488004	2.66573	0.00768215	0.0200642
ENSG00000270587	RP11-51F16.9	6.04522	1.29996	0.44085	2.94875	0.00319057	0.00911701			ENSG00000100027	YPEL1	12.6646	-1.79762	0.339859	-5.28933	1.23e-07	7.31e-07			ENSG00000131591	C1orf159	189.7	1.3005	0.131099	9.91999	3.41e-23	9.11e-22
ENSG00000160613	PCSK7	75.9968	1.29987	0.231284	5.62022	1.91e-08	1.27e-07			ENSG00000137101	CD72	7.9295	-1.79726	0.403458	-4.45465	8.4e-06	3.85e-05			ENSG00000270587	RP11-51F16.9	6.04522	1.29996	0.44085	2.94875	0.00319057	0.00911701
ENSG00000186469	GNG2	13.8462	1.29953	0.313829	4.14087	3.46e-05	0.000144167			ENSG00000116761	CTH	204.231	-1.79686	0.131289	-13.6863	1.23e-42	1.06e-40			ENSG00000160613	PCSK7	75.9968	1.29987	0.231284	5.62022	1.91e-08	1.27e-07
ENSG00000162174	ASRGL1	135.127	1.29862	0.155801	8.33513	7.74e-17	1.26e-15			ENSG00000134539	KLRD1	7.53543	-1.7968	0.51546	-3.48582	0.000490627	0.0016632			ENSG00000186469	GNG2	13.8462	1.29953	0.313829	4.14087	3.46e-05	0.000144167
ENSG00000175768	TOMM5	11.4292	1.2985	0.363312	3.57405	0.000351498	0.00122107			ENSG00000128590	DNAJB9	670.953	-1.79678	0.159207	-11.2858	1.54e-29	6.31e-28			ENSG00000162174	ASRGL1	135.127	1.29862	0.155801	8.33513	7.74e-17	1.26e-15
ENSG00000016391	CHDH	84.5793	1.29812	0.186829	6.94815	3.7e-12	3.81e-11			ENSG00000124140	SLC12A5	11.3689	-1.79577	0.341474	-5.25887	1.45e-07	8.54e-07			ENSG00000175768	TOMM5	11.4292	1.2985	0.363312	3.57405	0.000351498	0.00122107
ENSG00000189403	HMGB1	8044.36	1.29737	0.0940568	13.7935	2.79e-43	2.5e-41			ENSG00000167754	KLK5	3.31006	-1.79557	0.508873	-3.52853	0.000417867	0.00143247			ENSG00000016391	CHDH	84.5793	1.29812	0.186829	6.94815	3.7e-12	3.81e-11
ENSG00000116001	TIA1	498.58	1.29709	0.156523	8.28693	1.16e-16	1.86e-15			ENSG00000101670	LIPG	44.7255	-1.79418	0.239558	-7.48954	6.91e-14	8.51e-13			ENSG00000189403	HMGB1	8044.36	1.29737	0.0940568	13.7935	2.79e-43	2.5e-41
ENSG00000127824	TUBA4A	1573.32	1.2953	0.128468	10.0827	6.59e-24	1.85e-22			ENSG00000104953	TLE6	59.0137	-1.79347	0.181782	-9.86604	5.84e-23	1.54e-21			ENSG00000116001	TIA1	498.58	1.29709	0.156523	8.28693	1.16e-16	1.86e-15
ENSG00000019102	VSIG2	3.23338	1.29529	0.556094	2.32927	0.019845	0.0462346			ENSG00000099994	SUSD2	25.8465	-1.79342	0.260968	-6.87216	6.32e-12	6.37e-11			ENSG00000127824	TUBA4A	1573.32	1.2953	0.128468	10.0827	6.59e-24	1.85e-22
ENSG00000164105	SAP30	251.017	1.29528	0.145536	8.90008	5.58e-19	1.09e-17			ENSG00000166173	LARP6	532.583	-1.79331	0.0932167	-19.2381	1.78e-82	8.69e-80			ENSG00000019102	VSIG2	3.23338	1.29529	0.556094	2.32927	0.019845	0.0462346
ENSG00000072121	ZFYVE26	156.364	1.29372	0.162456	7.96352	1.67e-15	2.42e-14			ENSG00000225655	PGM5-AS1	0.93415	-1.79275	0.598788	-2.99396	0.00275382	0.00796792			ENSG00000164105	SAP30	251.017	1.29528	0.145536	8.90008	5.58e-19	1.09e-17
ENSG00000223501	VPS52	5.32942	1.29324	0.444351	2.9104	0.00360972	0.0101866			ENSG00000133808	MICALCL	17.7972	-1.79275	0.299912	-5.97758	2.26e-09	1.69e-08			ENSG00000072121	ZFYVE26	156.364	1.29372	0.162456	7.96352	1.67e-15	2.42e-14
ENSG00000118007	STAG1	201.701	1.29294	0.21908	5.90167	3.6e-09	2.62e-08			ENSG00000204131	NHSL2	1.52708	-1.79101	0.581466	-3.08017	0.00206884	0.00614751			ENSG00000223501	VPS52	5.32942	1.29324	0.444351	2.9104	0.00360972	0.0101866
ENSG00000174442	ZWILCH	301.727	1.29252	0.114824	11.2565	2.15e-29	8.65e-28			ENSG00000130733	YIPF2	364.316	-1.79054	0.15807	-11.3275	9.59e-30	4.02e-28			ENSG00000118007	STAG1	201.701	1.29294	0.21908	5.90167	3.6e-09	2.62e-08
ENSG00000156970	BUB1B	654.197	1.28952	0.153252	8.41436	3.95e-17	6.62e-16			ENSG00000135362	PRR5L	5.03194	-1.78783	0.490264	-3.64667	0.000265661	0.00094281			ENSG00000174442	ZWILCH	301.727	1.29252	0.114824	11.2565	2.15e-29	8.65e-28
ENSG00000120075	HOXB5	67.0808	1.28916	0.214113	6.02091	1.73e-09	1.32e-08			ENSG00000225667	LINC00505	16.0475	-1.78505	0.348202	-5.12647	2.95e-07	1.68e-06			ENSG00000156970	BUB1B	654.197	1.28952	0.153252	8.41436	3.95e-17	6.62e-16
ENSG00000224080	UBE2FP1	7.35521	1.28911	0.455823	2.82808	0.00468275	0.0128426			ENSG00000272659	AP000295.10	9.7903	-1.783	0.46547	-3.83054	0.000127862	0.000480951			ENSG00000120075	HOXB5	67.0808	1.28916	0.214113	6.02091	1.73e-09	1.32e-08
ENSG00000027001	MIPEP	271.209	1.28872	0.137652	9.36213	7.81e-21	1.78e-19			ENSG00000181513	ACBD4	30.4748	-1.78256	0.214312	-8.31761	8.98e-17	1.45e-15			ENSG00000224080	UBE2FP1	7.35521	1.28911	0.455823	2.82808	0.00468275	0.0128426
ENSG00000229689	AC009237.8	4.93704	1.288	0.447639	2.87732	0.0040107	0.0111951			ENSG00000187554	TLR5	16.6312	-1.78044	0.283728	-6.27516	3.49e-10	2.88e-09			ENSG00000027001	MIPEP	271.209	1.28872	0.137652	9.36213	7.81e-21	1.78e-19
ENSG00000186205	42795	123.916	1.2879	0.122082	10.5495	5.11e-26	1.65e-24			ENSG00000158828	PINK1	96.0153	-1.78025	0.215645	-8.25545	1.51e-16	2.4e-15			ENSG00000229689	AC009237.8	4.93704	1.288	0.447639	2.87732	0.0040107	0.0111951
ENSG00000109667	SLC2A9	18.4383	1.28781	0.290043	4.44005	8.99e-06	4.1e-05			ENSG00000116584	ARHGEF2	866.025	-1.77904	0.124607	-14.2772	3.04e-46	3.16e-44			ENSG00000186205	42795	123.916	1.2879	0.122082	10.5495	5.11e-26	1.65e-24
ENSG00000268087	CTC-429P9.2	4.54466	1.28728	0.475541	2.70697	0.00678999	0.0179322			ENSG00000123977	DAW1	1.22373	-1.77742	0.59733	-2.97562	0.00292401	0.00842561			ENSG00000109667	SLC2A9	18.4383	1.28781	0.290043	4.44005	8.99e-06	4.1e-05
ENSG00000146670	CDCA5	1569.45	1.28585	0.110051	11.6841	1.54e-31	7.23e-30			ENSG00000107731	UNC5B	440.301	-1.77687	0.213697	-8.31487	9.19e-17	1.48e-15			ENSG00000268087	CTC-429P9.2	4.54466	1.28728	0.475541	2.70697	0.00678999	0.0179322
ENSG00000138160	KIF11	706.433	1.28379	0.105825	12.1313	7.21e-34	3.95e-32			ENSG00000170044	ZPLD1	1.58242	-1.77646	0.57887	-3.06885	0.00214886	0.00636459			ENSG00000146670	CDCA5	1569.45	1.28585	0.110051	11.6841	1.54e-31	7.23e-30
ENSG00000187240	DYNC2H1	31.3039	1.28356	0.248264	5.17013	2.34e-07	1.35e-06			ENSG00000087116	ADAMTS2	36.0151	-1.77564	0.223152	-7.9571	1.76e-15	2.54e-14			ENSG00000138160	KIF11	706.433	1.28379	0.105825	12.1313	7.21e-34	3.95e-32
ENSG00000213888	LINC01521	7.9337	1.28271	0.404686	3.16964	0.0015263	0.00467603			ENSG00000184545	DUSP8	18.0798	-1.77476	0.371999	-4.77087	1.83e-06	9.3e-06			ENSG00000187240	DYNC2H1	31.3039	1.28356	0.248264	5.17013	2.34e-07	1.35e-06
ENSG00000198130	HIBCH	310.05	1.28211	0.109077	11.7542	6.72e-32	3.26e-30			ENSG00000096088	PGC	1.338	-1.77464	0.593665	-2.9893	0.00279618	0.00807937			ENSG00000213888	LINC01521	7.9337	1.28271	0.404686	3.16964	0.0015263	0.00467603
ENSG00000198881	ASB12	4.08924	1.28178	0.544528	2.35393	0.0185762	0.0436753			ENSG00000126218	F10	3.82519	-1.77418	0.506744	-3.50113	0.000463289	0.00157662			ENSG00000198130	HIBCH	310.05	1.28211	0.109077	11.7542	6.72e-32	3.26e-30
ENSG00000240731	RP5-890O3.9	19.943	1.28157	0.307971	4.16135	3.16e-05	0.00013288			ENSG00000232022	FAAHP1	11.7023	-1.77391	0.369171	-4.80511	1.55e-06	7.93e-06			ENSG00000198881	ASB12	4.08924	1.28178	0.544528	2.35393	0.0185762	0.0436753
ENSG00000126803	HSPA2	82.0577	1.2814	0.230197	5.56655	2.6e-08	1.7e-07			ENSG00000149294	NCAM1	16.2659	-1.77368	0.258711	-6.85584	7.09e-12	7.1e-11			ENSG00000240731	RP5-890O3.9	19.943	1.28157	0.307971	4.16135	3.16e-05	0.00013288
ENSG00000205090	TMEM240	13.5709	1.28085	0.378083	3.38775	0.000704675	0.00230954			ENSG00000124449	IRGC	1.05127	-1.77347	0.600399	-2.95383	0.00313861	0.00899013			ENSG00000126803	HSPA2	82.0577	1.2814	0.230197	5.56655	2.6e-08	1.7e-07
ENSG00000125885	MCM8	240.781	1.28085	0.152429	8.4029	4.36e-17	7.27e-16			ENSG00000198855	FICD	98.2932	-1.7729	0.199855	-8.87094	7.25e-19	1.4e-17			ENSG00000205090	TMEM240	13.5709	1.28085	0.378083	3.38775	0.000704675	0.00230954
ENSG00000150773	PIH1D2	15.0579	1.28049	0.348026	3.67928	0.000233897	0.000838569			ENSG00000240005	RP11-293A21.1	2.98643	-1.77264	0.573355	-3.09169	0.00199019	0.00593979			ENSG00000125885	MCM8	240.781	1.28085	0.152429	8.4029	4.36e-17	7.27e-16
ENSG00000112312	GMNN	486.526	1.2803	0.136938	9.34948	8.81e-21	1.99e-19			ENSG00000007516	BAIAP3	210.22	-1.77231	0.158296	-11.1962	4.26e-29	1.67e-27			ENSG00000150773	PIH1D2	15.0579	1.28049	0.348026	3.67928	0.000233897	0.000838569
ENSG00000197044	ZNF441	33.6237	1.27882	0.296724	4.30981	1.63e-05	7.18e-05			ENSG00000167011	NAT16	21.7223	-1.77207	0.26681	-6.64168	3.1e-11	2.9e-10			ENSG00000112312	GMNN	486.526	1.2803	0.136938	9.34948	8.81e-21	1.99e-19
ENSG00000115568	ZNF142	397.646	1.2779	0.15996	7.98888	1.36e-15	1.98e-14			ENSG00000278843	MMP28	0.974982	-1.77141	0.599703	-2.95381	0.00313873	0.00899013			ENSG00000197044	ZNF441	33.6237	1.27882	0.296724	4.30981	1.63e-05	7.18e-05
ENSG00000101935	AMMECR1	223.224	1.27766	0.140449	9.09697	9.29e-20	1.93e-18			ENSG00000151704	KCNJ1	2.26538	-1.77111	0.565754	-3.13054	0.00174487	0.00528638			ENSG00000115568	ZNF142	397.646	1.2779	0.15996	7.98888	1.36e-15	1.98e-14
ENSG00000187325	TAF9B	259.332	1.27666	0.10895	11.7178	1.03e-31	4.9e-30			ENSG00000132635	PCED1A	123.246	-1.77087	0.145578	-12.1644	4.81e-34	2.65e-32			ENSG00000101935	AMMECR1	223.224	1.27766	0.140449	9.09697	9.29e-20	1.93e-18
ENSG00000171791	BCL2	34.6494	1.27494	0.215074	5.92791	3.07e-09	2.25e-08			ENSG00000157303	SUSD3	68.5719	-1.77076	0.189489	-9.34495	9.19e-21	2.08e-19			ENSG00000187325	TAF9B	259.332	1.27666	0.10895	11.7178	1.03e-31	4.9e-30
ENSG00000120802	TMPO	2993.91	1.2748	0.146497	8.70189	3.26e-18	6e-17			ENSG00000188488	SERPINA5	56.2583	-1.76761	0.19261	-9.17718	4.43e-20	9.48e-19			ENSG00000171791	BCL2	34.6494	1.27494	0.215074	5.92791	3.07e-09	2.25e-08
ENSG00000082516	GEMIN5	783.912	1.2743	0.136168	9.35828	8.1e-21	1.84e-19			ENSG00000265778	RP11-17M16.2	15.1203	-1.76676	0.33106	-5.33667	9.47e-08	5.73e-07			ENSG00000120802	TMPO	2993.91	1.2748	0.146497	8.70189	3.26e-18	6e-17
ENSG00000234420	ZNF37BP	54.4801	1.27296	0.207751	6.12731	8.94e-10	7e-09			ENSG00000158604	TMED4	754.793	-1.76664	0.111992	-15.7747	4.65e-56	7.19e-54			ENSG00000082516	GEMIN5	783.912	1.2743	0.136168	9.35828	8.1e-21	1.84e-19
ENSG00000272335	RP11-53O19.3	95.9503	1.27295	0.238522	5.33681	9.46e-08	5.73e-07			ENSG00000160781	PAQR6	16.908	-1.76544	0.310706	-5.68202	1.33e-08	9.05e-08			ENSG00000234420	ZNF37BP	54.4801	1.27296	0.207751	6.12731	8.94e-10	7e-09
ENSG00000245522	RP11-540A21.2	14.0515	1.2729	0.295806	4.30314	1.68e-05	7.39e-05			ENSG00000183570	PCBP3	49.6893	-1.76514	0.184922	-9.54529	1.36e-21	3.28e-20			ENSG00000272335	RP11-53O19.3	95.9503	1.27295	0.238522	5.33681	9.46e-08	5.73e-07
ENSG00000131467	PSME3	1890.29	1.27187	0.0994312	12.7915	1.83e-37	1.2e-35			ENSG00000179698	KIAA1875	6.13364	-1.76482	0.497914	-3.54444	0.000393453	0.00135541			ENSG00000245522	RP11-540A21.2	14.0515	1.2729	0.295806	4.30314	1.68e-05	7.39e-05
ENSG00000152455	SUV39H2	227.674	1.27133	0.122685	10.3626	3.67e-25	1.13e-23			ENSG00000228541	AC093159.1	1.3216	-1.76305	0.591239	-2.98195	0.0028642	0.00826117			ENSG00000131467	PSME3	1890.29	1.27187	0.0994312	12.7915	1.83e-37	1.2e-35
ENSG00000229852	RP11-398K22.12	6.29796	1.27071	0.455398	2.79032	0.00526554	0.0142603			ENSG00000021355	SERPINB1	460.8	-1.76178	0.100305	-17.5642	4.63e-69	1.32e-66			ENSG00000152455	SUV39H2	227.674	1.27133	0.122685	10.3626	3.67e-25	1.13e-23
ENSG00000237857	RP11-435O5.2	27.5056	1.27061	0.246504	5.15451	2.54e-07	1.46e-06			ENSG00000204052	LRRC73	12.3632	-1.76008	0.323383	-5.44272	5.25e-08	3.29e-07			ENSG00000229852	RP11-398K22.12	6.29796	1.27071	0.455398	2.79032	0.00526554	0.0142603
ENSG00000164687	FABP5	1508.16	1.27039	0.137417	9.24483	2.36e-20	5.17e-19			ENSG00000113263	ITK	1.27323	-1.75876	0.591695	-2.97241	0.00295472	0.00850593			ENSG00000237857	RP11-435O5.2	27.5056	1.27061	0.246504	5.15451	2.54e-07	1.46e-06
ENSG00000198746	GPATCH3	412.633	1.26995	0.12298	10.3265	5.35e-25	1.63e-23			ENSG00000177455	CD19	2.25519	-1.75867	0.561213	-3.1337	0.00172618	0.00523503			ENSG00000164687	FABP5	1508.16	1.27039	0.137417	9.24483	2.36e-20	5.17e-19
ENSG00000152683	SLC30A6	491.766	1.26909	0.141902	8.94344	3.77e-19	7.49e-18			ENSG00000171487	NLRP5	11.9093	-1.75661	0.280006	-6.27349	3.53e-10	2.91e-09			ENSG00000198746	GPATCH3	412.633	1.26995	0.12298	10.3265	5.35e-25	1.63e-23
ENSG00000244306	LINC01296	7.89085	1.26906	0.414234	3.06362	0.00218674	0.00646314			ENSG00000168658	VWA3B	1.51076	-1.75635	0.581984	-3.01787	0.00254562	0.00741345			ENSG00000152683	SLC30A6	491.766	1.26909	0.141902	8.94344	3.77e-19	7.49e-18
ENSG00000272655	POLR2J4	9.71988	1.269	0.399991	3.17257	0.00151096	0.0046358			ENSG00000124143	ARHGAP40	18.546	-1.75621	0.282739	-6.21142	5.25e-10	4.24e-09			ENSG00000244306	LINC01296	7.89085	1.26906	0.414234	3.06362	0.00218674	0.00646314
ENSG00000004478	FKBP4	5044.01	1.2683	0.0988795	12.8267	1.16e-37	7.71e-36			ENSG00000259065	RP5-1021I20.1	7.80127	-1.75603	0.444261	-3.95269	7.73e-05	0.000302182			ENSG00000272655	POLR2J4	9.71988	1.269	0.399991	3.17257	0.00151096	0.0046358
ENSG00000198003	CCDC151	10.6113	1.26815	0.412966	3.07083	0.00213466	0.00633055			ENSG00000141576	RNF157	8.74683	-1.75547	0.315317	-5.56731	2.59e-08	1.69e-07			ENSG00000004478	FKBP4	5044.01	1.2683	0.0988795	12.8267	1.16e-37	7.71e-36
ENSG00000162413	KLHL21	1058.79	1.2681	0.139411	9.09617	9.36e-20	1.95e-18			ENSG00000213626	LBH	3.83953	-1.75488	0.523407	-3.3528	0.000799999	0.00259488			ENSG00000198003	CCDC151	10.6113	1.26815	0.412966	3.07083	0.00213466	0.00633055
ENSG00000128536	CDHR3	18.8395	1.26791	0.260582	4.86569	1.14e-06	5.96e-06			ENSG00000090020	SLC9A1	1141.05	-1.75462	0.214384	-8.18448	2.73e-16	4.22e-15			ENSG00000162413	KLHL21	1058.79	1.2681	0.139411	9.09617	9.36e-20	1.95e-18
ENSG00000142677	IL22RA1	46.4484	1.26735	0.200619	6.31722	2.66e-10	2.23e-09			ENSG00000251023	RP11-549J18.1	2.43276	-1.75444	0.529303	-3.31463	0.000917649	0.00293991			ENSG00000128536	CDHR3	18.8395	1.26791	0.260582	4.86569	1.14e-06	5.96e-06
ENSG00000148120	C9orf3	335.831	1.26558	0.118973	10.6376	1.99e-26	6.59e-25			ENSG00000260916	CCPG1	70.0704	-1.7537	0.292497	-5.99563	2.03e-09	1.53e-08			ENSG00000142677	IL22RA1	46.4484	1.26735	0.200619	6.31722	2.66e-10	2.23e-09
ENSG00000116574	RHOU	143.221	1.26558	0.148286	8.53475	1.4e-17	2.45e-16			ENSG00000139445	FOXN4	6.8108	-1.75203	0.38255	-4.57986	4.65e-06	2.22e-05			ENSG00000148120	C9orf3	335.831	1.26558	0.118973	10.6376	1.99e-26	6.59e-25
ENSG00000160352	ZNF714	182.608	1.26472	0.187092	6.75991	1.38e-11	1.33e-10			ENSG00000102935	ZNF423	8.11437	-1.75178	0.393049	-4.45689	8.32e-06	3.81e-05			ENSG00000116574	RHOU	143.221	1.26558	0.148286	8.53475	1.4e-17	2.45e-16
ENSG00000261438	RP11-399O19.9	4.88136	1.2647	0.513545	2.46269	0.0137901	0.0335626			ENSG00000272518	RP11-26J3.3	6.67679	-1.75089	0.435895	-4.01678	5.9e-05	0.000235662			ENSG00000160352	ZNF714	182.608	1.26472	0.187092	6.75991	1.38e-11	1.33e-10
ENSG00000174227	PIGG	551.044	1.26437	0.122193	10.3473	4.31e-25	1.32e-23			ENSG00000104818	CGB2	9.94083	-1.75084	0.388127	-4.51098	6.45e-06	3.01e-05			ENSG00000261438	RP11-399O19.9	4.88136	1.2647	0.513545	2.46269	0.0137901	0.0335626
ENSG00000078668	VDAC3	1420.5	1.26285	0.0844595	14.9521	1.51e-50	1.85e-48			ENSG00000154358	OBSCN	80.4281	-1.75027	0.231389	-7.56419	3.9e-14	4.93e-13			ENSG00000174227	PIGG	551.044	1.26437	0.122193	10.3473	4.31e-25	1.32e-23
ENSG00000135763	URB2	330.175	1.26222	0.15313	8.2428	1.68e-16	2.65e-15			ENSG00000062524	LTK	71.9274	-1.75006	0.189795	-9.22079	2.95e-20	6.42e-19			ENSG00000078668	VDAC3	1420.5	1.26285	0.0844595	14.9521	1.51e-50	1.85e-48
ENSG00000130600	H19	32.4696	1.26102	0.25809	4.88595	1.03e-06	5.42e-06			ENSG00000125246	CLYBL	81.2257	-1.74941	0.128055	-13.6614	1.73e-42	1.47e-40			ENSG00000135763	URB2	330.175	1.26222	0.15313	8.2428	1.68e-16	2.65e-15
ENSG00000075218	GTSE1	479.621	1.26058	0.130542	9.6565	4.61e-22	1.14e-20			ENSG00000257279	RP11-231I16.1	0.820649	-1.74862	0.612118	-2.85667	0.00428111	0.0118711			ENSG00000130600	H19	32.4696	1.26102	0.25809	4.88595	1.03e-06	5.42e-06
ENSG00000160957	RECQL4	1137.3	1.26035	0.139813	9.01453	1.98e-19	4.04e-18			ENSG00000188766	SPRED3	34.376	-1.74844	0.211322	-8.27382	1.3e-16	2.06e-15			ENSG00000075218	GTSE1	479.621	1.26058	0.130542	9.6565	4.61e-22	1.14e-20
ENSG00000278133	RP11-196G11.5	26.5319	1.25967	0.25822	4.87828	1.07e-06	5.62e-06			ENSG00000165091	TMC1	3.1648	-1.7443	0.475501	-3.66833	0.000244138	0.000872757			ENSG00000160957	RECQL4	1137.3	1.26035	0.139813	9.01453	1.98e-19	4.04e-18
ENSG00000175130	MARCKSL1	3285.53	1.25913	0.092514	13.6102	3.48e-42	2.9e-40			ENSG00000023171	GRAMD1B	74.0735	-1.74392	0.195985	-8.89824	5.67e-19	1.11e-17			ENSG00000278133	RP11-196G11.5	26.5319	1.25967	0.25822	4.87828	1.07e-06	5.62e-06
ENSG00000167716	WDR81	21.1445	1.25841	0.30696	4.09957	4.14e-05	0.000169772			ENSG00000230708	HLA-DPB1	7.04649	-1.74365	0.377819	-4.61504	3.93e-06	1.9e-05			ENSG00000175130	MARCKSL1	3285.53	1.25913	0.092514	13.6102	3.48e-42	2.9e-40
ENSG00000267475	CTD-2538C1.2	38.647	1.25494	0.362597	3.46098	0.000538209	0.00180501			ENSG00000151474	FRMD4A	7.55578	-1.74293	0.416107	-4.18866	2.81e-05	0.000118899			ENSG00000167716	WDR81	21.1445	1.25841	0.30696	4.09957	4.14e-05	0.000169772
ENSG00000268573	RP11-158H5.7	13.5283	1.25405	0.337241	3.71857	0.000200355	0.000726261			ENSG00000148734	NPFFR1	1.11325	-1.7424	0.599998	-2.90402	0.00368407	0.010377			ENSG00000267475	CTD-2538C1.2	38.647	1.25494	0.362597	3.46098	0.000538209	0.00180501
ENSG00000181544	FANCB	29.1809	1.25351	0.23288	5.38264	7.34e-08	4.52e-07			ENSG00000234828	RP11-526A4.1	0.565219	-1.74087	0.596374	-2.91909	0.0035105	0.00993461			ENSG00000268573	RP11-158H5.7	13.5283	1.25405	0.337241	3.71857	0.000200355	0.000726261
ENSG00000139133	ALG10	35.9345	1.25298	0.197602	6.34091	2.28e-10	1.92e-09			ENSG00000131771	PPP1R1B	4.49728	-1.7408	0.436582	-3.98734	6.68e-05	0.000264832			ENSG00000181544	FANCB	29.1809	1.25351	0.23288	5.38264	7.34e-08	4.52e-07
ENSG00000183569	SERHL2	38.2053	1.25239	0.250334	5.00289	5.65e-07	3.09e-06			ENSG00000132965	ALOX5AP	0.748072	-1.74018	0.602357	-2.88896	0.0038652	0.0108219			ENSG00000139133	ALG10	35.9345	1.25298	0.197602	6.34091	2.28e-10	1.92e-09
ENSG00000105926	MPP6	188.42	1.252	0.135462	9.24243	2.41e-20	5.29e-19			ENSG00000138131	LOXL4	22.3745	-1.7394	0.262008	-6.63871	3.16e-11	2.95e-10			ENSG00000183569	SERHL2	38.2053	1.25239	0.250334	5.00289	5.65e-07	3.09e-06
ENSG00000092470	WDR76	359.507	1.25157	0.109567	11.4229	3.21e-30	1.37e-28			ENSG00000137103	TMEM8B	73.2906	-1.73935	0.154735	-11.2408	2.57e-29	1.03e-27			ENSG00000105926	MPP6	188.42	1.252	0.135462	9.24243	2.41e-20	5.29e-19
ENSG00000113273	ARSB	110.613	1.25131	0.149179	8.38797	4.95e-17	8.19e-16			ENSG00000270168	LA16c-380H5.3	1.29599	-1.73932	0.596086	-2.91789	0.00352405	0.00996823			ENSG00000092470	WDR76	359.507	1.25157	0.109567	11.4229	3.21e-30	1.37e-28
ENSG00000259985	RP11-549B18.1	9.91761	1.2512	0.392556	3.18731	0.00143603	0.00442591			ENSG00000158560	DYNC1I1	2.79196	-1.73889	0.556249	-3.1261	0.00177144	0.00536223			ENSG00000113273	ARSB	110.613	1.25131	0.149179	8.38797	4.95e-17	8.19e-16
ENSG00000163535	SGOL2	579.737	1.24965	0.170743	7.31891	2.5e-13	2.96e-12			ENSG00000226652	PSMD10P2	8.74521	-1.73791	0.462229	-3.75984	0.00017002	0.000625548			ENSG00000259985	RP11-549B18.1	9.91761	1.2512	0.392556	3.18731	0.00143603	0.00442591
ENSG00000161057	PSMC2	2018.31	1.24905	0.0676221	18.471	3.53e-76	1.4e-73			ENSG00000152592	DMP1	0.8838	-1.73712	0.601788	-2.8866	0.00389425	0.0108975			ENSG00000163535	SGOL2	579.737	1.24965	0.170743	7.31891	2.5e-13	2.96e-12
ENSG00000231784	DBIL5P	8.72314	1.24819	0.389443	3.20507	0.0013503	0.00418129			ENSG00000169239	CA5B	31.9743	-1.73618	0.217008	-8.00057	1.24e-15	1.81e-14			ENSG00000161057	PSMC2	2018.31	1.24905	0.0676221	18.471	3.53e-76	1.4e-73
ENSG00000182141	ZNF708	90.0109	1.24713	0.198608	6.27936	3.4e-10	2.8e-09			ENSG00000168216	LMBRD1	231.494	-1.73554	0.178492	-9.72333	2.4e-22	6.1e-21			ENSG00000231784	DBIL5P	8.72314	1.24819	0.389443	3.20507	0.0013503	0.00418129
ENSG00000156876	SASS6	150.747	1.24668	0.178416	6.98747	2.8e-12	2.94e-11			ENSG00000167105	TMEM92	102.728	-1.73435	0.143446	-12.0906	1.18e-33	6.39e-32			ENSG00000182141	ZNF708	90.0109	1.24713	0.198608	6.27936	3.4e-10	2.8e-09
ENSG00000273723	RP11-93H24.3	10.549	1.2466	0.50624	2.46247	0.0137985	0.0335766			ENSG00000254343	RP11-760H22.2	3.15629	-1.73419	0.498848	-3.47639	0.00050821	0.00171562			ENSG00000156876	SASS6	150.747	1.24668	0.178416	6.98747	2.8e-12	2.94e-11
ENSG00000265763	ZNF488	36.1297	1.24633	0.213462	5.83864	5.26e-09	3.75e-08			ENSG00000002726	AOC1	1.84165	-1.73241	0.561877	-3.08325	0.00204754	0.00608936			ENSG00000273723	RP11-93H24.3	10.549	1.2466	0.50624	2.46247	0.0137985	0.0335766
ENSG00000106462	EZH2	856.272	1.24518	0.0968814	12.8526	8.32e-38	5.57e-36			ENSG00000104883	PEX11G	21.8885	-1.73229	0.277584	-6.24061	4.36e-10	3.55e-09			ENSG00000265763	ZNF488	36.1297	1.24633	0.213462	5.83864	5.26e-09	3.75e-08
ENSG00000241484	ARHGAP8	4.95367	1.2451	0.437003	2.84919	0.00438309	0.0121124			ENSG00000129451	KLK10	25.3145	-1.73094	0.23366	-7.40793	1.28e-13	1.55e-12			ENSG00000106462	EZH2	856.272	1.24518	0.0968814	12.8526	8.32e-38	5.57e-36
ENSG00000196597	ZNF782	16.6498	1.24487	0.315234	3.94903	7.85e-05	0.000306101			ENSG00000151632	AKR1C2	7.05975	-1.72888	0.401207	-4.3092	1.64e-05	7.2e-05			ENSG00000241484	ARHGAP8	4.95367	1.2451	0.437003	2.84919	0.00438309	0.0121124
ENSG00000011198	ABHD5	244.954	1.24443	0.156508	7.95125	1.85e-15	2.66e-14			ENSG00000165312	OTUD1	182.042	-1.72743	0.161379	-10.7042	9.73e-27	3.3e-25			ENSG00000196597	ZNF782	16.6498	1.24487	0.315234	3.94903	7.85e-05	0.000306101
ENSG00000180422	LINC00304	7.20799	1.24409	0.444695	2.79764	0.00514778	0.0139686			ENSG00000128165	ADM2	270.105	-1.72706	0.172432	-10.0159	1.3e-23	3.56e-22			ENSG00000011198	ABHD5	244.954	1.24443	0.156508	7.95125	1.85e-15	2.66e-14
ENSG00000102879	CORO1A	103.376	1.24325	0.146	8.51544	1.66e-17	2.88e-16			ENSG00000101331	CCM2L	12.2617	-1.7264	0.356931	-4.83678	1.32e-06	6.83e-06			ENSG00000180422	LINC00304	7.20799	1.24409	0.444695	2.79764	0.00514778	0.0139686
ENSG00000174173	TRMT10C	728.204	1.24304	0.115646	10.7487	6.01e-27	2.08e-25			ENSG00000251493	FOXD1	99.4951	-1.7241	0.15879	-10.8577	1.83e-27	6.56e-26			ENSG00000102879	CORO1A	103.376	1.24325	0.146	8.51544	1.66e-17	2.88e-16
ENSG00000127423	AUNIP	231.609	1.2421	0.111111	11.179	5.17e-29	2.02e-27			ENSG00000118523	CTGF	235.777	-1.72404	0.191466	-9.00443	2.17e-19	4.41e-18			ENSG00000174173	TRMT10C	728.204	1.24304	0.115646	10.7487	6.01e-27	2.08e-25
ENSG00000170801	HTRA3	19.1073	1.2419	0.419813	2.95823	0.00309407	0.00887794			ENSG00000233799	AC139887.4	0.805273	-1.7232	0.6007	-2.86866	0.00412215	0.0114666			ENSG00000127423	AUNIP	231.609	1.2421	0.111111	11.179	5.17e-29	2.02e-27
ENSG00000146143	PRIM2	670.275	1.24163	0.120512	10.303	6.83e-25	2.07e-23			ENSG00000279716	AC006128.2	2.45351	-1.72261	0.562196	-3.06407	0.00218347	0.0064553			ENSG00000170801	HTRA3	19.1073	1.2419	0.419813	2.95823	0.00309407	0.00887794
ENSG00000158526	TSR2	507.217	1.23943	0.137172	9.03559	1.63e-19	3.34e-18			ENSG00000225756	DBH-AS1	3.20047	-1.72255	0.505369	-3.4085	0.000653207	0.00215462			ENSG00000146143	PRIM2	670.275	1.24163	0.120512	10.303	6.83e-25	2.07e-23
ENSG00000111445	RFC5	556.585	1.23887	0.112046	11.0568	2.03e-28	7.79e-27			ENSG00000169231	THBS3	18.2597	-1.72252	0.296434	-5.81079	6.22e-09	4.4e-08			ENSG00000158526	TSR2	507.217	1.23943	0.137172	9.03559	1.63e-19	3.34e-18
ENSG00000260027	HOXB7	401.288	1.23861	0.112339	11.0256	2.88e-28	1.09e-26			ENSG00000143882	ATP6V1C2	32.1586	-1.72241	0.217316	-7.92584	2.27e-15	3.23e-14			ENSG00000111445	RFC5	556.585	1.23887	0.112046	11.0568	2.03e-28	7.79e-27
ENSG00000101665	SMAD7	89.2246	1.23859	0.188784	6.5609	5.35e-11	4.85e-10			ENSG00000219747	RP1-292B18.1	1.85882	-1.72197	0.575136	-2.99403	0.00275319	0.0079672			ENSG00000260027	HOXB7	401.288	1.23861	0.112339	11.0256	2.88e-28	1.09e-26
ENSG00000067064	IDI1	1297.63	1.2384	0.103738	11.9377	7.52e-33	3.8e-31			ENSG00000135373	EHF	5.67173	-1.72161	0.416059	-4.13791	3.5e-05	0.000145807			ENSG00000101665	SMAD7	89.2246	1.23859	0.188784	6.5609	5.35e-11	4.85e-10
ENSG00000138161	CUZD1	9.74906	1.23787	0.371862	3.32883	0.000872109	0.00280562			ENSG00000204540	PSORS1C1	3.67879	-1.72104	0.518448	-3.3196	0.000901467	0.00289102			ENSG00000067064	IDI1	1297.63	1.2384	0.103738	11.9377	7.52e-33	3.8e-31
ENSG00000165244	ZNF367	246.906	1.23769	0.146626	8.44118	3.14e-17	5.3e-16			ENSG00000243414	TICAM2	0.918012	-1.72082	0.60481	-2.84523	0.00443794	0.0122398			ENSG00000138161	CUZD1	9.74906	1.23787	0.371862	3.32883	0.000872109	0.00280562
ENSG00000070814	TCOF1	1448.9	1.23712	0.132142	9.36207	7.82e-21	1.78e-19			ENSG00000049769	PPP1R3F	35.9208	-1.71903	0.253257	-6.78768	1.14e-11	1.11e-10			ENSG00000165244	ZNF367	246.906	1.23769	0.146626	8.44118	3.14e-17	5.3e-16
ENSG00000117461	PIK3R3	39.3253	1.23707	0.240115	5.15197	2.58e-07	1.47e-06			ENSG00000014257	ACPP	3.35542	-1.71862	0.491667	-3.4955	0.000473173	0.00160818			ENSG00000070814	TCOF1	1448.9	1.23712	0.132142	9.36207	7.82e-21	1.78e-19
ENSG00000150990	DHX37	775.496	1.23687	0.103253	11.9791	4.57e-33	2.35e-31			ENSG00000058335	RASGRF1	11.1112	-1.71744	0.322003	-5.3336	9.63e-08	5.82e-07			ENSG00000117461	PIK3R3	39.3253	1.23707	0.240115	5.15197	2.58e-07	1.47e-06
ENSG00000137968	SLC44A5	34.8093	1.23541	0.275559	4.48328	7.35e-06	3.4e-05			ENSG00000128346	C22orf23	13.4836	-1.71589	0.363568	-4.71957	2.36e-06	1.18e-05			ENSG00000150990	DHX37	775.496	1.23687	0.103253	11.9791	4.57e-33	2.35e-31
ENSG00000228343	RP11-1148L6.5	50.0339	1.23184	0.209537	5.87884	4.13e-09	2.98e-08			ENSG00000248905	FMN1	4.0284	-1.71569	0.485197	-3.53607	0.00040613	0.00139514			ENSG00000137968	SLC44A5	34.8093	1.23541	0.275559	4.48328	7.35e-06	3.4e-05
ENSG00000189409	MMP23B	5.70314	1.22891	0.465511	2.63992	0.00829263	0.0214773			ENSG00000166825	ANPEP	5.75715	-1.71555	0.500683	-3.42643	0.000611574	0.00203155			ENSG00000228343	RP11-1148L6.5	50.0339	1.23184	0.209537	5.87884	4.13e-09	2.98e-08
ENSG00000093144	ECHDC1	798.38	1.22787	0.127059	9.6638	4.3e-22	1.07e-20			ENSG00000236047	AC073410.1	2.25971	-1.71529	0.587761	-2.91834	0.00351903	0.00995607			ENSG00000189409	MMP23B	5.70314	1.22891	0.465511	2.63992	0.00829263	0.0214773
ENSG00000079999	KEAP1	1526.49	1.22769	0.0639633	19.1937	4.18e-82	1.95e-79			ENSG00000181444	ZNF467	44.3108	-1.71406	0.156593	-10.9459	6.95e-28	2.56e-26			ENSG00000093144	ECHDC1	798.38	1.22787	0.127059	9.6638	4.3e-22	1.07e-20
ENSG00000137261	KIAA0319	21.623	1.22698	0.267999	4.57831	4.69e-06	2.24e-05			ENSG00000205771	CATSPER2P1	7.90094	-1.71384	0.412084	-4.15896	3.2e-05	0.000134085			ENSG00000079999	KEAP1	1526.49	1.22769	0.0639633	19.1937	4.18e-82	1.95e-79
ENSG00000226950	DANCR	821.304	1.22607	0.123852	9.89944	4.19e-23	1.11e-21			ENSG00000266824	RP11-599B13.7	1.23245	-1.71379	0.591426	-2.89772	0.0037589	0.0105595			ENSG00000137261	KIAA0319	21.623	1.22698	0.267999	4.57831	4.69e-06	2.24e-05
ENSG00000239388	ASB14	5.01202	1.2257	0.490947	2.4966	0.0125389	0.0308704			ENSG00000179057	IGSF22	2.77834	-1.71356	0.547797	-3.12809	0.00175944	0.00532746			ENSG00000226950	DANCR	821.304	1.22607	0.123852	9.89944	4.19e-23	1.11e-21
ENSG00000184349	EFNA5	11.0579	1.22379	0.382592	3.19869	0.00138054	0.00427051			ENSG00000182472	CAPN12	3.00725	-1.71139	0.53053	-3.22581	0.00125615	0.00391625			ENSG00000239388	ASB14	5.01202	1.2257	0.490947	2.4966	0.0125389	0.0308704
ENSG00000213463	SYNJ2BP	263.84	1.22362	0.137829	8.87782	6.82e-19	1.32e-17			ENSG00000167874	TMEM88	17.9229	-1.71116	0.416588	-4.10755	4e-05	0.000164698			ENSG00000184349	EFNA5	11.0579	1.22379	0.382592	3.19869	0.00138054	0.00427051
ENSG00000167325	RRM1	1751.57	1.22321	0.101301	12.075	1.43e-33	7.66e-32			ENSG00000238269	PAGE2B	1.774	-1.71047	0.595788	-2.87094	0.00409258	0.0113949			ENSG00000213463	SYNJ2BP	263.84	1.22362	0.137829	8.87782	6.82e-19	1.32e-17
ENSG00000149474	CSRP2BP	148.597	1.22301	0.120412	10.1568	3.09e-24	8.98e-23			ENSG00000196557	CACNA1H	306.347	-1.70971	0.186355	-9.17451	4.54e-20	9.71e-19			ENSG00000167325	RRM1	1751.57	1.22321	0.101301	12.075	1.43e-33	7.66e-32
ENSG00000111664	GNB3	12.5775	1.22157	0.329944	3.70237	0.000213595	0.000770376			ENSG00000115414	FN1	186.04	-1.70899	0.189439	-9.02134	1.86e-19	3.8e-18			ENSG00000149474	CSRP2BP	148.597	1.22301	0.120412	10.1568	3.09e-24	8.98e-23
ENSG00000163376	KBTBD8	186.595	1.22087	0.195239	6.25321	4.02e-10	3.28e-09			ENSG00000143303	RRNAD1	289.859	-1.70771	0.131529	-12.9835	1.52e-38	1.05e-36			ENSG00000111664	GNB3	12.5775	1.22157	0.329944	3.70237	0.000213595	0.000770376
ENSG00000072274	TFRC	3749.62	1.21997	0.166837	7.31235	2.63e-13	3.1e-12			ENSG00000214534	ZNF705E	2.33562	-1.70703	0.57412	-2.97329	0.00294626	0.00848506			ENSG00000163376	KBTBD8	186.595	1.22087	0.195239	6.25321	4.02e-10	3.28e-09
ENSG00000272755	RP11-326G21.1	4.93983	1.21979	0.52507	2.3231	0.020174	0.0469181			ENSG00000167037	SGSM1	64.2924	-1.70695	0.201421	-8.47455	2.36e-17	4.04e-16			ENSG00000072274	TFRC	3749.62	1.21997	0.166837	7.31235	2.63e-13	3.1e-12
ENSG00000083720	OXCT1	427.344	1.21961	0.113082	10.7852	4.04e-27	1.41e-25			ENSG00000113073	SLC4A9	0.931013	-1.70234	0.603435	-2.82108	0.0047862	0.0130973			ENSG00000272755	RP11-326G21.1	4.93983	1.21979	0.52507	2.3231	0.020174	0.0469181
ENSG00000185261	KIAA0825	8.82703	1.21934	0.394694	3.08933	0.00200609	0.00598132			ENSG00000135452	TSPAN31	141.321	-1.70145	0.146506	-11.6135	3.52e-31	1.62e-29			ENSG00000083720	OXCT1	427.344	1.21961	0.113082	10.7852	4.04e-27	1.41e-25
ENSG00000160606	TLCD1	171.607	1.2191	0.167457	7.28008	3.34e-13	3.88e-12			ENSG00000100346	CACNA1I	5.40909	-1.70133	0.453511	-3.75147	0.000175803	0.000643783			ENSG00000185261	KIAA0825	8.82703	1.21934	0.394694	3.08933	0.00200609	0.00598132
ENSG00000272308	RP11-231G3.1	12.9374	1.21689	0.398817	3.05126	0.00227886	0.00670245			ENSG00000132470	ITGB4	3269.52	-1.70032	0.213881	-7.94984	1.87e-15	2.68e-14			ENSG00000160606	TLCD1	171.607	1.2191	0.167457	7.28008	3.34e-13	3.88e-12
ENSG00000270091	RP11-78O7.2	7.66298	1.21563	0.468187	2.59647	0.00941867	0.0241101			ENSG00000185267	CDNF	11.1994	-1.69953	0.388372	-4.37604	1.21e-05	5.41e-05			ENSG00000272308	RP11-231G3.1	12.9374	1.21689	0.398817	3.05126	0.00227886	0.00670245
ENSG00000136699	SMPD4	1144.58	1.21509	0.168404	7.21531	5.38e-13	6.14e-12			ENSG00000225643	RP11-70P17.1	3.78941	-1.69938	0.528788	-3.21374	0.0013102	0.0040691			ENSG00000270091	RP11-78O7.2	7.66298	1.21563	0.468187	2.59647	0.00941867	0.0241101
ENSG00000100629	CEP128	103.485	1.21506	0.195523	6.21443	5.15e-10	4.16e-09			ENSG00000113739	STC2	1465.21	-1.69921	0.170468	-9.96794	2.11e-23	5.69e-22			ENSG00000136699	SMPD4	1144.58	1.21509	0.168404	7.21531	5.38e-13	6.14e-12
ENSG00000144362	PHOSPHO2	5.64202	1.21492	0.482408	2.51845	0.0117872	0.0292982			ENSG00000172216	CEBPB	1393.24	-1.6992	0.148498	-11.4426	2.56e-30	1.11e-28			ENSG00000100629	CEP128	103.485	1.21506	0.195523	6.21443	5.15e-10	4.16e-09
ENSG00000104147	OIP5	61.6425	1.21474	0.19536	6.21795	5.04e-10	4.07e-09			ENSG00000185262	UBALD2	1878.51	-1.69658	0.133206	-12.7365	3.71e-37	2.38e-35			ENSG00000144362	PHOSPHO2	5.64202	1.21492	0.482408	2.51845	0.0117872	0.0292982
ENSG00000215251	FASTKD5	469.088	1.21425	0.113412	10.7065	9.48e-27	3.22e-25			ENSG00000151962	RBM46	7.5916	-1.69566	0.46485	-3.64775	0.000264543	0.00093916			ENSG00000104147	OIP5	61.6425	1.21474	0.19536	6.21795	5.04e-10	4.07e-09
ENSG00000029993	HMGB3	1586.55	1.21296	0.115119	10.5365	5.86e-26	1.88e-24			ENSG00000149380	P4HA3	16.6424	-1.69408	0.297169	-5.70072	1.19e-08	8.13e-08			ENSG00000215251	FASTKD5	469.088	1.21425	0.113412	10.7065	9.48e-27	3.22e-25
ENSG00000171130	ATP6V0E2	372.327	1.21267	0.12109	10.0146	1.32e-23	3.59e-22			ENSG00000138623	SEMA7A	463.718	-1.69342	0.204561	-8.27831	1.25e-16	1.99e-15			ENSG00000029993	HMGB3	1586.55	1.21296	0.115119	10.5365	5.86e-26	1.88e-24
ENSG00000168906	MAT2A	914.201	1.21246	0.180021	6.73512	1.64e-11	1.57e-10			ENSG00000261286	RP11-517C16.2	1.58935	-1.69188	0.604031	-2.80098	0.00509477	0.0138462			ENSG00000171130	ATP6V0E2	372.327	1.21267	0.12109	10.0146	1.32e-23	3.59e-22
ENSG00000037965	HOXC8	10.1098	1.21035	0.416197	2.90813	0.00363599	0.0102511			ENSG00000188910	GJB3	344.464	-1.69068	0.120895	-13.9847	1.93e-44	1.85e-42			ENSG00000168906	MAT2A	914.201	1.21246	0.180021	6.73512	1.64e-11	1.57e-10
ENSG00000108592	FTSJ3	1549.28	1.21034	0.103943	11.6442	2.46e-31	1.14e-29			ENSG00000137193	PIM1	500.194	-1.68939	0.102496	-16.4825	4.9e-61	9.64e-59			ENSG00000037965	HOXC8	10.1098	1.21035	0.416197	2.90813	0.00363599	0.0102511
ENSG00000230177	RP5-1112D6.4	8.07507	1.20974	0.401861	3.01034	0.00260957	0.00758393			ENSG00000213199	ASIC3	27.0237	-1.68699	0.268029	-6.29405	3.09e-10	2.57e-09			ENSG00000108592	FTSJ3	1549.28	1.21034	0.103943	11.6442	2.46e-31	1.14e-29
ENSG00000129932	DOHH	605.109	1.20949	0.15317	7.89638	2.87e-15	4.05e-14			ENSG00000138670	RASGEF1B	4.62366	-1.68697	0.523826	-3.22047	0.00127981	0.00398234			ENSG00000230177	RP5-1112D6.4	8.07507	1.20974	0.401861	3.01034	0.00260957	0.00758393
ENSG00000116830	TTF2	324.832	1.20942	0.14137	8.55494	1.18e-17	2.08e-16			ENSG00000254416	RP11-347E10.1	5.62868	-1.68677	0.373986	-4.51025	6.48e-06	3.02e-05			ENSG00000129932	DOHH	605.109	1.20949	0.15317	7.89638	2.87e-15	4.05e-14
ENSG00000176208	ATAD5	90.7609	1.20926	0.197081	6.13587	8.47e-10	6.65e-09			ENSG00000105227	PRX	94.9339	-1.68627	0.220451	-7.64917	2.02e-14	2.64e-13			ENSG00000116830	TTF2	324.832	1.20942	0.14137	8.55494	1.18e-17	2.08e-16
ENSG00000115841	RMDN2	22.403	1.20914	0.289286	4.17976	2.92e-05	0.00012323			ENSG00000103227	LMF1	161.143	-1.6853	0.172598	-9.76431	1.6e-22	4.1e-21			ENSG00000176208	ATAD5	90.7609	1.20926	0.197081	6.13587	8.47e-10	6.65e-09
ENSG00000119013	NDUFB3	571.932	1.20799	0.114532	10.5472	5.23e-26	1.69e-24			ENSG00000120725	SIL1	503.014	-1.68418	0.13565	-12.4156	2.15e-35	1.27e-33			ENSG00000115841	RMDN2	22.403	1.20914	0.289286	4.17976	2.92e-05	0.00012323
ENSG00000121152	NCAPH	590.435	1.2061	0.122414	9.85259	6.68e-23	1.75e-21			ENSG00000167103	PIP5KL1	58.0767	-1.68393	0.175662	-9.58616	9.14e-22	2.23e-20			ENSG00000119013	NDUFB3	571.932	1.20799	0.114532	10.5472	5.23e-26	1.69e-24
ENSG00000187189	TSPYL4	139.571	1.20538	0.15899	7.58151	3.42e-14	4.36e-13			ENSG00000249456	RP11-298J20.4	0.582175	-1.67909	0.59696	-2.81273	0.00491229	0.0133993			ENSG00000121152	NCAPH	590.435	1.2061	0.122414	9.85259	6.68e-23	1.75e-21
ENSG00000203772	SPRN	12.2408	1.20524	0.35481	3.39685	0.000681657	0.00224354			ENSG00000269981	RP11-34P13.16	2.91802	-1.67905	0.52653	-3.18889	0.00142819	0.00440433			ENSG00000187189	TSPYL4	139.571	1.20538	0.15899	7.58151	3.42e-14	4.36e-13
ENSG00000100478	AP4S1	73.3796	1.20489	0.176564	6.82409	8.85e-12	8.75e-11			ENSG00000205309	NT5M	66.0316	-1.67875	0.17665	-9.50325	2.03e-21	4.85e-20			ENSG00000203772	SPRN	12.2408	1.20524	0.35481	3.39685	0.000681657	0.00224354
ENSG00000149483	TMEM138	296.788	1.2048	0.13402	8.9897	2.48e-19	5.02e-18			ENSG00000103089	FA2H	119.61	-1.67691	0.146407	-11.4538	2.25e-30	9.83e-29			ENSG00000100478	AP4S1	73.3796	1.20489	0.176564	6.82409	8.85e-12	8.75e-11
ENSG00000272631	RP11-359E3.4	5.54232	1.20452	0.522548	2.30509	0.0211617	0.0488909			ENSG00000104324	CPQ	22.4821	-1.67649	0.253285	-6.61897	3.62e-11	3.36e-10			ENSG00000149483	TMEM138	296.788	1.2048	0.13402	8.9897	2.48e-19	5.02e-18
ENSG00000279692	RP11-1055B8.1	17.9248	1.20444	0.334566	3.6	0.000318218	0.00111511			ENSG00000165507	C10orf10	23.7791	-1.67641	0.278534	-6.01867	1.76e-09	1.34e-08			ENSG00000272631	RP11-359E3.4	5.54232	1.20452	0.522548	2.30509	0.0211617	0.0488909
ENSG00000241058	NSUN6	130.244	1.20274	0.136158	8.83339	1.02e-18	1.94e-17			ENSG00000074416	MGLL	200.637	-1.67496	0.155959	-10.7398	6.62e-27	2.29e-25			ENSG00000279692	RP11-1055B8.1	17.9248	1.20444	0.334566	3.6	0.000318218	0.00111511
ENSG00000103064	SLC7A6	82.7313	1.20272	0.212409	5.66232	1.49e-08	1e-07			ENSG00000184347	SLIT3	0.729573	-1.67436	0.608479	-2.75172	0.00592841	0.0159084			ENSG00000241058	NSUN6	130.244	1.20274	0.136158	8.83339	1.02e-18	1.94e-17
ENSG00000023909	GCLM	1670.39	1.2027	0.154691	7.77485	7.55e-15	1.03e-13			ENSG00000257219	RP11-54A9.1	1.27048	-1.67308	0.598102	-2.79732	0.00515277	0.0139795			ENSG00000103064	SLC7A6	82.7313	1.20272	0.212409	5.66232	1.49e-08	1e-07
ENSG00000143742	SRP9	3263.66	1.20266	0.166249	7.23408	4.69e-13	5.38e-12			ENSG00000164674	SYTL3	527.963	-1.67246	0.106676	-15.678	2.14e-55	3.29e-53			ENSG00000023909	GCLM	1670.39	1.2027	0.154691	7.77485	7.55e-15	1.03e-13
ENSG00000129028	THAP10	65.2672	1.20241	0.23778	5.05681	4.26e-07	2.37e-06			ENSG00000183148	ANKRD20A2	1.05774	-1.67189	0.602932	-2.77294	0.00555522	0.0149681			ENSG00000143742	SRP9	3263.66	1.20266	0.166249	7.23408	4.69e-13	5.38e-12
ENSG00000260114	CTD-2574D22.4	8.06772	1.20185	0.398204	3.01817	0.00254306	0.00740702			ENSG00000197822	OCLN	284.681	-1.6691	0.185188	-9.01302	2e-19	4.09e-18			ENSG00000129028	THAP10	65.2672	1.20241	0.23778	5.05681	4.26e-07	2.37e-06
ENSG00000213689	TREX1	100.264	1.20111	0.157075	7.64672	2.06e-14	2.68e-13			ENSG00000242866	STRC	2.46202	-1.66839	0.574073	-2.90623	0.00365811	0.010308			ENSG00000260114	CTD-2574D22.4	8.06772	1.20185	0.398204	3.01817	0.00254306	0.00740702
ENSG00000197332	ZNF833P	6.46657	1.20073	0.501747	2.3931	0.0167065	0.0397638			ENSG00000205143	ARID3C	6.24366	-1.66836	0.40573	-4.112	3.92e-05	0.000161805			ENSG00000213689	TREX1	100.264	1.20111	0.157075	7.64672	2.06e-14	2.68e-13
ENSG00000146757	ZNF92	413.503	1.19955	0.242795	4.94059	7.79e-07	4.18e-06			ENSG00000263818	CTD-2206N4.4	1.13052	-1.66828	0.598692	-2.78654	0.0053274	0.0144096			ENSG00000197332	ZNF833P	6.46657	1.20073	0.501747	2.3931	0.0167065	0.0397638
ENSG00000084073	ZMPSTE24	1558.2	1.19933	0.138	8.69081	3.6e-18	6.59e-17			ENSG00000120332	TNN	0.725563	-1.66798	0.599867	-2.78058	0.00542617	0.0146541			ENSG00000146757	ZNF92	413.503	1.19955	0.242795	4.94059	7.79e-07	4.18e-06
ENSG00000167272	POP5	341.604	1.19875	0.119609	10.0222	1.22e-23	3.34e-22			ENSG00000210196	MT-TP	1099.78	-1.66767	0.205429	-8.11798	4.74e-16	7.15e-15			ENSG00000084073	ZMPSTE24	1558.2	1.19933	0.138	8.69081	3.6e-18	6.59e-17
ENSG00000116096	SPR	964.411	1.19851	0.109408	10.9545	6.32e-28	2.33e-26			ENSG00000257108	NHLRC4	0.778025	-1.66762	0.602407	-2.76825	0.00563577	0.0151734			ENSG00000167272	POP5	341.604	1.19875	0.119609	10.0222	1.22e-23	3.34e-22
ENSG00000178921	PFAS	362.846	1.19784	0.166828	7.18011	6.97e-13	7.81e-12			ENSG00000104901	DKKL1	12.5045	-1.66741	0.370624	-4.49892	6.83e-06	3.17e-05			ENSG00000116096	SPR	964.411	1.19851	0.109408	10.9545	6.32e-28	2.33e-26
ENSG00000060339	CCAR1	1193.62	1.19782	0.13425	8.92233	4.57e-19	8.98e-18			ENSG00000280407	RP13-516M14.8	1.88884	-1.66519	0.587362	-2.83503	0.00458215	0.0125983			ENSG00000178921	PFAS	362.846	1.19784	0.166828	7.18011	6.97e-13	7.81e-12
ENSG00000198604	BAZ1A	1005.92	1.19781	0.173366	6.90915	4.88e-12	4.96e-11			ENSG00000204055	RP11-247A12.2	3.42936	-1.66477	0.48604	-3.42516	0.000614427	0.00203887			ENSG00000060339	CCAR1	1193.62	1.19782	0.13425	8.92233	4.57e-19	8.98e-18
ENSG00000179841	AKAP5	4.92659	1.19685	0.49444	2.42061	0.0154943	0.0371644			ENSG00000164733	CTSB	5617.56	-1.66382	0.123871	-13.4319	3.93e-41	3.1e-39			ENSG00000198604	BAZ1A	1005.92	1.19781	0.173366	6.90915	4.88e-12	4.96e-11
ENSG00000108511	HOXB6	22.2242	1.19682	0.2824	4.23801	2.26e-05	9.69e-05			ENSG00000196139	AKR1C3	62.0719	-1.66274	0.175845	-9.45573	3.21e-21	7.49e-20			ENSG00000179841	AKAP5	4.92659	1.19685	0.49444	2.42061	0.0154943	0.0371644
ENSG00000164002	EXO5	19.2643	1.19586	0.262789	4.55064	5.35e-06	2.53e-05			ENSG00000150593	PDCD4	259.156	-1.66116	0.148178	-11.2106	3.62e-29	1.43e-27			ENSG00000108511	HOXB6	22.2242	1.19682	0.2824	4.23801	2.26e-05	9.69e-05
ENSG00000182481	KPNA2	7010.17	1.19494	0.0864912	13.8158	2.05e-43	1.88e-41			ENSG00000232987	LINC01219	0.603194	-1.66113	0.595324	-2.79029	0.0052661	0.0142603			ENSG00000164002	EXO5	19.2643	1.19586	0.262789	4.55064	5.35e-06	2.53e-05
ENSG00000250133	HOXC-AS2	5.9921	1.19466	0.434276	2.75092	0.00594278	0.0159348			ENSG00000099338	CATSPERG	16.2288	-1.66098	0.366953	-4.52642	6e-06	2.81e-05			ENSG00000182481	KPNA2	7010.17	1.19494	0.0864912	13.8158	2.05e-43	1.88e-41
ENSG00000167378	IRGQ	396.827	1.19413	0.145452	8.20979	2.22e-16	3.46e-15			ENSG00000256288	RP11-277P12.10	0.763803	-1.66038	0.600186	-2.76644	0.00566724	0.0152445			ENSG00000250133	HOXC-AS2	5.9921	1.19466	0.434276	2.75092	0.00594278	0.0159348
ENSG00000110090	CPT1A	1004.44	1.19386	0.144701	8.25056	1.58e-16	2.49e-15			ENSG00000128510	CPA4	38.819	-1.66035	0.278394	-5.96402	2.46e-09	1.83e-08			ENSG00000167378	IRGQ	396.827	1.19413	0.145452	8.20979	2.22e-16	3.46e-15
ENSG00000154920	EME1	125.79	1.19377	0.125883	9.48316	2.47e-21	5.82e-20			ENSG00000223542	RP1-283K11.3	1.63084	-1.65998	0.583145	-2.84659	0.00441899	0.0121988			ENSG00000110090	CPT1A	1004.44	1.19386	0.144701	8.25056	1.58e-16	2.49e-15
ENSG00000129194	SOX15	19.4096	1.19343	0.341768	3.49192	0.000479569	0.00162863			ENSG00000206172	HBA1	13.2632	-1.65973	0.52627	-3.15377	0.00161178	0.00491288			ENSG00000154920	EME1	125.79	1.19377	0.125883	9.48316	2.47e-21	5.82e-20
ENSG00000155850	SLC26A2	159.692	1.1931	0.21645	5.5121	3.55e-08	2.27e-07			ENSG00000182871	COL18A1	954.376	-1.65924	0.23235	-7.14113	9.26e-13	1.02e-11			ENSG00000129194	SOX15	19.4096	1.19343	0.341768	3.49192	0.000479569	0.00162863
ENSG00000105447	GRWD1	1033.19	1.193	0.0977373	12.2062	2.88e-34	1.6e-32			ENSG00000131037	EPS8L1	236.796	-1.65908	0.107442	-15.4416	8.59e-54	1.22e-51			ENSG00000155850	SLC26A2	159.692	1.1931	0.21645	5.5121	3.55e-08	2.27e-07
ENSG00000162144	CYB561A3	159.333	1.19039	0.162499	7.32556	2.38e-13	2.82e-12			ENSG00000178726	THBD	5.97694	-1.65887	0.407917	-4.06667	4.77e-05	0.00019361			ENSG00000105447	GRWD1	1033.19	1.193	0.0977373	12.2062	2.88e-34	1.6e-32
ENSG00000178295	GEN1	171.436	1.19	0.167624	7.09922	1.25e-12	1.36e-11			ENSG00000176454	LPCAT4	333.061	-1.65704	0.150321	-11.0234	2.95e-28	1.11e-26			ENSG00000162144	CYB561A3	159.333	1.19039	0.162499	7.32556	2.38e-13	2.82e-12
ENSG00000167900	TK1	3956.66	1.18988	0.137462	8.65612	4.88e-18	8.81e-17			ENSG00000247317	RP11-273G15.2	0.76876	-1.6564	0.608295	-2.72302	0.00646891	0.0171704			ENSG00000178295	GEN1	171.436	1.19	0.167624	7.09922	1.25e-12	1.36e-11
ENSG00000182010	RTKN2	201.219	1.18906	0.162654	7.31039	2.66e-13	3.14e-12			ENSG00000179859	AC025335.1	4.16732	-1.65617	0.510876	-3.24181	0.00118772	0.00372054			ENSG00000167900	TK1	3956.66	1.18988	0.137462	8.65612	4.88e-18	8.81e-17
ENSG00000166979	EVA1C	111.089	1.18862	0.126294	9.41155	4.89e-21	1.13e-19			ENSG00000261072	RP11-5N19.3	1.13481	-1.65547	0.597531	-2.77052	0.00559676	0.0150704			ENSG00000182010	RTKN2	201.219	1.18906	0.162654	7.31039	2.66e-13	3.14e-12
ENSG00000149489	ROM1	16.945	1.18739	0.350411	3.38857	0.00070258	0.0023034			ENSG00000224799	RP11-445O16.3	1.97203	-1.65462	0.571447	-2.8955	0.00378557	0.0106273			ENSG00000166979	EVA1C	111.089	1.18862	0.126294	9.41155	4.89e-21	1.13e-19
ENSG00000183684	ALYREF	3509.48	1.18666	0.118617	10.0041	1.46e-23	3.99e-22			ENSG00000273771	RP11-236L14.2	3.12063	-1.65393	0.552207	-2.99513	0.00274326	0.00794175			ENSG00000149489	ROM1	16.945	1.18739	0.350411	3.38857	0.00070258	0.0023034
ENSG00000137310	TCF19	4.03669	1.18563	0.481253	2.46362	0.0137541	0.0334867			ENSG00000153132	CLGN	104.244	-1.65355	0.221014	-7.48167	7.34e-14	9.02e-13			ENSG00000183684	ALYREF	3509.48	1.18666	0.118617	10.0041	1.46e-23	3.99e-22
ENSG00000166483	WEE1	706.91	1.1854	0.113084	10.4825	1.04e-25	3.29e-24			ENSG00000105088	OLFM2	355.188	-1.65322	0.109029	-15.163	6.21e-52	8.33e-50			ENSG00000137310	TCF19	4.03669	1.18563	0.481253	2.46362	0.0137541	0.0334867
ENSG00000234616	JRK	80.4762	1.18522	0.179334	6.60902	3.87e-11	3.57e-10			ENSG00000070886	EPHA8	1.24284	-1.65279	0.586429	-2.81839	0.00482655	0.0131957			ENSG00000166483	WEE1	706.91	1.1854	0.113084	10.4825	1.04e-25	3.29e-24
ENSG00000123609	NMI	94.1319	1.18498	0.167519	7.07371	1.51e-12	1.62e-11			ENSG00000092820	EZR	15786.3	-1.65012	0.0750563	-21.9851	4e-107	4.01e-104			ENSG00000234616	JRK	80.4762	1.18522	0.179334	6.60902	3.87e-11	3.57e-10
ENSG00000177084	POLE	1067.61	1.18442	0.119751	9.89066	4.57e-23	1.21e-21			ENSG00000232677	LINC00665	3.4003	-1.64999	0.536093	-3.0778	0.00208536	0.00619396			ENSG00000123609	NMI	94.1319	1.18498	0.167519	7.07371	1.51e-12	1.62e-11
ENSG00000263013	RP11-876N24.5	5.34236	1.1843	0.499515	2.3709	0.0177448	0.0419503			ENSG00000143256	PFDN2	2062.89	-1.64935	0.14019	-11.7651	5.9e-32	2.87e-30			ENSG00000177084	POLE	1067.61	1.18442	0.119751	9.89066	4.57e-23	1.21e-21
ENSG00000118418	HMGN3	519.408	1.18407	0.154876	7.64525	2.09e-14	2.71e-13			ENSG00000122025	FLT3	4.1358	-1.64917	0.459273	-3.59083	0.000329626	0.00115156			ENSG00000263013	RP11-876N24.5	5.34236	1.1843	0.499515	2.3709	0.0177448	0.0419503
ENSG00000172171	TEFM	55.1152	1.18358	0.180115	6.57123	4.99e-11	4.54e-10			ENSG00000273145	CITF22-92A6.1	26.5279	-1.64906	0.276781	-5.95801	2.55e-09	1.89e-08			ENSG00000118418	HMGN3	519.408	1.18407	0.154876	7.64525	2.09e-14	2.71e-13
ENSG00000185924	RTN4RL1	75.8223	1.1829	0.193707	6.10663	1.02e-09	7.94e-09			ENSG00000275630	RP6-65G23.5	0.967546	-1.64848	0.611475	-2.69591	0.00701957	0.0184851			ENSG00000172171	TEFM	55.1152	1.18358	0.180115	6.57123	4.99e-11	4.54e-10
ENSG00000172534	HCFC1	1268.31	1.18221	0.16353	7.22933	4.85e-13	5.56e-12			ENSG00000132003	ZSWIM4	201.427	-1.64847	0.179891	-9.16371	5.01e-20	1.07e-18			ENSG00000185924	RTN4RL1	75.8223	1.1829	0.193707	6.10663	1.02e-09	7.94e-09
ENSG00000224379	TCF19	3.90276	1.18217	0.460796	2.56549	0.0103029	0.0260637			ENSG00000177410	ZFAS1	1242.26	-1.64844	0.197939	-8.32803	8.22e-17	1.34e-15			ENSG00000172534	HCFC1	1268.31	1.18221	0.16353	7.22933	4.85e-13	5.56e-12
ENSG00000106003	LFNG	80.7273	1.18167	0.159111	7.4267	1.11e-13	1.35e-12			ENSG00000167850	CD300C	2.33569	-1.64773	0.533395	-3.08914	0.00200737	0.00598344			ENSG00000224379	TCF19	3.90276	1.18217	0.460796	2.56549	0.0103029	0.0260637
ENSG00000160201	U2AF1	68.3456	1.18159	0.232551	5.08099	3.75e-07	2.11e-06			ENSG00000198910	L1CAM	301.443	-1.64589	0.2336	-7.04577	1.84e-12	1.97e-11			ENSG00000106003	LFNG	80.7273	1.18167	0.159111	7.4267	1.11e-13	1.35e-12
ENSG00000132780	NASP	2771.7	1.1805	0.12051	9.79591	1.17e-22	3.02e-21			ENSG00000198515	CNGA1	22.4475	-1.64549	0.297748	-5.52647	3.27e-08	2.1e-07			ENSG00000160201	U2AF1	68.3456	1.18159	0.232551	5.08099	3.75e-07	2.11e-06
ENSG00000139998	RAB15	134.395	1.17872	0.154411	7.63368	2.28e-14	2.95e-13			ENSG00000136826	KLF4	659.465	-1.64515	0.151391	-10.8669	1.66e-27	5.97e-26			ENSG00000132780	NASP	2771.7	1.1805	0.12051	9.79591	1.17e-22	3.02e-21
ENSG00000134256	CD101	20.4813	1.17814	0.302107	3.89975	9.63e-05	0.000369466			ENSG00000164530	PI16	1.33755	-1.64314	0.600413	-2.73669	0.00620612	0.0165549			ENSG00000139998	RAB15	134.395	1.17872	0.154411	7.63368	2.28e-14	2.95e-13
ENSG00000136897	MRPL50	324.106	1.17796	0.116719	10.0923	5.98e-24	1.68e-22			ENSG00000107518	ATRNL1	9.81226	-1.64299	0.367789	-4.46721	7.92e-06	3.64e-05			ENSG00000134256	CD101	20.4813	1.17814	0.302107	3.89975	9.63e-05	0.000369466
ENSG00000269858	EGLN2	74.36	1.17778	0.256773	4.58685	4.5e-06	2.15e-05			ENSG00000090238	YPEL3	46.385	-1.64256	0.236087	-6.95742	3.47e-12	3.59e-11			ENSG00000136897	MRPL50	324.106	1.17796	0.116719	10.0923	5.98e-24	1.68e-22
ENSG00000267858	MZF1-AS1	21.736	1.17758	0.326831	3.60301	0.000314554	0.00110385			ENSG00000037042	TUBG2	106.746	-1.64229	0.14945	-10.9889	4.32e-28	1.61e-26			ENSG00000269858	EGLN2	74.36	1.17778	0.256773	4.58685	4.5e-06	2.15e-05
ENSG00000123374	CDK2	729.299	1.17747	0.0773013	15.2322	2.16e-52	2.94e-50			ENSG00000165475	CRYL1	363.085	-1.6418	0.17272	-9.50555	1.99e-21	4.75e-20			ENSG00000267858	MZF1-AS1	21.736	1.17758	0.326831	3.60301	0.000314554	0.00110385
ENSG00000120049	KCNIP2	8.22167	1.17735	0.380327	3.09562	0.00196402	0.00587418			ENSG00000140600	SH3GL3	14.6608	-1.64171	0.279425	-5.87532	4.22e-09	3.04e-08			ENSG00000123374	CDK2	729.299	1.17747	0.0773013	15.2322	2.16e-52	2.94e-50
ENSG00000118246	FASTKD2	557.563	1.17621	0.111004	10.5962	3.1e-26	1.02e-24			ENSG00000149557	FEZ1	16.3561	-1.63937	0.280254	-5.84957	4.93e-09	3.51e-08			ENSG00000120049	KCNIP2	8.22167	1.17735	0.380327	3.09562	0.00196402	0.00587418
ENSG00000174842	GLMN	163.097	1.17568	0.165678	7.09615	1.28e-12	1.39e-11			ENSG00000102265	TIMP1	2645.66	-1.63897	0.137199	-11.9459	6.82e-33	3.47e-31			ENSG00000118246	FASTKD2	557.563	1.17621	0.111004	10.5962	3.1e-26	1.02e-24
ENSG00000175048	ZDHHC14	122.973	1.17556	0.153146	7.67606	1.64e-14	2.16e-13			ENSG00000026559	KCNG1	384.218	-1.63868	0.128924	-12.7104	5.17e-37	3.28e-35			ENSG00000174842	GLMN	163.097	1.17568	0.165678	7.09615	1.28e-12	1.39e-11
ENSG00000188199	NUTM2B	14.1206	1.17553	0.452695	2.59674	0.00941139	0.0240974			ENSG00000198723	C19orf45	4.96438	-1.63821	0.440549	-3.71856	0.000200362	0.000726261			ENSG00000175048	ZDHHC14	122.973	1.17556	0.153146	7.67606	1.64e-14	2.16e-13
ENSG00000112218	GPR63	62.7985	1.17532	0.222848	5.27406	1.33e-07	7.91e-07			ENSG00000229847	EMX2OS	2.60864	-1.63619	0.546016	-2.99659	0.00273014	0.00790594			ENSG00000188199	NUTM2B	14.1206	1.17553	0.452695	2.59674	0.00941139	0.0240974
ENSG00000118855	MFSD1	223.067	1.17476	0.166931	7.03743	1.96e-12	2.08e-11			ENSG00000184381	PLA2G6	84.312	-1.63597	0.182918	-8.94371	3.76e-19	7.48e-18			ENSG00000112218	GPR63	62.7985	1.17532	0.222848	5.27406	1.33e-07	7.91e-07
ENSG00000277806	RP11-15A1.8	10.5448	1.17328	0.466859	2.51313	0.0119667	0.0296811			ENSG00000115295	CLIP4	244.746	-1.63499	0.132893	-12.303	8.72e-35	5.03e-33			ENSG00000118855	MFSD1	223.067	1.17476	0.166931	7.03743	1.96e-12	2.08e-11
ENSG00000239672	NME1	997.035	1.1728	0.188082	6.23556	4.5e-10	3.66e-09			ENSG00000100814	CCNB1IP1	1166.77	-1.63339	0.092439	-17.6699	7.15e-70	2.21e-67			ENSG00000277806	RP11-15A1.8	10.5448	1.17328	0.466859	2.51313	0.0119667	0.0296811
ENSG00000281013	NDUFA6	28.9702	1.17248	0.251773	4.6569	3.21e-06	1.57e-05			ENSG00000273793	DUSP8	5.0895	-1.63335	0.49665	-3.28873	0.00100639	0.00320019			ENSG00000239672	NME1	997.035	1.1728	0.188082	6.23556	4.5e-10	3.66e-09
ENSG00000169857	AVEN	150.144	1.17237	0.140709	8.33189	7.96e-17	1.3e-15			ENSG00000102796	DHRS12	27.0503	-1.63305	0.232432	-7.02596	2.13e-12	2.25e-11			ENSG00000281013	NDUFA6	28.9702	1.17248	0.251773	4.6569	3.21e-06	1.57e-05
ENSG00000197451	HNRNPAB	2600.63	1.17201	0.103742	11.2974	1.35e-29	5.57e-28			ENSG00000088726	TMEM40	173.65	-1.63302	0.135857	-12.0202	2.78e-33	1.45e-31			ENSG00000169857	AVEN	150.144	1.17237	0.140709	8.33189	7.96e-17	1.3e-15
ENSG00000080819	CPOX	5088.22	1.17193	0.136395	8.59219	8.53e-18	1.51e-16			ENSG00000125510	OPRL1	2.67861	-1.63236	0.487498	-3.34845	0.000812648	0.00263104			ENSG00000197451	HNRNPAB	2600.63	1.17201	0.103742	11.2974	1.35e-29	5.57e-28
ENSG00000167523	SPATA33	227.155	1.17192	0.1061	11.0455	2.31e-28	8.82e-27			ENSG00000134668	SPOCD1	20.9157	-1.63156	0.264497	-6.16853	6.89e-10	5.48e-09			ENSG00000080819	CPOX	5088.22	1.17193	0.136395	8.59219	8.53e-18	1.51e-16
ENSG00000176994	SMCR8	183.707	1.17015	0.21056	5.55733	2.74e-08	1.79e-07			ENSG00000108830	RND2	17.0109	-1.63044	0.267307	-6.0995	1.06e-09	8.27e-09			ENSG00000167523	SPATA33	227.155	1.17192	0.1061	11.0455	2.31e-28	8.82e-27
ENSG00000153560	UBP1	1082.82	1.16999	0.115502	10.1296	4.09e-24	1.17e-22			ENSG00000258057	BCDIN3D-AS1	4.67522	-1.62926	0.47699	-3.41572	0.000636126	0.0021029			ENSG00000176994	SMCR8	183.707	1.17015	0.21056	5.55733	2.74e-08	1.79e-07
ENSG00000244879	GABPB1-AS1	102.524	1.16819	0.197424	5.91715	3.28e-09	2.39e-08			ENSG00000175602	CCDC85B	1851.32	-1.62833	0.197325	-8.25206	1.56e-16	2.46e-15			ENSG00000153560	UBP1	1082.82	1.16999	0.115502	10.1296	4.09e-24	1.17e-22
ENSG00000090447	TFAP4	292.722	1.16764	0.115888	10.0756	7.08e-24	1.98e-22			ENSG00000094755	GABRP	4.84598	-1.62775	0.419071	-3.88418	0.000102675	0.000391814			ENSG00000244879	GABPB1-AS1	102.524	1.16819	0.197424	5.91715	3.28e-09	2.39e-08
ENSG00000052795	FNIP2	118.067	1.1671	0.201315	5.79736	6.74e-09	4.74e-08			ENSG00000162298	SYVN1	830.274	-1.62758	0.227336	-7.15937	8.11e-13	9.01e-12			ENSG00000090447	TFAP4	292.722	1.16764	0.115888	10.0756	7.08e-24	1.98e-22
ENSG00000171960	PPIH	922.111	1.16696	0.153812	7.58691	3.28e-14	4.19e-13			ENSG00000197632	SERPINB2	0.659994	-1.62593	0.598377	-2.71723	0.00658309	0.017441			ENSG00000052795	FNIP2	118.067	1.1671	0.201315	5.79736	6.74e-09	4.74e-08
ENSG00000269949	RP11-738E22.3	9.98439	1.16694	0.382196	3.05324	0.00226387	0.00666489			ENSG00000167772	ANGPTL4	394.927	-1.62531	0.190327	-8.53956	1.35e-17	2.36e-16			ENSG00000171960	PPIH	922.111	1.16696	0.153812	7.58691	3.28e-14	4.19e-13
ENSG00000007952	NOX1	18.3291	1.16587	0.380453	3.06442	0.00218094	0.00645053			ENSG00000169169	CPT1C	69.712	-1.62517	0.187871	-8.65047	5.13e-18	9.25e-17			ENSG00000269949	RP11-738E22.3	9.98439	1.16694	0.382196	3.05324	0.00226387	0.00666489
ENSG00000221539	SNORD99	25.6816	1.16381	0.430946	2.70059	0.00692164	0.0182547			ENSG00000226125	AC098823.3	1.47335	-1.62287	0.603947	-2.68711	0.00720736	0.0189205			ENSG00000007952	NOX1	18.3291	1.16587	0.380453	3.06442	0.00218094	0.00645053
ENSG00000092094	OSGEP	192.117	1.16324	0.133527	8.7117	2.99e-18	5.52e-17			ENSG00000186523	FAM86B1	89.9302	-1.62234	0.150754	-10.7615	5.23e-27	1.82e-25			ENSG00000221539	SNORD99	25.6816	1.16381	0.430946	2.70059	0.00692164	0.0182547
ENSG00000100413	POLR3H	514.743	1.16277	0.103275	11.2589	2.09e-29	8.44e-28			ENSG00000198363	ASPH	3669.89	-1.62203	0.174241	-9.30912	1.29e-20	2.89e-19			ENSG00000092094	OSGEP	192.117	1.16324	0.133527	8.7117	2.99e-18	5.52e-17
ENSG00000111331	OAS3	461.958	1.16162	0.161259	7.20346	5.87e-13	6.65e-12			ENSG00000064932	SBNO2	16.3469	-1.6199	0.277733	-5.83256	5.46e-09	3.88e-08			ENSG00000100413	POLR3H	514.743	1.16277	0.103275	11.2589	2.09e-29	8.44e-28
ENSG00000066279	ASPM	539.236	1.16159	0.200932	5.78102	7.42e-09	5.2e-08			ENSG00000144481	TRPM8	4.37254	-1.6197	0.470724	-3.44087	0.000579854	0.00193358			ENSG00000111331	OAS3	461.958	1.16162	0.161259	7.20346	5.87e-13	6.65e-12
ENSG00000077514	POLD3	164.224	1.16077	0.123107	9.42899	4.14e-21	9.59e-20			ENSG00000164744	SUN3	68.9703	-1.61958	0.172893	-9.36751	7.43e-21	1.69e-19			ENSG00000066279	ASPM	539.236	1.16159	0.200932	5.78102	7.42e-09	5.2e-08
ENSG00000053372	MRTO4	1463.18	1.15926	0.103292	11.2231	3.14e-29	1.24e-27			ENSG00000100299	ARSA	74.5528	-1.6195	0.188146	-8.6077	7.45e-18	1.33e-16			ENSG00000077514	POLD3	164.224	1.16077	0.123107	9.42899	4.14e-21	9.59e-20
ENSG00000160633	SAFB	2526.36	1.15917	0.126277	9.17959	4.33e-20	9.31e-19			ENSG00000213386	RP11-779O18.2	1.303	-1.61871	0.598427	-2.70494	0.00683165	0.0180264			ENSG00000053372	MRTO4	1463.18	1.15926	0.103292	11.2231	3.14e-29	1.24e-27
ENSG00000236397	DDX11L2	11.1818	1.15889	0.355672	3.2583	0.00112083	0.00352729			ENSG00000182585	EPGN	2.19686	-1.61854	0.549583	-2.94502	0.00322931	0.0092157			ENSG00000160633	SAFB	2526.36	1.15917	0.126277	9.17959	4.33e-20	9.31e-19
ENSG00000152583	SPARCL1	5.15455	1.15822	0.49763	2.32748	0.0199396	0.0464345			ENSG00000071242	RPS6KA2	102.681	-1.61809	0.149923	-10.7928	3.72e-27	1.31e-25			ENSG00000236397	DDX11L2	11.1818	1.15889	0.355672	3.2583	0.00112083	0.00352729
ENSG00000124207	CSE1L	2559.91	1.1579	0.0880159	13.1556	1.58e-39	1.15e-37			ENSG00000117600	LPPR4	5.79637	-1.61699	0.430984	-3.75185	0.000175537	0.000642922			ENSG00000152583	SPARCL1	5.15455	1.15822	0.49763	2.32748	0.0199396	0.0464345
ENSG00000273373	RP5-1074L1.4	16.0537	1.1573	0.453037	2.55455	0.0106326	0.026805			ENSG00000187288	CIDEC	2.94301	-1.61633	0.56694	-2.85098	0.00435851	0.0120524			ENSG00000124207	CSE1L	2559.91	1.1579	0.0880159	13.1556	1.58e-39	1.15e-37
ENSG00000164070	HSPA4L	848.344	1.15616	0.153447	7.53458	4.9e-14	6.13e-13			ENSG00000165959	CLMN	185.513	-1.61609	0.148827	-10.8588	1.81e-27	6.5e-26			ENSG00000273373	RP5-1074L1.4	16.0537	1.1573	0.453037	2.55455	0.0106326	0.026805
ENSG00000246465	RP11-57A19.2	14.7777	1.15588	0.270026	4.28064	1.86e-05	8.13e-05			ENSG00000272734	ADIRF-AS1	82.6821	-1.61591	0.212243	-7.61348	2.67e-14	3.43e-13			ENSG00000164070	HSPA4L	848.344	1.15616	0.153447	7.53458	4.9e-14	6.13e-13
ENSG00000228672	PROB1	45.7712	1.15563	0.202046	5.71964	1.07e-08	7.33e-08			ENSG00000185189	NRBP2	64.1403	-1.61545	0.197549	-8.17747	2.9e-16	4.46e-15			ENSG00000246465	RP11-57A19.2	14.7777	1.15588	0.270026	4.28064	1.86e-05	8.13e-05
ENSG00000169710	FASN	8750.61	1.15483	0.19374	5.96074	2.51e-09	1.86e-08			ENSG00000115525	ST3GAL5	113.645	-1.61423	0.134724	-11.9818	4.43e-33	2.28e-31			ENSG00000228672	PROB1	45.7712	1.15563	0.202046	5.71964	1.07e-08	7.33e-08
ENSG00000103042	SLC38A7	149.274	1.15476	0.212858	5.42499	5.8e-08	3.61e-07			ENSG00000113448	PDE4D	8.03617	-1.61285	0.343786	-4.69143	2.71e-06	1.34e-05			ENSG00000169710	FASN	8750.61	1.15483	0.19374	5.96074	2.51e-09	1.86e-08
ENSG00000240449	RP4-584D14.5	4.5262	1.15466	0.449137	2.57085	0.010145	0.0257176			ENSG00000249923	XXbac-B444P24.8	0.755195	-1.61144	0.602138	-2.67619	0.00744638	0.0194941			ENSG00000103042	SLC38A7	149.274	1.15476	0.212858	5.42499	5.8e-08	3.61e-07
ENSG00000102393	GLA	1017.79	1.15447	0.119017	9.70005	3.01e-22	7.59e-21			ENSG00000006327	TNFRSF12A	3170.43	-1.60918	0.121235	-13.2732	3.31e-40	2.48e-38			ENSG00000240449	RP4-584D14.5	4.5262	1.15466	0.449137	2.57085	0.010145	0.0257176
ENSG00000198039	ZNF273	171.931	1.15404	0.176625	6.53384	6.41e-11	5.76e-10			ENSG00000050426	LETMD1	443.13	-1.60908	0.0916123	-17.564	4.65e-69	1.32e-66			ENSG00000102393	GLA	1017.79	1.15447	0.119017	9.70005	3.01e-22	7.59e-21
ENSG00000049618	ARID1B	365.16	1.15384	0.166625	6.92481	4.37e-12	4.47e-11			ENSG00000244219	GS1-259H13.2	28.4853	-1.60767	0.278073	-5.78145	7.41e-09	5.19e-08			ENSG00000198039	ZNF273	171.931	1.15404	0.176625	6.53384	6.41e-11	5.76e-10
ENSG00000214110	LDHAP4	61.4495	1.15371	0.200427	5.75623	8.6e-09	5.97e-08			ENSG00000130592	LSP1	1.3439	-1.6066	0.587757	-2.73345	0.00626746	0.0167011			ENSG00000049618	ARID1B	365.16	1.15384	0.166625	6.92481	4.37e-12	4.47e-11
ENSG00000009954	BAZ1B	1579.21	1.15148	0.166482	6.91653	4.63e-12	4.73e-11			ENSG00000274976	RP11-8P13.5	2.98613	-1.60581	0.561374	-2.86051	0.00422966	0.0117362			ENSG00000214110	LDHAP4	61.4495	1.15371	0.200427	5.75623	8.6e-09	5.97e-08
ENSG00000101158	NELFCD	907.543	1.15009	0.0990522	11.6109	3.63e-31	1.67e-29			ENSG00000104856	RELB	364.282	-1.60507	0.128376	-12.5028	7.21e-36	4.38e-34			ENSG00000009954	BAZ1B	1579.21	1.15148	0.166482	6.91653	4.63e-12	4.73e-11
ENSG00000152253	SPC25	43.918	1.14972	0.208913	5.50333	3.73e-08	2.38e-07			ENSG00000155093	PTPRN2	50.8448	-1.60487	0.177724	-9.03013	1.71e-19	3.51e-18			ENSG00000101158	NELFCD	907.543	1.15009	0.0990522	11.6109	3.63e-31	1.67e-29
ENSG00000213625	LEPROT	302.952	1.14923	0.119774	9.59498	8.39e-22	2.05e-20			ENSG00000139112	GABARAPL1	958.932	-1.60483	0.11378	-14.1046	3.56e-45	3.55e-43			ENSG00000152253	SPC25	43.918	1.14972	0.208913	5.50333	3.73e-08	2.38e-07
ENSG00000152147	GEMIN6	244.684	1.14906	0.139673	8.22678	1.92e-16	3.02e-15			ENSG00000125148	MT2A	4958.19	-1.60478	0.153917	-10.4263	1.88e-25	5.92e-24			ENSG00000213625	LEPROT	302.952	1.14923	0.119774	9.59498	8.39e-22	2.05e-20
ENSG00000123416	TUBA1B	2405.23	1.14874	0.207944	5.52428	3.31e-08	2.13e-07			ENSG00000164463	CREBRF	146.399	-1.60477	0.212212	-7.5621	3.97e-14	5.01e-13			ENSG00000152147	GEMIN6	244.684	1.14906	0.139673	8.22678	1.92e-16	3.02e-15
ENSG00000144354	CDCA7	522.394	1.14864	0.134691	8.52802	1.49e-17	2.59e-16			ENSG00000260625	RP11-452L6.7	1.82962	-1.60216	0.589536	-2.71767	0.0065743	0.0174216			ENSG00000123416	TUBA1B	2405.23	1.14874	0.207944	5.52428	3.31e-08	2.13e-07
ENSG00000188807	TMEM201	528.966	1.14856	0.135532	8.47445	2.36e-17	4.04e-16			ENSG00000230650	AC112229.1	2.27458	-1.60194	0.557719	-2.87231	0.0040748	0.0113559			ENSG00000144354	CDCA7	522.394	1.14864	0.134691	8.52802	1.49e-17	2.59e-16
ENSG00000180185	FAHD1	247.165	1.14798	0.133284	8.61306	7.11e-18	1.27e-16			ENSG00000188282	RUFY4	0.873321	-1.60192	0.605797	-2.64431	0.0081858	0.0212215			ENSG00000188807	TMEM201	528.966	1.14856	0.135532	8.47445	2.36e-17	4.04e-16
ENSG00000136104	RNASEH2B	293.311	1.14728	0.102665	11.175	5.41e-29	2.11e-27			ENSG00000183691	NOG	8.32172	-1.60191	0.361176	-4.43527	9.2e-06	4.19e-05			ENSG00000180185	FAHD1	247.165	1.14798	0.133284	8.61306	7.11e-18	1.27e-16
ENSG00000237594	AP000251.3	5.77375	1.14633	0.486543	2.35608	0.0184691	0.0434428			ENSG00000162069	CCDC64B	81.8576	-1.60119	0.169111	-9.46826	2.85e-21	6.69e-20			ENSG00000136104	RNASEH2B	293.311	1.14728	0.102665	11.175	5.41e-29	2.11e-27
ENSG00000165572	KBTBD6	302.064	1.14596	0.172218	6.6541	2.85e-11	2.67e-10			ENSG00000275964	RP11-61K9.3	16.5001	-1.60102	0.357878	-4.47365	7.69e-06	3.54e-05			ENSG00000237594	AP000251.3	5.77375	1.14633	0.486543	2.35608	0.0184691	0.0434428
ENSG00000171241	SHCBP1	512.242	1.14587	0.118553	9.66542	4.23e-22	1.05e-20			ENSG00000163082	SGPP2	33.4753	-1.60086	0.2855	-5.60723	2.06e-08	1.36e-07			ENSG00000165572	KBTBD6	302.064	1.14596	0.172218	6.6541	2.85e-11	2.67e-10
ENSG00000078900	TP73	157.493	1.14561	0.177846	6.44159	1.18e-10	1.03e-09			ENSG00000277999	RP11-426C22.8	1.25503	-1.60067	0.599999	-2.66779	0.00763526	0.0199591			ENSG00000171241	SHCBP1	512.242	1.14587	0.118553	9.66542	4.23e-22	1.05e-20
ENSG00000207383	Y_RNA	15.3363	1.14406	0.375707	3.04509	0.00232613	0.00682397			ENSG00000182021	RP11-381O7.3	5.60306	-1.60063	0.420821	-3.8036	0.00014261	0.000531957			ENSG00000078900	TP73	157.493	1.14561	0.177846	6.44159	1.18e-10	1.03e-09
ENSG00000268516	CTD-3138B18.5	7.94519	1.14341	0.387466	2.951	0.0031675	0.00906514			ENSG00000125726	CD70	12.4249	-1.60017	0.364818	-4.38622	1.15e-05	5.17e-05			ENSG00000207383	Y_RNA	15.3363	1.14406	0.375707	3.04509	0.00232613	0.00682397
ENSG00000153914	SREK1	673.59	1.14332	0.162077	7.0542	1.74e-12	1.86e-11			ENSG00000166343	MSS51	9.12465	-1.60014	0.397621	-4.02428	5.72e-05	0.0002288			ENSG00000268516	CTD-3138B18.5	7.94519	1.14341	0.387466	2.951	0.0031675	0.00906514
ENSG00000166813	KIF7	7.46916	1.14284	0.406131	2.81397	0.00489339	0.0133559			ENSG00000129538	RNASE1	49.6269	-1.59983	0.333819	-4.7925	1.65e-06	8.42e-06			ENSG00000153914	SREK1	673.59	1.14332	0.162077	7.0542	1.74e-12	1.86e-11
ENSG00000197774	EME2	53.973	1.14284	0.245895	4.64765	3.36e-06	1.64e-05			ENSG00000182545	RNASE10	7.27588	-1.5984	0.464272	-3.44281	0.000575703	0.00192065			ENSG00000166813	KIF7	7.46916	1.14284	0.406131	2.81397	0.00489339	0.0133559
ENSG00000118961	LDAH	336.387	1.14256	0.106419	10.7365	6.86e-27	2.35e-25			ENSG00000251281	CTD-2066L21.2	0.680765	-1.59762	0.600053	-2.66247	0.00775702	0.0202371			ENSG00000197774	EME2	53.973	1.14284	0.245895	4.64765	3.36e-06	1.64e-05
ENSG00000138411	HECW2	19.0402	1.14185	0.290508	3.93053	8.48e-05	0.000328819			ENSG00000168672	FAM84B	779.742	-1.59753	0.161074	-9.91799	3.48e-23	9.28e-22			ENSG00000118961	LDAH	336.387	1.14256	0.106419	10.7365	6.86e-27	2.35e-25
ENSG00000268089	GABRQ	130.659	1.14097	0.174698	6.5311	6.53e-11	5.86e-10			ENSG00000074935	TUBE1	278.941	-1.59713	0.165249	-9.66498	4.25e-22	1.06e-20			ENSG00000138411	HECW2	19.0402	1.14185	0.290508	3.93053	8.48e-05	0.000328819
ENSG00000168411	RFWD3	1590.32	1.14046	0.119426	9.54945	1.3e-21	3.16e-20			ENSG00000205517	RGL3	211.634	-1.59594	0.135361	-11.7902	4.38e-32	2.14e-30			ENSG00000268089	GABRQ	130.659	1.14097	0.174698	6.5311	6.53e-11	5.86e-10
ENSG00000163032	VSNL1	76.7389	1.14029	0.155673	7.32494	2.39e-13	2.83e-12			ENSG00000100994	PYGB	1883.67	-1.59537	0.133098	-11.9864	4.19e-33	2.16e-31			ENSG00000168411	RFWD3	1590.32	1.14046	0.119426	9.54945	1.3e-21	3.16e-20
ENSG00000151164	RAD9B	4.82166	1.13984	0.485828	2.34618	0.0189668	0.0444893			ENSG00000003400	CASP10	46.1008	-1.59352	0.180798	-8.81382	1.21e-18	2.29e-17			ENSG00000163032	VSNL1	76.7389	1.14029	0.155673	7.32494	2.39e-13	2.83e-12
ENSG00000013810	TACC3	2123.03	1.1393	0.106744	10.6732	1.36e-26	4.56e-25			ENSG00000128340	RAC2	513.031	-1.59346	0.105717	-15.0729	2.44e-51	3.15e-49			ENSG00000151164	RAD9B	4.82166	1.13984	0.485828	2.34618	0.0189668	0.0444893
ENSG00000139645	ANKRD52	829.373	1.13914	0.181036	6.29233	3.13e-10	2.6e-09			ENSG00000267750	RUNDC3A-AS1	11.1976	-1.59323	0.342725	-4.64871	3.34e-06	1.63e-05			ENSG00000013810	TACC3	2123.03	1.1393	0.106744	10.6732	1.36e-26	4.56e-25
ENSG00000067369	TP53BP1	227.911	1.13896	0.239445	4.75667	1.97e-06	9.93e-06			ENSG00000188177	ZC3H6	67.2586	-1.5927	0.213705	-7.45281	9.14e-14	1.11e-12			ENSG00000139645	ANKRD52	829.373	1.13914	0.181036	6.29233	3.13e-10	2.6e-09
ENSG00000248487	ABHD14A	90.0208	1.13886	0.207129	5.49834	3.83e-08	2.45e-07			ENSG00000131711	MAP1B	455.353	-1.59194	0.178051	-8.94095	3.86e-19	7.64e-18			ENSG00000067369	TP53BP1	227.911	1.13896	0.239445	4.75667	1.97e-06	9.93e-06
ENSG00000163762	TM4SF18	106.45	1.13864	0.164128	6.93751	3.99e-12	4.1e-11			ENSG00000105523	FAM83E	12.2734	-1.59143	0.438078	-3.63276	0.000280405	0.000991455			ENSG00000248487	ABHD14A	90.0208	1.13886	0.207129	5.49834	3.83e-08	2.45e-07
ENSG00000147400	CETN2	314.629	1.13819	0.119552	9.52049	1.72e-21	4.12e-20			ENSG00000107960	OBFC1	292.26	-1.59099	0.134054	-11.8682	1.73e-32	8.57e-31			ENSG00000163762	TM4SF18	106.45	1.13864	0.164128	6.93751	3.99e-12	4.1e-11
ENSG00000118655	DCLRE1B	303.901	1.13732	0.115475	9.84911	6.92e-23	1.81e-21			ENSG00000222047	C10orf55	1.71149	-1.59075	0.579648	-2.74434	0.00606332	0.0162187			ENSG00000147400	CETN2	314.629	1.13819	0.119552	9.52049	1.72e-21	4.12e-20
ENSG00000198176	TFDP1	2065.98	1.13721	0.0824061	13.8001	2.55e-43	2.29e-41			ENSG00000182158	CREB3L2	562.103	-1.59042	0.164496	-9.66845	4.11e-22	1.03e-20			ENSG00000118655	DCLRE1B	303.901	1.13732	0.115475	9.84911	6.92e-23	1.81e-21
ENSG00000196236	XPNPEP3	410.119	1.13372	0.104415	10.8577	1.83e-27	6.56e-26			ENSG00000153208	MERTK	78.4225	-1.59006	0.220597	-7.208	5.68e-13	6.45e-12			ENSG00000198176	TFDP1	2065.98	1.13721	0.0824061	13.8001	2.55e-43	2.29e-41
ENSG00000106327	TFR2	88.8335	1.13204	0.147074	7.69708	1.39e-14	1.84e-13			ENSG00000144642	RBMS3	1.11169	-1.58976	0.603982	-2.63214	0.00848487	0.0219428			ENSG00000196236	XPNPEP3	410.119	1.13372	0.104415	10.8577	1.83e-27	6.56e-26
ENSG00000143368	SF3B4	2124.04	1.13182	0.134745	8.39972	4.48e-17	7.44e-16			ENSG00000271522	RP11-36B6.1	8.75618	-1.58906	0.52183	-3.04517	0.00232551	0.00682397			ENSG00000106327	TFR2	88.8335	1.13204	0.147074	7.69708	1.39e-14	1.84e-13
ENSG00000254470	AP5B1	406.185	1.13104	0.11638	9.71856	2.51e-22	6.38e-21			ENSG00000108370	RGS9	57.9425	-1.58894	0.178775	-8.88795	6.22e-19	1.21e-17			ENSG00000143368	SF3B4	2124.04	1.13182	0.134745	8.39972	4.48e-17	7.44e-16
ENSG00000174744	BRMS1	1166.17	1.13094	0.13805	8.19221	2.56e-16	3.97e-15			ENSG00000188732	FAM221A	3.01123	-1.58791	0.544535	-2.91609	0.00354449	0.01002			ENSG00000254470	AP5B1	406.185	1.13104	0.11638	9.71856	2.51e-22	6.38e-21
ENSG00000182544	MFSD5	493.685	1.13093	0.129903	8.70592	3.15e-18	5.8e-17			ENSG00000249867	RP11-115J23.1	0.590078	-1.58774	0.592883	-2.678	0.00740627	0.0193942			ENSG00000174744	BRMS1	1166.17	1.13094	0.13805	8.19221	2.56e-16	3.97e-15
ENSG00000154165	GPR15	24.1697	1.12934	0.216299	5.22118	1.78e-07	1.04e-06			ENSG00000255090	MIR100HG	10.7268	-1.58761	0.347533	-4.56821	4.92e-06	2.34e-05			ENSG00000182544	MFSD5	493.685	1.13093	0.129903	8.70592	3.15e-18	5.8e-17
ENSG00000112110	MRPL18	2373.7	1.12926	0.110306	10.2375	1.35e-24	4.01e-23			ENSG00000105270	CLIP3	3.48985	-1.58726	0.50441	-3.14676	0.00165091	0.00502413			ENSG00000154165	GPR15	24.1697	1.12934	0.216299	5.22118	1.78e-07	1.04e-06
ENSG00000101811	CSTF2	467.029	1.12862	0.0949294	11.8891	1.35e-32	6.72e-31			ENSG00000070729	CNGB1	0.860935	-1.58712	0.612451	-2.59142	0.00955798	0.0244089			ENSG00000112110	MRPL18	2373.7	1.12926	0.110306	10.2375	1.35e-24	4.01e-23
ENSG00000101871	MID1	515.784	1.12812	0.126227	8.93722	3.99e-19	7.89e-18			ENSG00000167123	CERCAM	362.3	-1.58698	0.122584	-12.946	2.47e-38	1.71e-36			ENSG00000101811	CSTF2	467.029	1.12862	0.0949294	11.8891	1.35e-32	6.72e-31
ENSG00000173041	ZNF680	211.09	1.12729	0.170861	6.59769	4.18e-11	3.83e-10			ENSG00000187134	AKR1C1	14.1102	-1.58599	0.350203	-4.52878	5.93e-06	2.78e-05			ENSG00000101871	MID1	515.784	1.12812	0.126227	8.93722	3.99e-19	7.89e-18
ENSG00000259781	RP11-673C5.1	245.152	1.12641	0.138294	8.14502	3.79e-16	5.78e-15			ENSG00000117266	CDK18	148.651	-1.58556	0.147793	-10.7282	7.5e-27	2.57e-25			ENSG00000173041	ZNF680	211.09	1.12729	0.170861	6.59769	4.18e-11	3.83e-10
ENSG00000017483	SLC38A5	871.71	1.12578	0.133165	8.45405	2.81e-17	4.78e-16			ENSG00000142530	FAM71E1	303.562	-1.58519	0.148906	-10.6456	1.83e-26	6.07e-25			ENSG00000259781	RP11-673C5.1	245.152	1.12641	0.138294	8.14502	3.79e-16	5.78e-15
ENSG00000234912	SNHG20	75.2133	1.12532	0.230066	4.89129	1e-06	5.29e-06			ENSG00000022267	FHL1	200.157	-1.58438	0.114811	-13.7999	2.55e-43	2.29e-41			ENSG00000017483	SLC38A5	871.71	1.12578	0.133165	8.45405	2.81e-17	4.78e-16
ENSG00000115840	SLC25A12	193.649	1.12517	0.117625	9.56577	1.11e-21	2.72e-20			ENSG00000260941	LINC00622	8.22417	-1.58339	0.438456	-3.61127	0.000304696	0.00107248			ENSG00000234912	SNHG20	75.2133	1.12532	0.230066	4.89129	1e-06	5.29e-06
ENSG00000138074	SLC5A6	597.11	1.12449	0.140821	7.98526	1.4e-15	2.04e-14			ENSG00000267073	AC005256.1	37.4992	-1.58211	0.263728	-5.99901	1.99e-09	1.5e-08			ENSG00000115840	SLC25A12	193.649	1.12517	0.117625	9.56577	1.11e-21	2.72e-20
ENSG00000107371	EXOSC3	317.925	1.12365	0.111114	10.1126	4.86e-24	1.38e-22			ENSG00000150782	IL18	237.229	-1.58184	0.129011	-12.2613	1.46e-34	8.24e-33			ENSG00000138074	SLC5A6	597.11	1.12449	0.140821	7.98526	1.4e-15	2.04e-14
ENSG00000234160	RP11-613M10.6	37.2829	1.12216	0.230792	4.86223	1.16e-06	6.05e-06			ENSG00000113140	SPARC	3.66945	-1.58118	0.536522	-2.9471	0.00320768	0.0091602			ENSG00000107371	EXOSC3	317.925	1.12365	0.111114	10.1126	4.86e-24	1.38e-22
ENSG00000112541	PDE10A	6.2984	1.12214	0.437918	2.56245	0.0103936	0.0262655			ENSG00000177103	DSCAML1	0.642358	-1.58088	0.605906	-2.60912	0.00907753	0.023315			ENSG00000234160	RP11-613M10.6	37.2829	1.12216	0.230792	4.86223	1.16e-06	6.05e-06
ENSG00000268756	AC104534.2	46.1787	1.12191	0.243442	4.60853	4.06e-06	1.95e-05			ENSG00000210151	MT-TS1	1.32897	-1.58065	0.603517	-2.61907	0.00881711	0.0227127			ENSG00000112541	PDE10A	6.2984	1.12214	0.437918	2.56245	0.0103936	0.0262655
ENSG00000187605	TET3	195.098	1.1215	0.253597	4.42237	9.76e-06	4.43e-05			ENSG00000173482	PTPRM	87.1218	-1.58013	0.187785	-8.4146	3.94e-17	6.61e-16			ENSG00000268756	AC104534.2	46.1787	1.12191	0.243442	4.60853	4.06e-06	1.95e-05
ENSG00000253352	TUG1	292.186	1.12093	0.177541	6.3136	2.73e-10	2.28e-09			ENSG00000170689	HOXB9	248.609	-1.57989	0.123957	-12.7454	3.31e-37	2.14e-35			ENSG00000187605	TET3	195.098	1.1215	0.253597	4.42237	9.76e-06	4.43e-05
ENSG00000135314	KHDC1	125.619	1.12064	0.155946	7.18606	6.67e-13	7.49e-12			ENSG00000054179	ENTPD2	200.411	-1.57983	0.162629	-9.71436	2.62e-22	6.63e-21			ENSG00000253352	TUG1	292.186	1.12093	0.177541	6.3136	2.73e-10	2.28e-09
ENSG00000270127	RP11-526I2.5	11.5502	1.12047	0.361634	3.09837	0.0019459	0.00582579			ENSG00000101842	VSIG1	2.31169	-1.57953	0.566112	-2.79015	0.00526842	0.0142647			ENSG00000135314	KHDC1	125.619	1.12064	0.155946	7.18606	6.67e-13	7.49e-12
ENSG00000171004	HS6ST2	309.2	1.12039	0.149376	7.50046	6.36e-14	7.86e-13			ENSG00000182578	CSF1R	5.33716	-1.57944	0.398573	-3.96274	7.41e-05	0.000290877			ENSG00000270127	RP11-526I2.5	11.5502	1.12047	0.361634	3.09837	0.0019459	0.00582579
ENSG00000090674	MCOLN1	213.955	1.12017	0.170844	6.55671	5.5e-11	4.98e-10			ENSG00000233559	AC016831.7	22.4767	-1.57897	0.276814	-5.7041	1.17e-08	7.99e-08			ENSG00000171004	HS6ST2	309.2	1.12039	0.149376	7.50046	6.36e-14	7.86e-13
ENSG00000111665	CDCA3	386.527	1.11939	0.11545	9.69587	3.14e-22	7.9e-21			ENSG00000135480	KRT7	12.2427	-1.57817	0.335396	-4.70539	2.53e-06	1.26e-05			ENSG00000090674	MCOLN1	213.955	1.12017	0.170844	6.55671	5.5e-11	4.98e-10
ENSG00000138030	KHK	62.0611	1.11926	0.16226	6.89793	5.28e-12	5.35e-11			ENSG00000100271	TTLL1	38.4229	-1.57713	0.207261	-7.60939	2.75e-14	3.54e-13			ENSG00000111665	CDCA3	386.527	1.11939	0.11545	9.69587	3.14e-22	7.9e-21
ENSG00000279443	RP4-669K10.8	31.7435	1.11884	0.283292	3.94941	7.83e-05	0.000305729			ENSG00000166780	C16orf45	14.4165	-1.57503	0.325284	-4.84201	1.29e-06	6.67e-06			ENSG00000138030	KHK	62.0611	1.11926	0.16226	6.89793	5.28e-12	5.35e-11
ENSG00000184207	PGP	460.395	1.11872	0.141741	7.89266	2.96e-15	4.16e-14			ENSG00000135114	OASL	291.692	-1.57493	0.113663	-13.8562	1.17e-43	1.1e-41			ENSG00000279443	RP4-669K10.8	31.7435	1.11884	0.283292	3.94941	7.83e-05	0.000305729
ENSG00000126945	HNRNPH2	859.622	1.11838	0.116558	9.59505	8.39e-22	2.05e-20			ENSG00000146278	PNRC1	535.911	-1.57365	0.165903	-9.48533	2.42e-21	5.71e-20			ENSG00000184207	PGP	460.395	1.11872	0.141741	7.89266	2.96e-15	4.16e-14
ENSG00000136111	TBC1D4	291.767	1.11817	0.129699	8.62123	6.62e-18	1.18e-16			ENSG00000279010	RP5-1039K5.19	57.0363	-1.57347	0.258816	-6.0795	1.21e-09	9.32e-09			ENSG00000126945	HNRNPH2	859.622	1.11838	0.116558	9.59505	8.39e-22	2.05e-20
ENSG00000227057	WDR46	24.0386	1.11716	0.285749	3.90959	9.25e-05	0.000355909			ENSG00000138378	STAT4	27.0603	-1.57294	0.280273	-5.61217	2e-08	1.32e-07			ENSG00000136111	TBC1D4	291.767	1.11817	0.129699	8.62123	6.62e-18	1.18e-16
ENSG00000112208	BAG2	739.022	1.11538	0.153524	7.26515	3.73e-13	4.31e-12			ENSG00000197568	HHLA3	157.106	-1.57247	0.17563	-8.95328	3.45e-19	6.88e-18			ENSG00000227057	WDR46	24.0386	1.11716	0.285749	3.90959	9.25e-05	0.000355909
ENSG00000269343	ZNF587B	79.5817	1.11524	0.163701	6.81266	9.58e-12	9.45e-11			ENSG00000111981	ULBP1	221.119	-1.57206	0.137304	-11.4495	2.36e-30	1.03e-28			ENSG00000112208	BAG2	739.022	1.11538	0.153524	7.26515	3.73e-13	4.31e-12
ENSG00000196678	ERI2	139.131	1.11485	0.16587	6.72122	1.8e-11	1.72e-10			ENSG00000137936	BCAR3	445.274	-1.57206	0.105515	-14.8988	3.35e-50	4.05e-48			ENSG00000269343	ZNF587B	79.5817	1.11524	0.163701	6.81266	9.58e-12	9.45e-11
ENSG00000184661	CDCA2	617.632	1.11395	0.117723	9.46247	3.01e-21	7.04e-20			ENSG00000134321	RSAD2	4.60523	-1.57075	0.435797	-3.60432	0.000312966	0.00109901			ENSG00000196678	ERI2	139.131	1.11485	0.16587	6.72122	1.8e-11	1.72e-10
ENSG00000160131	VMA21	713.486	1.11389	0.0952968	11.6886	1.46e-31	6.87e-30			ENSG00000232386	RP11-66B24.2	2.99334	-1.57048	0.552522	-2.84238	0.00447787	0.0123402			ENSG00000184661	CDCA2	617.632	1.11395	0.117723	9.46247	3.01e-21	7.04e-20
ENSG00000100567	PSMA3	2009.28	1.11372	0.0993317	11.2121	3.56e-29	1.4e-27			ENSG00000237118	CYP2F2P	1.6947	-1.56994	0.575953	-2.72581	0.00641437	0.0170579			ENSG00000160131	VMA21	713.486	1.11389	0.0952968	11.6886	1.46e-31	6.87e-30
ENSG00000179958	DCTPP1	1046.6	1.11347	0.178586	6.2349	4.52e-10	3.67e-09			ENSG00000274750	HIST1H3E	6.9804	-1.56924	0.455631	-3.44411	0.000572942	0.00191205			ENSG00000100567	PSMA3	2009.28	1.11372	0.0993317	11.2121	3.56e-29	1.4e-27
ENSG00000149201	CCDC81	13.1186	1.11332	0.392731	2.83481	0.00458534	0.0126034			ENSG00000122432	SPATA1	6.451	-1.56895	0.513254	-3.05686	0.00223667	0.00659312			ENSG00000179958	DCTPP1	1046.6	1.11347	0.178586	6.2349	4.52e-10	3.67e-09
ENSG00000143458	GABPB2	80.2934	1.11298	0.213981	5.20129	1.98e-07	1.15e-06			ENSG00000274320	GOLGA6L9	4.15076	-1.56832	0.494028	-3.17455	0.00150068	0.00460759			ENSG00000149201	CCDC81	13.1186	1.11332	0.392731	2.83481	0.00458534	0.0126034
ENSG00000090273	NUDC	5062.38	1.11246	0.133801	8.3143	9.23e-17	1.49e-15			ENSG00000171798	KNDC1	56.442	-1.56793	0.176378	-8.88959	6.13e-19	1.19e-17			ENSG00000143458	GABPB2	80.2934	1.11298	0.213981	5.20129	1.98e-07	1.15e-06
ENSG00000214026	MRPL23	347.844	1.11203	0.164566	6.75737	1.41e-11	1.36e-10			ENSG00000253368	TRNP1	362.414	-1.56619	0.111707	-14.0206	1.17e-44	1.13e-42			ENSG00000090273	NUDC	5062.38	1.11246	0.133801	8.3143	9.23e-17	1.49e-15
ENSG00000145860	RNF145	1392.76	1.11138	0.137176	8.10185	5.41e-16	8.11e-15			ENSG00000105707	HPN	1.43194	-1.56616	0.569246	-2.75129	0.00593602	0.0159207			ENSG00000214026	MRPL23	347.844	1.11203	0.164566	6.75737	1.41e-11	1.36e-10
ENSG00000043143	JADE2	213.884	1.11129	0.13395	8.29634	1.07e-16	1.72e-15			ENSG00000253326	RP11-261C10.7	3.55264	-1.56596	0.50576	-3.09625	0.00195984	0.0058642			ENSG00000145860	RNF145	1392.76	1.11138	0.137176	8.10185	5.41e-16	8.11e-15
ENSG00000229267	AC072062.1	6.2961	1.11107	0.446977	2.48575	0.0129279	0.0317286			ENSG00000172264	MACROD2	6.34414	-1.56521	0.457468	-3.42147	0.000622844	0.00206355			ENSG00000043143	JADE2	213.884	1.11129	0.13395	8.29634	1.07e-16	1.72e-15
ENSG00000134940	ACRV1	10.8031	1.11087	0.425218	2.61247	0.00898912	0.023108			ENSG00000125652	ALKBH7	240.746	-1.56502	0.18885	-8.28715	1.16e-16	1.86e-15			ENSG00000229267	AC072062.1	6.2961	1.11107	0.446977	2.48575	0.0129279	0.0317286
ENSG00000007376	RPUSD1	968.2	1.11061	0.107113	10.3686	3.45e-25	1.07e-23			ENSG00000221883	ARIH2OS	14.5136	-1.56466	0.376006	-4.16125	3.17e-05	0.000132892			ENSG00000134940	ACRV1	10.8031	1.11087	0.425218	2.61247	0.00898912	0.023108
ENSG00000183718	TRIM52	32.7644	1.11059	0.247366	4.48969	7.13e-06	3.3e-05			ENSG00000103253	HAGHL	188.775	-1.56438	0.201584	-7.76042	8.46e-15	1.15e-13			ENSG00000007376	RPUSD1	968.2	1.11061	0.107113	10.3686	3.45e-25	1.07e-23
ENSG00000007923	DNAJC11	382.39	1.10939	0.213015	5.20805	1.91e-07	1.11e-06			ENSG00000268686	AC010524.2	4.20487	-1.56411	0.469633	-3.33049	0.000866931	0.00279132			ENSG00000183718	TRIM52	32.7644	1.11059	0.247366	4.48969	7.13e-06	3.3e-05
ENSG00000197771	MCMBP	2123.4	1.10938	0.104696	10.5962	3.1e-26	1.02e-24			ENSG00000007384	RHBDF1	152.903	-1.56411	0.190014	-8.23155	1.85e-16	2.9e-15			ENSG00000007923	DNAJC11	382.39	1.10939	0.213015	5.20805	1.91e-07	1.11e-06
ENSG00000127989	MTERF1	162.496	1.10849	0.116682	9.50006	2.1e-21	4.98e-20			ENSG00000041515	MYO16	4.11478	-1.56322	0.541751	-2.88549	0.00390805	0.0109317			ENSG00000197771	MCMBP	2123.4	1.10938	0.104696	10.5962	3.1e-26	1.02e-24
ENSG00000262712	RP11-295D4.1	12.9508	1.10789	0.355068	3.12021	0.0018072	0.005454			ENSG00000206559	ZCWPW2	13.2795	-1.56312	0.377663	-4.13893	3.49e-05	0.000145246			ENSG00000127989	MTERF1	162.496	1.10849	0.116682	9.50006	2.1e-21	4.98e-20
ENSG00000254595	CTD-2010I16.1	6.77904	1.10771	0.471677	2.34846	0.0188514	0.0442529			ENSG00000182327	GLTPD2	4.26821	-1.56229	0.503057	-3.10559	0.00189897	0.00570233			ENSG00000262712	RP11-295D4.1	12.9508	1.10789	0.355068	3.12021	0.0018072	0.005454
ENSG00000143569	UBAP2L	1890.33	1.10715	0.11929	9.28113	1.68e-20	3.72e-19			ENSG00000137976	DNASE2B	3.14209	-1.56189	0.482293	-3.23846	0.00120177	0.00376119			ENSG00000254595	CTD-2010I16.1	6.77904	1.10771	0.471677	2.34846	0.0188514	0.0442529
ENSG00000166226	CCT2	5237.1	1.10665	0.10895	10.1574	3.07e-24	8.94e-23			ENSG00000135842	FAM129A	346.512	-1.56174	0.189885	-8.2247	1.96e-16	3.07e-15			ENSG00000143569	UBAP2L	1890.33	1.10715	0.11929	9.28113	1.68e-20	3.72e-19
ENSG00000164209	SLC25A46	407.639	1.10654	0.172229	6.4248	1.32e-10	1.15e-09			ENSG00000271913	RP1-111C20.4	7.42438	-1.56171	0.444289	-3.51508	0.000439619	0.00150215			ENSG00000166226	CCT2	5237.1	1.10665	0.10895	10.1574	3.07e-24	8.94e-23
ENSG00000124541	RRP36	671.346	1.10629	0.0878276	12.5961	2.22e-36	1.36e-34			ENSG00000229431	RP1-92O14.6	2.97015	-1.56148	0.574005	-2.72032	0.00652181	0.0172978			ENSG00000164209	SLC25A46	407.639	1.10654	0.172229	6.4248	1.32e-10	1.15e-09
ENSG00000169045	HNRNPH1	3539.59	1.1054	0.118878	9.29862	1.42e-20	3.17e-19			ENSG00000236366	RP11-440G9.1	0.860632	-1.56147	0.603541	-2.58718	0.00967645	0.0246845			ENSG00000124541	RRP36	671.346	1.10629	0.0878276	12.5961	2.22e-36	1.36e-34
ENSG00000067646	ZFY	82.2719	1.10482	0.266044	4.15277	3.28e-05	0.000137524			ENSG00000130303	BST2	27.314	-1.56014	0.237293	-6.57473	4.87e-11	4.44e-10			ENSG00000169045	HNRNPH1	3539.59	1.1054	0.118878	9.29862	1.42e-20	3.17e-19
ENSG00000186687	LYRM7	179.09	1.10391	0.168468	6.5526	5.65e-11	5.11e-10			ENSG00000233593	RP4-665J23.1	29.4041	-1.55971	0.235745	-6.61611	3.69e-11	3.42e-10			ENSG00000067646	ZFY	82.2719	1.10482	0.266044	4.15277	3.28e-05	0.000137524
ENSG00000198846	TOX	4.68187	1.1038	0.451976	2.44217	0.0145994	0.0352914			ENSG00000053918	KCNQ1	48.1945	-1.55941	0.176335	-8.84347	9.28e-19	1.78e-17			ENSG00000186687	LYRM7	179.09	1.10391	0.168468	6.5526	5.65e-11	5.11e-10
ENSG00000213024	NUP62	1414.68	1.10349	0.0997934	11.0577	2.01e-28	7.72e-27			ENSG00000170667	RASA4B	0.999721	-1.55939	0.604746	-2.57859	0.00992047	0.0252336			ENSG00000198846	TOX	4.68187	1.1038	0.451976	2.44217	0.0145994	0.0352914
ENSG00000146856	AGBL3	9.13374	1.10345	0.413684	2.66737	0.00764482	0.0199766			ENSG00000197070	ARRDC1	581.2	-1.55855	0.116579	-13.369	9.17e-41	7.04e-39			ENSG00000213024	NUP62	1414.68	1.10349	0.0997934	11.0577	2.01e-28	7.72e-27
ENSG00000204516	MICB	26.8139	1.1033	0.293896	3.75405	0.000173997	0.000638059			ENSG00000065485	PDIA5	408.231	-1.55824	0.143607	-10.8507	1.98e-27	7.07e-26			ENSG00000146856	AGBL3	9.13374	1.10345	0.413684	2.66737	0.00764482	0.0199766
ENSG00000145386	CCNA2	955.909	1.10274	0.140451	7.85142	4.11e-15	5.71e-14			ENSG00000125457	MIF4GD	216.63	-1.55669	0.131963	-11.7964	4.07e-32	1.99e-30			ENSG00000204516	MICB	26.8139	1.1033	0.293896	3.75405	0.000173997	0.000638059
ENSG00000235859	AC006978.6	23.055	1.10256	0.295413	3.73226	0.000189772	0.000690491			ENSG00000233098	CCDC144NL-AS1	4.4679	-1.55617	0.466982	-3.33239	0.000861038	0.00277405			ENSG00000145386	CCNA2	955.909	1.10274	0.140451	7.85142	4.11e-15	5.71e-14
ENSG00000262877	RP11-1055B8.4	7.80451	1.10157	0.457931	2.40554	0.0161485	0.0385708			ENSG00000132837	DMGDH	11.5069	-1.5555	0.3561	-4.36815	1.25e-05	5.59e-05			ENSG00000235859	AC006978.6	23.055	1.10256	0.295413	3.73226	0.000189772	0.000690491
ENSG00000148773	MKI67	3245.24	1.10125	0.198116	5.55864	2.72e-08	1.77e-07			ENSG00000156804	FBXO32	104.118	-1.55548	0.165466	-9.40058	5.43e-21	1.24e-19			ENSG00000262877	RP11-1055B8.4	7.80451	1.10157	0.457931	2.40554	0.0161485	0.0385708
ENSG00000162065	TBC1D24	275.783	1.10098	0.133224	8.26408	1.41e-16	2.23e-15			ENSG00000181085	MAPK15	1.1538	-1.55531	0.595768	-2.61059	0.00903849	0.0232204			ENSG00000148773	MKI67	3245.24	1.10125	0.198116	5.55864	2.72e-08	1.77e-07
ENSG00000269693	CTD-2192J16.20	12.3929	1.10052	0.372982	2.95061	0.0031715	0.00907413			ENSG00000221946	FXYD7	2.62593	-1.55524	0.581346	-2.67524	0.00746755	0.019545			ENSG00000162065	TBC1D24	275.783	1.10098	0.133224	8.26408	1.41e-16	2.23e-15
ENSG00000274780	PHRF1	25.8215	1.09994	0.267301	4.11498	3.87e-05	0.000159982			ENSG00000125731	SH2D3A	748.966	-1.55508	0.106578	-14.591	3.21e-48	3.57e-46			ENSG00000269693	CTD-2192J16.20	12.3929	1.10052	0.372982	2.95061	0.0031715	0.00907413
ENSG00000086289	EPDR1	226.811	1.09983	0.148535	7.4045	1.32e-13	1.59e-12			ENSG00000208028	MIR616	1.77483	-1.55417	0.587457	-2.64559	0.00815488	0.021157			ENSG00000274780	PHRF1	25.8215	1.09994	0.267301	4.11498	3.87e-05	0.000159982
ENSG00000260948	RP11-552M11.8	16.3158	1.09976	0.282856	3.88804	0.000101057	0.000386059			ENSG00000169758	C15orf27	9.43864	-1.5541	0.334536	-4.64554	3.39e-06	1.65e-05			ENSG00000086289	EPDR1	226.811	1.09983	0.148535	7.4045	1.32e-13	1.59e-12
ENSG00000196230	TUBB	343.779	1.09951	0.108283	10.154	3.18e-24	9.23e-23			ENSG00000138834	MAPK8IP3	251.823	-1.55398	0.195272	-7.95802	1.75e-15	2.52e-14			ENSG00000260948	RP11-552M11.8	16.3158	1.09976	0.282856	3.88804	0.000101057	0.000386059
ENSG00000176714	CCDC121	48.5811	1.09895	0.265086	4.14564	3.39e-05	0.000141505			ENSG00000166743	ACSM1	7.15021	-1.55236	0.395351	-3.92653	8.62e-05	0.000333958			ENSG00000196230	TUBB	343.779	1.09951	0.108283	10.154	3.18e-24	9.23e-23
ENSG00000184445	KNTC1	325.755	1.09855	0.155411	7.06864	1.56e-12	1.68e-11			ENSG00000144834	TAGLN3	37.6303	-1.55022	0.390542	-3.9694	7.21e-05	0.000283921			ENSG00000176714	CCDC121	48.5811	1.09895	0.265086	4.14564	3.39e-05	0.000141505
ENSG00000187741	FANCA	328.365	1.09852	0.153337	7.16411	7.83e-13	8.72e-12			ENSG00000124171	PARD6B	515.31	-1.54919	0.201206	-7.69956	1.37e-14	1.81e-13			ENSG00000184445	KNTC1	325.755	1.09855	0.155411	7.06864	1.56e-12	1.68e-11
ENSG00000160752	FDPS	506.024	1.09814	0.134218	8.18176	2.8e-16	4.31e-15			ENSG00000124224	PPP4R1L	86.8444	-1.54906	0.187891	-8.24446	1.66e-16	2.62e-15			ENSG00000187741	FANCA	328.365	1.09852	0.153337	7.16411	7.83e-13	8.72e-12
ENSG00000196810	CTBP1-AS2	97.2729	1.09761	0.156035	7.03433	2e-12	2.12e-11			ENSG00000185988	PLK5	1.7308	-1.54861	0.598681	-2.5867	0.00968999	0.024716			ENSG00000160752	FDPS	506.024	1.09814	0.134218	8.18176	2.8e-16	4.31e-15
ENSG00000171848	RRM2	3874.74	1.09687	0.12248	8.95551	3.38e-19	6.76e-18			ENSG00000231079	AC105402.4	0.726575	-1.54801	0.605796	-2.55533	0.0106088	0.026758			ENSG00000196810	CTBP1-AS2	97.2729	1.09761	0.156035	7.03433	2e-12	2.12e-11
ENSG00000173727	CMB9-22P13.1	164.269	1.09572	0.166054	6.5986	4.15e-11	3.81e-10			ENSG00000160505	NLRP4	180.535	-1.54697	0.168371	-9.18782	4.01e-20	8.64e-19			ENSG00000171848	RRM2	3874.74	1.09687	0.12248	8.95551	3.38e-19	6.76e-18
ENSG00000275843	AC011476.11	25.7324	1.09523	0.306886	3.56885	0.000358554	0.00124435			ENSG00000185198	PRSS57	3.09209	-1.5469	0.570805	-2.71003	0.00672779	0.017788			ENSG00000173727	CMB9-22P13.1	164.269	1.09572	0.166054	6.5986	4.15e-11	3.81e-10
ENSG00000170860	LSM3	1062.78	1.09415	0.143297	7.63557	2.25e-14	2.91e-13			ENSG00000113905	HRG	12.9657	-1.54677	0.35551	-4.35083	1.36e-05	6.03e-05			ENSG00000275843	AC011476.11	25.7324	1.09523	0.306886	3.56885	0.000358554	0.00124435
ENSG00000237438	CECR7	84.4068	1.0939	0.192664	5.67778	1.36e-08	9.24e-08			ENSG00000168003	SLC3A2	15628.6	-1.54665	0.149711	-10.3309	5.11e-25	1.56e-23			ENSG00000170860	LSM3	1062.78	1.09415	0.143297	7.63557	2.25e-14	2.91e-13
ENSG00000196670	ZFP62	105.781	1.09376	0.166931	6.55217	5.67e-11	5.12e-10			ENSG00000266835	GAPLINC	1.65112	-1.54658	0.600677	-2.57473	0.0100317	0.0254703			ENSG00000237438	CECR7	84.4068	1.0939	0.192664	5.67778	1.36e-08	9.24e-08
ENSG00000125351	UPF3B	422.122	1.09358	0.13206	8.28097	1.22e-16	1.95e-15			ENSG00000176209	SMIM19	163.51	-1.54532	0.154064	-10.0304	1.12e-23	3.09e-22			ENSG00000196670	ZFP62	105.781	1.09376	0.166931	6.55217	5.67e-11	5.12e-10
ENSG00000180447	GAS1	6.08138	1.09223	0.433494	2.51961	0.0117485	0.0292123			ENSG00000236202	GRM7-AS1	0.956668	-1.54524	0.607687	-2.54282	0.0109962	0.0276026			ENSG00000125351	UPF3B	422.122	1.09358	0.13206	8.28097	1.22e-16	1.95e-15
ENSG00000280202	RP5-1180D12.1	38.9412	1.09196	0.256795	4.25226	2.12e-05	9.15e-05			ENSG00000279484	KLHL30-AS1	0.930278	-1.5452	0.601369	-2.56947	0.0101854	0.0257992			ENSG00000180447	GAS1	6.08138	1.09223	0.433494	2.51961	0.0117485	0.0292123
ENSG00000129173	E2F8	176.134	1.0903	0.154855	7.04078	1.91e-12	2.04e-11			ENSG00000108823	SGCA	1.43553	-1.54475	0.590481	-2.61609	0.00889427	0.022889			ENSG00000280202	RP5-1180D12.1	38.9412	1.09196	0.256795	4.25226	2.12e-05	9.15e-05
ENSG00000174607	UGT8	260.204	1.08992	0.164344	6.63196	3.31e-11	3.09e-10			ENSG00000237310	GS1-124K5.4	16.5164	-1.54428	0.342312	-4.51132	6.44e-06	3.01e-05			ENSG00000129173	E2F8	176.134	1.0903	0.154855	7.04078	1.91e-12	2.04e-11
ENSG00000076382	SPAG5	1026.71	1.08939	0.107371	10.1461	3.45e-24	9.98e-23			ENSG00000241288	RP11-379B18.5	3.91931	-1.54378	0.509483	-3.03009	0.00244484	0.00714765			ENSG00000174607	UGT8	260.204	1.08992	0.164344	6.63196	3.31e-11	3.09e-10
ENSG00000255561	FDXACB1	29.1287	1.08897	0.213446	5.10184	3.36e-07	1.9e-06			ENSG00000179603	GRM8	15.8913	-1.54334	0.471702	-3.27185	0.00106847	0.0033757			ENSG00000076382	SPAG5	1026.71	1.08939	0.107371	10.1461	3.45e-24	9.98e-23
ENSG00000157870	FAM213B	5.72298	1.08855	0.422683	2.57533	0.0100145	0.0254421			ENSG00000239713	APOBEC3G	3.2138	-1.54281	0.531465	-2.90293	0.00369691	0.0104089			ENSG00000255561	FDXACB1	29.1287	1.08897	0.213446	5.10184	3.36e-07	1.9e-06
ENSG00000080839	RBL1	163.732	1.08852	0.165932	6.56006	5.38e-11	4.87e-10			ENSG00000104870	FCGRT	12.8076	-1.54114	0.352417	-4.37306	1.23e-05	5.48e-05			ENSG00000157870	FAM213B	5.72298	1.08855	0.422683	2.57533	0.0100145	0.0254421
ENSG00000189091	SF3B3	2169.13	1.08839	0.122596	8.87789	6.81e-19	1.32e-17			ENSG00000089472	HEPH	69.5356	-1.53951	0.177408	-8.67783	4.03e-18	7.35e-17			ENSG00000080839	RBL1	163.732	1.08852	0.165932	6.56006	5.38e-11	4.87e-10
ENSG00000055130	CUL1	1038.63	1.08796	0.0740824	14.6858	7.95e-49	9.09e-47			ENSG00000234350	AC007405.4	3.57477	-1.53932	0.544036	-2.82944	0.00466293	0.0127949			ENSG00000189091	SF3B3	2169.13	1.08839	0.122596	8.87789	6.81e-19	1.32e-17
ENSG00000247796	CTD-2366F13.1	25.3302	1.08778	0.224697	4.84108	1.29e-06	6.7e-06			ENSG00000271743	CTD-2541M15.3	4.24303	-1.53909	0.50897	-3.02393	0.00249512	0.00728351			ENSG00000055130	CUL1	1038.63	1.08796	0.0740824	14.6858	7.95e-49	9.09e-47
ENSG00000164053	ATRIP	171.088	1.08686	0.122603	8.86488	7.66e-19	1.48e-17			ENSG00000214293	APTR	138.46	-1.53906	0.147207	-10.4551	1.39e-25	4.39e-24			ENSG00000247796	CTD-2366F13.1	25.3302	1.08778	0.224697	4.84108	1.29e-06	6.7e-06
ENSG00000226887	ERVMER34-1	184.635	1.08614	0.128938	8.42371	3.65e-17	6.13e-16			ENSG00000188536	HBA2	16.0008	-1.53778	0.40104	-3.83449	0.000125823	0.00047379			ENSG00000164053	ATRIP	171.088	1.08686	0.122603	8.86488	7.66e-19	1.48e-17
ENSG00000163710	PCOLCE2	102.471	1.08591	0.161185	6.73707	1.62e-11	1.55e-10			ENSG00000265106	Z93241.1	3.60272	-1.53766	0.578132	-2.65971	0.00782089	0.0203785			ENSG00000226887	ERVMER34-1	184.635	1.08614	0.128938	8.42371	3.65e-17	6.13e-16
ENSG00000168807	SNTB2	377.196	1.0849	0.135663	7.99702	1.27e-15	1.86e-14			ENSG00000267123	CTD-2357A8.3	29.2512	-1.53733	0.236542	-6.49917	8.08e-11	7.18e-10			ENSG00000163710	PCOLCE2	102.471	1.08591	0.161185	6.73707	1.62e-11	1.55e-10
ENSG00000056736	IL17RB	85.7111	1.08458	0.170966	6.34385	2.24e-10	1.89e-09			ENSG00000214049	UCA1	134.237	-1.53667	0.160792	-9.55692	1.21e-21	2.94e-20			ENSG00000168807	SNTB2	377.196	1.0849	0.135663	7.99702	1.27e-15	1.86e-14
ENSG00000254469	RP11-849H4.2	6.90772	1.08384	0.42427	2.55461	0.0106307	0.0268048			ENSG00000134765	DSC1	0.627569	-1.53666	0.608497	-2.52534	0.0115585	0.0288286			ENSG00000056736	IL17RB	85.7111	1.08458	0.170966	6.34385	2.24e-10	1.89e-09
ENSG00000184675	AMER1	35.5574	1.08378	0.196428	5.51742	3.44e-08	2.21e-07			ENSG00000245468	RP11-367J11.3	2.98475	-1.53618	0.546553	-2.81067	0.00494385	0.0134744			ENSG00000254469	RP11-849H4.2	6.90772	1.08384	0.42427	2.55461	0.0106307	0.0268048
ENSG00000100764	PSMC1	725.474	1.08338	0.163265	6.63571	3.23e-11	3.01e-10			ENSG00000244310	RP11-734K21.3	0.725544	-1.53573	0.602278	-2.54988	0.0107761	0.0271279			ENSG00000184675	AMER1	35.5574	1.08378	0.196428	5.51742	3.44e-08	2.21e-07
ENSG00000176248	ANAPC2	537.151	1.08334	0.124725	8.68587	3.76e-18	6.87e-17			ENSG00000278948	RP5-1039K5.12	4.34945	-1.53511	0.474258	-3.23686	0.00120851	0.00377894			ENSG00000100764	PSMC1	725.474	1.08338	0.163265	6.63571	3.23e-11	3.01e-10
ENSG00000051341	POLQ	134.961	1.08331	0.1787	6.06218	1.34e-09	1.03e-08			ENSG00000099330	OCEL1	177.354	-1.53433	0.135108	-11.3563	6.9e-30	2.9e-28			ENSG00000176248	ANAPC2	537.151	1.08334	0.124725	8.68587	3.76e-18	6.87e-17
ENSG00000267152	CTD-2528L19.6	15.0149	1.0821	0.379353	2.8525	0.00433771	0.0120027			ENSG00000132518	GUCY2D	2.89209	-1.53425	0.551578	-2.78156	0.00540986	0.014612			ENSG00000051341	POLQ	134.961	1.08331	0.1787	6.06218	1.34e-09	1.03e-08
ENSG00000198131	ZNF544	288.033	1.08194	0.103134	10.4906	9.54e-26	3.04e-24			ENSG00000171680	PLEKHG5	205.139	-1.53415	0.156222	-9.82029	9.21e-23	2.39e-21			ENSG00000267152	CTD-2528L19.6	15.0149	1.0821	0.379353	2.8525	0.00433771	0.0120027
ENSG00000117242	PINK1-AS	81.2169	1.08147	0.198542	5.44706	5.12e-08	3.21e-07			ENSG00000110881	ASIC1	197.013	-1.53402	0.156199	-9.82093	9.15e-23	2.38e-21			ENSG00000198131	ZNF544	288.033	1.08194	0.103134	10.4906	9.54e-26	3.04e-24
ENSG00000260400	RP11-119F7.5	16.2098	1.08123	0.318952	3.38996	0.000699024	0.00229424			ENSG00000189334	S100A14	1088.93	-1.53358	0.133195	-11.5139	1.12e-30	5.01e-29			ENSG00000117242	PINK1-AS	81.2169	1.08147	0.198542	5.44706	5.12e-08	3.21e-07
ENSG00000165983	PTER	276.937	1.08012	0.10611	10.1792	2.46e-24	7.2e-23			ENSG00000108854	SMURF2	2094.75	-1.53328	0.103098	-14.8721	5e-50	5.98e-48			ENSG00000260400	RP11-119F7.5	16.2098	1.08123	0.318952	3.38996	0.000699024	0.00229424
ENSG00000145248	SLC10A4	107.169	1.07988	0.183003	5.90087	3.62e-09	2.63e-08			ENSG00000197872	FAM49A	56.7218	-1.53214	0.178033	-8.6059	7.57e-18	1.35e-16			ENSG00000165983	PTER	276.937	1.08012	0.10611	10.1792	2.46e-24	7.2e-23
ENSG00000184992	BRI3BP	895.169	1.07922	0.106451	10.1382	3.74e-24	1.08e-22			ENSG00000196972	SMIM10L2B	13.1764	-1.53212	0.296678	-5.16425	2.41e-07	1.39e-06			ENSG00000145248	SLC10A4	107.169	1.07988	0.183003	5.90087	3.62e-09	2.63e-08
ENSG00000232112	TMA7	462.743	1.07889	0.170695	6.32058	2.61e-10	2.18e-09			ENSG00000133103	COG6	235.912	-1.53164	0.165674	-9.2449	2.35e-20	5.17e-19			ENSG00000184992	BRI3BP	895.169	1.07922	0.106451	10.1382	3.74e-24	1.08e-22
ENSG00000196312	HIATL2	19.8551	1.07881	0.279102	3.86529	0.000110957	0.000421735			ENSG00000223669	RP11-93B14.4	5.35361	-1.53143	0.408036	-3.75317	0.000174612	0.000639982			ENSG00000232112	TMA7	462.743	1.07889	0.170695	6.32058	2.61e-10	2.18e-09
ENSG00000165494	PCF11	455.283	1.07862	0.190144	5.67264	1.41e-08	9.5e-08			ENSG00000116285	ERRFI1	6170.54	-1.53109	0.0913506	-16.7606	4.74e-63	1.05e-60			ENSG00000196312	HIATL2	19.8551	1.07881	0.279102	3.86529	0.000110957	0.000421735
ENSG00000267480	RP11-703I16.1	7.30557	1.07827	0.413824	2.60563	0.00917052	0.0235324			ENSG00000274104	CTD-2553L13.10	4.40096	-1.5308	0.482344	-3.17367	0.00150522	0.0046202			ENSG00000165494	PCF11	455.283	1.07862	0.190144	5.67264	1.41e-08	9.5e-08
ENSG00000101407	TTI1	442.017	1.078	0.134605	8.00861	1.16e-15	1.7e-14			ENSG00000182759	MAFA	62.7813	-1.53075	0.179069	-8.54836	1.25e-17	2.19e-16			ENSG00000267480	RP11-703I16.1	7.30557	1.07827	0.413824	2.60563	0.00917052	0.0235324
ENSG00000267500	CTD-2006C1.6	6.25208	1.07799	0.451517	2.38748	0.0169645	0.040323			ENSG00000228964	HLA-B	224.331	-1.53035	0.182655	-8.37837	5.37e-17	8.84e-16			ENSG00000101407	TTI1	442.017	1.078	0.134605	8.00861	1.16e-15	1.7e-14
ENSG00000133111	RFXAP	49.2647	1.07704	0.224815	4.79079	1.66e-06	8.48e-06			ENSG00000197653	DNAH10	2.37886	-1.52742	0.5815	-2.62669	0.00862194	0.0222562			ENSG00000267500	CTD-2006C1.6	6.25208	1.07799	0.451517	2.38748	0.0169645	0.040323
ENSG00000104907	TRMT1	1270.98	1.0762	0.0958716	11.2255	3.06e-29	1.21e-27			ENSG00000137648	TMPRSS4	13.1553	-1.52538	0.27352	-5.57687	2.45e-08	1.61e-07			ENSG00000133111	RFXAP	49.2647	1.07704	0.224815	4.79079	1.66e-06	8.48e-06
ENSG00000160299	PCNT	505.816	1.07607	0.196543	5.47498	4.38e-08	2.77e-07			ENSG00000275183	LENG9	1.11411	-1.52529	0.604946	-2.52136	0.0116901	0.029094			ENSG00000104907	TRMT1	1270.98	1.0762	0.0958716	11.2255	3.06e-29	1.21e-27
ENSG00000105676	ARMC6	563.065	1.07574	0.135586	7.93399	2.12e-15	3.03e-14			ENSG00000012822	CALCOCO1	182.058	-1.52523	0.129005	-11.8231	2.97e-32	1.46e-30			ENSG00000160299	PCNT	505.816	1.07607	0.196543	5.47498	4.38e-08	2.77e-07
ENSG00000164308	ERAP2	16.1862	1.07489	0.339836	3.16296	0.00156173	0.00477275			ENSG00000124067	SLC12A4	671.331	-1.52497	0.187424	-8.13647	4.07e-16	6.18e-15			ENSG00000105676	ARMC6	563.065	1.07574	0.135586	7.93399	2.12e-15	3.03e-14
ENSG00000029363	BCLAF1	1549.73	1.07488	0.115595	9.29862	1.42e-20	3.17e-19			ENSG00000163734	CXCL3	13.0026	-1.5249	0.341517	-4.46509	8e-06	3.67e-05			ENSG00000164308	ERAP2	16.1862	1.07489	0.339836	3.16296	0.00156173	0.00477275
ENSG00000269825	CTD-3099C6.9	12.3161	1.07458	0.379665	2.83034	0.0046498	0.0127606			ENSG00000234694	RP1-92O14.3	11.3725	-1.5248	0.365979	-4.16636	3.09e-05	0.000130223			ENSG00000029363	BCLAF1	1549.73	1.07488	0.115595	9.29862	1.42e-20	3.17e-19
ENSG00000165525	NEMF	182.842	1.07341	0.239478	4.4823	7.38e-06	3.41e-05			ENSG00000106804	C5	3.60649	-1.52428	0.494059	-3.08523	0.00203398	0.00605588			ENSG00000269825	CTD-3099C6.9	12.3161	1.07458	0.379665	2.83034	0.0046498	0.0127606
ENSG00000164889	SLC4A2	1304.32	1.07302	0.205819	5.21341	1.85e-07	1.08e-06			ENSG00000273356	RP11-804H8.6	10.1154	-1.52401	0.373236	-4.08322	4.44e-05	0.000181053			ENSG00000165525	NEMF	182.842	1.07341	0.239478	4.4823	7.38e-06	3.41e-05
ENSG00000126215	XRCC3	246.047	1.07301	0.15426	6.95586	3.5e-12	3.63e-11			ENSG00000277369	RP11-486I11.2	1.87727	-1.52387	0.590934	-2.57875	0.00991597	0.0252282			ENSG00000164889	SLC4A2	1304.32	1.07302	0.205819	5.21341	1.85e-07	1.08e-06
ENSG00000160298	C21orf58	38.3675	1.07265	0.206308	5.19925	2e-07	1.16e-06			ENSG00000247675	LRP4-AS1	5.2722	-1.52358	0.505899	-3.01163	0.00259853	0.00755499			ENSG00000126215	XRCC3	246.047	1.07301	0.15426	6.95586	3.5e-12	3.63e-11
ENSG00000263465	SRSF8	635.469	1.07252	0.0971764	11.0368	2.54e-28	9.67e-27			ENSG00000230306	BANF1P2	1.22523	-1.52353	0.608208	-2.50495	0.0122467	0.0302544			ENSG00000160298	C21orf58	38.3675	1.07265	0.206308	5.19925	2e-07	1.16e-06
ENSG00000130939	UBE4B	629.499	1.07241	0.135791	7.89749	2.85e-15	4.02e-14			ENSG00000105339	DENND3	137.384	-1.52348	0.128178	-11.8857	1.41e-32	6.99e-31			ENSG00000263465	SRSF8	635.469	1.07252	0.0971764	11.0368	2.54e-28	9.67e-27
ENSG00000273437	RP11-434H6.7	12.7814	1.07142	0.40185	2.66621	0.00767116	0.0200405			ENSG00000146005	PSD2	6.88972	-1.523	0.360563	-4.22394	2.4e-05	0.000102716			ENSG00000130939	UBE4B	629.499	1.07241	0.135791	7.89749	2.85e-15	4.02e-14
ENSG00000131470	PSMC3IP	97.7174	1.07132	0.189076	5.66608	1.46e-08	9.83e-08			ENSG00000241749	RPSAP52	13.5283	-1.523	0.357445	-4.26079	2.04e-05	8.83e-05			ENSG00000273437	RP11-434H6.7	12.7814	1.07142	0.40185	2.66621	0.00767116	0.0200405
ENSG00000198056	PRIM1	292.548	1.07115	0.138262	7.74723	9.39e-15	1.26e-13			ENSG00000064300	NGFR	693.033	-1.52277	0.149805	-10.165	2.84e-24	8.3e-23			ENSG00000131470	PSMC3IP	97.7174	1.07132	0.189076	5.66608	1.46e-08	9.83e-08
ENSG00000272501	XXbac-BPG299F13.17	14.2482	1.07049	0.391122	2.73697	0.00620079	0.0165486			ENSG00000260923	AC137934.1	8.48357	-1.52259	0.426994	-3.56584	0.000362691	0.00125809			ENSG00000198056	PRIM1	292.548	1.07115	0.138262	7.74723	9.39e-15	1.26e-13
ENSG00000130997	POLN	11.5276	1.06963	0.350999	3.04738	0.00230847	0.00678101			ENSG00000262165	RP11-81A22.5	4.12173	-1.52254	0.546471	-2.78614	0.00533399	0.0144256			ENSG00000272501	XXbac-BPG299F13.17	14.2482	1.07049	0.391122	2.73697	0.00620079	0.0165486
ENSG00000138400	MDH1B	23.5855	1.06947	0.248437	4.30478	1.67e-05	7.34e-05			ENSG00000117245	KIF17	19.8996	-1.52247	0.236859	-6.42774	1.3e-10	1.13e-09			ENSG00000130997	POLN	11.5276	1.06963	0.350999	3.04738	0.00230847	0.00678101
ENSG00000237424	FOXD2-AS1	44.5946	1.06902	0.213126	5.01591	5.28e-07	2.9e-06			ENSG00000189058	APOD	8.05393	-1.52154	0.408676	-3.72309	0.000196796	0.000714567			ENSG00000138400	MDH1B	23.5855	1.06947	0.248437	4.30478	1.67e-05	7.34e-05
ENSG00000079215	SLC1A3	325.384	1.06825	0.142478	7.49767	6.5e-14	8.02e-13			ENSG00000174384	RP11-313P13.4	0.689176	-1.52136	0.609617	-2.4956	0.0125744	0.0309404			ENSG00000237424	FOXD2-AS1	44.5946	1.06902	0.213126	5.01591	5.28e-07	2.9e-06
ENSG00000186451	SPATA12	6.14796	1.06813	0.431997	2.47254	0.0134156	0.0327536			ENSG00000164379	FOXQ1	3.29667	-1.52129	0.536761	-2.83421	0.00459397	0.0126222			ENSG00000079215	SLC1A3	325.384	1.06825	0.142478	7.49767	6.5e-14	8.02e-13
ENSG00000243943	ZNF512	211.873	1.06807	0.104894	10.1824	2.38e-24	6.97e-23			ENSG00000170423	KRT78	0.653592	-1.52123	0.60626	-2.50921	0.0121002	0.0299628			ENSG00000186451	SPATA12	6.14796	1.06813	0.431997	2.47254	0.0134156	0.0327536
ENSG00000088986	DYNLL1	3353.79	1.0671	0.122255	8.72843	2.58e-18	4.77e-17			ENSG00000138316	ADAMTS14	43.2704	-1.51914	0.233727	-6.49961	8.05e-11	7.16e-10			ENSG00000243943	ZNF512	211.873	1.06807	0.104894	10.1824	2.38e-24	6.97e-23
ENSG00000148459	PDSS1	176.37	1.0667	0.149276	7.14581	8.95e-13	9.86e-12			ENSG00000152377	SPOCK1	13.8109	-1.51752	0.287038	-5.28684	1.24e-07	7.4e-07			ENSG00000088986	DYNLL1	3353.79	1.0671	0.122255	8.72843	2.58e-18	4.77e-17
ENSG00000205413	SAMD9	85.7539	1.06625	0.147073	7.24977	4.17e-13	4.82e-12			ENSG00000253313	C1orf210	74.2441	-1.51743	0.168141	-9.02475	1.8e-19	3.69e-18			ENSG00000148459	PDSS1	176.37	1.0667	0.149276	7.14581	8.95e-13	9.86e-12
ENSG00000070010	UFD1L	1191.11	1.06543	0.110831	9.61305	7.04e-22	1.74e-20			ENSG00000136842	TMOD1	55.3491	-1.51656	0.171473	-8.8443	9.21e-19	1.77e-17			ENSG00000205413	SAMD9	85.7539	1.06625	0.147073	7.24977	4.17e-13	4.82e-12
ENSG00000224086	LL22NC03-86G7.1	20.1734	1.06512	0.304056	3.50304	0.000459976	0.00156611			ENSG00000273669	RP11-405M12.4	3.88454	-1.51643	0.534822	-2.83539	0.00457696	0.0125886			ENSG00000070010	UFD1L	1191.11	1.06543	0.110831	9.61305	7.04e-22	1.74e-20
ENSG00000164506	STXBP5	194.357	1.0641	0.16331	6.51586	7.23e-11	6.45e-10			ENSG00000023445	BIRC3	65.8021	-1.51642	0.167505	-9.05297	1.39e-19	2.87e-18			ENSG00000224086	LL22NC03-86G7.1	20.1734	1.06512	0.304056	3.50304	0.000459976	0.00156611
ENSG00000253848	RP11-10N23.5	12.6608	1.06392	0.360495	2.95127	0.00316467	0.00905826			ENSG00000005961	ITGA2B	24.0925	-1.51617	0.257319	-5.89218	3.81e-09	2.76e-08			ENSG00000164506	STXBP5	194.357	1.0641	0.16331	6.51586	7.23e-11	6.45e-10
ENSG00000130881	LRP3	542.977	1.06318	0.155179	6.85132	7.32e-12	7.32e-11			ENSG00000205544	TMEM256	122.037	-1.5155	0.251577	-6.02398	1.7e-09	1.29e-08			ENSG00000253848	RP11-10N23.5	12.6608	1.06392	0.360495	2.95127	0.00316467	0.00905826
ENSG00000090889	KIF4A	849.386	1.06269	0.110937	9.57929	9.77e-22	2.38e-20			ENSG00000124225	PMEPA1	43.7658	-1.51543	0.219207	-6.91323	4.74e-12	4.83e-11			ENSG00000130881	LRP3	542.977	1.06318	0.155179	6.85132	7.32e-12	7.32e-11
ENSG00000198018	ENTPD7	120.037	1.06199	0.191682	5.54038	3.02e-08	1.95e-07			ENSG00000100196	KDELR3	429.691	-1.51507	0.146473	-10.3437	4.47e-25	1.37e-23			ENSG00000090889	KIF4A	849.386	1.06269	0.110937	9.57929	9.77e-22	2.38e-20
ENSG00000117360	PRPF3	690.933	1.06123	0.0893304	11.8799	1.51e-32	7.47e-31			ENSG00000145390	USP53	552.636	-1.51469	0.209645	-7.22501	5.01e-13	5.73e-12			ENSG00000198018	ENTPD7	120.037	1.06199	0.191682	5.54038	3.02e-08	1.95e-07
ENSG00000198754	OXCT2	9.40309	1.06038	0.418646	2.53287	0.0113132	0.028277			ENSG00000204136	GGTA1P	5.00606	-1.51404	0.48956	-3.09265	0.00198376	0.00592314			ENSG00000117360	PRPF3	690.933	1.06123	0.0893304	11.8799	1.51e-32	7.47e-31
ENSG00000253251	CTC-534A2.2	55.2746	1.0603	0.279648	3.79154	0.000149713	0.00055638			ENSG00000135437	RDH5	0.852237	-1.51388	0.607297	-2.49282	0.0126732	0.0311653			ENSG00000198754	OXCT2	9.40309	1.06038	0.418646	2.53287	0.0113132	0.028277
ENSG00000165819	METTL3	197.89	1.06017	0.188	5.63921	1.71e-08	1.14e-07			ENSG00000170011	MYRIP	9.41406	-1.51341	0.323478	-4.67854	2.89e-06	1.42e-05			ENSG00000253251	CTC-534A2.2	55.2746	1.0603	0.279648	3.79154	0.000149713	0.00055638
ENSG00000074219	TEAD2	105.509	1.06016	0.14002	7.57148	3.69e-14	4.68e-13			ENSG00000281706	LINC01012	17.9282	-1.51191	0.316481	-4.77724	1.78e-06	9.03e-06			ENSG00000165819	METTL3	197.89	1.06017	0.188	5.63921	1.71e-08	1.14e-07
ENSG00000117697	NSL1	369.897	1.06004	0.157407	6.73441	1.65e-11	1.58e-10			ENSG00000263006	ROCK1P1	13.0685	-1.51108	0.415283	-3.63869	0.000274028	0.000970701			ENSG00000074219	TEAD2	105.509	1.06016	0.14002	7.57148	3.69e-14	4.68e-13
ENSG00000049541	RFC2	815.885	1.05944	0.107333	9.87062	5.58e-23	1.47e-21			ENSG00000258315	C17orf49	1.57554	-1.51102	0.589861	-2.56165	0.0104177	0.0263169			ENSG00000117697	NSL1	369.897	1.06004	0.157407	6.73441	1.65e-11	1.58e-10
ENSG00000068654	POLR1A	932.547	1.05827	0.175898	6.01641	1.78e-09	1.35e-08			ENSG00000171450	CDK5R2	20.9502	-1.51057	0.244466	-6.17904	6.45e-10	5.15e-09			ENSG00000049541	RFC2	815.885	1.05944	0.107333	9.87062	5.58e-23	1.47e-21
ENSG00000267940	RP11-290F24.6	7.61248	1.05693	0.437559	2.41551	0.0157132	0.0376551			ENSG00000206503	HLA-A	54.5322	-1.50879	0.246031	-6.13252	8.65e-10	6.79e-09			ENSG00000068654	POLR1A	932.547	1.05827	0.175898	6.01641	1.78e-09	1.35e-08
ENSG00000255198	SNHG9	111.666	1.05692	0.239879	4.40605	1.05e-05	4.75e-05			ENSG00000250917	RP4-785G19.5	3.98929	-1.50866	0.48123	-3.13501	0.00171845	0.0052131			ENSG00000267940	RP11-290F24.6	7.61248	1.05693	0.437559	2.41551	0.0157132	0.0376551
ENSG00000149639	SOGA1	434.612	1.05655	0.267085	3.95586	7.63e-05	0.000298634			ENSG00000052841	TTC17	616.644	-1.50844	0.177748	-8.48637	2.13e-17	3.67e-16			ENSG00000255198	SNHG9	111.666	1.05692	0.239879	4.40605	1.05e-05	4.75e-05
ENSG00000271855	RP11-214N9.1	9.8016	1.05628	0.408998	2.58259	0.00980604	0.0249727			ENSG00000119711	ALDH6A1	124.323	-1.5081	0.161915	-9.31414	1.23e-20	2.76e-19			ENSG00000149639	SOGA1	434.612	1.05655	0.267085	3.95586	7.63e-05	0.000298634
ENSG00000163808	KIF15	7.40864	1.05568	0.351802	3.00078	0.00269288	0.00780557			ENSG00000257329	RP11-290L1.5	1.19779	-1.50761	0.601198	-2.50767	0.0121528	0.0300719			ENSG00000271855	RP11-214N9.1	9.8016	1.05628	0.408998	2.58259	0.00980604	0.0249727
ENSG00000181896	ZNF101	237.079	1.05517	0.118225	8.92507	4.45e-19	8.77e-18			ENSG00000148655	C10orf11	19.278	-1.50553	0.281648	-5.34541	9.02e-08	5.49e-07			ENSG00000163808	KIF15	7.40864	1.05568	0.351802	3.00078	0.00269288	0.00780557
ENSG00000003096	KLHL13	52.473	1.05503	0.215947	4.88561	1.03e-06	5.43e-06			ENSG00000130643	CALY	1.72057	-1.50524	0.590684	-2.5483	0.010825	0.0272214			ENSG00000181896	ZNF101	237.079	1.05517	0.118225	8.92507	4.45e-19	8.77e-18
ENSG00000178188	SH2B1	409.291	1.05437	0.115191	9.15325	5.52e-20	1.17e-18			ENSG00000246763	RGMB-AS1	2.87432	-1.50502	0.564854	-2.66444	0.00771158	0.0201361			ENSG00000003096	KLHL13	52.473	1.05503	0.215947	4.88561	1.03e-06	5.43e-06
ENSG00000221990	EXOC3-AS1	36.5837	1.05437	0.248843	4.23708	2.26e-05	9.73e-05			ENSG00000184925	LCN12	1.75519	-1.50301	0.571036	-2.63208	0.00848647	0.0219442			ENSG00000178188	SH2B1	409.291	1.05437	0.115191	9.15325	5.52e-20	1.17e-18
ENSG00000096092	TMEM14A	601.231	1.05425	0.134116	7.86069	3.82e-15	5.32e-14			ENSG00000141582	CBX4	2107.04	-1.50276	0.125063	-12.016	2.93e-33	1.52e-31			ENSG00000221990	EXOC3-AS1	36.5837	1.05437	0.248843	4.23708	2.26e-05	9.73e-05
ENSG00000181472	ZBTB2	277.791	1.0542	0.134738	7.82406	5.11e-15	7.05e-14			ENSG00000137331	IER3	86.6277	-1.50263	0.190137	-7.90288	2.73e-15	3.86e-14			ENSG00000096092	TMEM14A	601.231	1.05425	0.134116	7.86069	3.82e-15	5.32e-14
ENSG00000118412	CASP8AP2	250.972	1.0534	0.217959	4.833	1.34e-06	6.95e-06			ENSG00000135424	ITGA7	124.535	-1.50249	0.167782	-8.95503	3.4e-19	6.79e-18			ENSG00000181472	ZBTB2	277.791	1.0542	0.134738	7.82406	5.11e-15	7.05e-14
ENSG00000103018	CYB5B	2686.88	1.05271	0.0911131	11.5539	7.06e-31	3.19e-29			ENSG00000110448	CD5	1.53962	-1.50225	0.589167	-2.54979	0.0107788	0.0271315			ENSG00000118412	CASP8AP2	250.972	1.0534	0.217959	4.833	1.34e-06	6.95e-06
ENSG00000164338	UTP15	376.712	1.05243	0.101561	10.3625	3.67e-25	1.13e-23			ENSG00000115756	HPCAL1	1021.67	-1.502	0.0980543	-15.318	5.8e-53	7.97e-51			ENSG00000103018	CYB5B	2686.88	1.05271	0.0911131	11.5539	7.06e-31	3.19e-29
ENSG00000094804	CDC6	1537.54	1.05213	0.0936793	11.2312	2.87e-29	1.14e-27			ENSG00000267890	CTD-2126E3.4	6.65528	-1.50049	0.442714	-3.3893	0.000700711	0.0022983			ENSG00000164338	UTP15	376.712	1.05243	0.101561	10.3625	3.67e-25	1.13e-23
ENSG00000104894	CD37	11.0554	1.05177	0.355371	2.95964	0.00307995	0.00884105			ENSG00000139318	DUSP6	2867.41	-1.50031	0.110905	-13.5279	1.07e-41	8.63e-40			ENSG00000094804	CDC6	1537.54	1.05213	0.0936793	11.2312	2.87e-29	1.14e-27
ENSG00000170439	METTL7B	118.72	1.05141	0.171563	6.12839	8.88e-10	6.96e-09			ENSG00000237813	AC002066.1	7.48157	-1.49987	0.422062	-3.55368	0.000379884	0.00131275			ENSG00000104894	CD37	11.0554	1.05177	0.355371	2.95964	0.00307995	0.00884105
ENSG00000227354	RBM26-AS1	21.1456	1.05126	0.298924	3.51683	0.000436738	0.00149303			ENSG00000177879	AP3S1	3645.04	-1.49958	0.107613	-13.9349	3.89e-44	3.68e-42			ENSG00000170439	METTL7B	118.72	1.05141	0.171563	6.12839	8.88e-10	6.96e-09
ENSG00000144791	LIMD1	429.119	1.05098	0.171017	6.14545	7.97e-10	6.29e-09			ENSG00000260487	RP11-297C4.3	0.70671	-1.49917	0.601608	-2.49193	0.012705	0.0312215			ENSG00000227354	RBM26-AS1	21.1456	1.05126	0.298924	3.51683	0.000436738	0.00149303
ENSG00000112081	SRSF3	6469.09	1.05056	0.12982	8.09244	5.85e-16	8.76e-15			ENSG00000166670	MMP10	5.8782	-1.49912	0.506979	-2.95696	0.00310689	0.00891052			ENSG00000144791	LIMD1	429.119	1.05098	0.171017	6.14545	7.97e-10	6.29e-09
ENSG00000165684	SNAPC4	325.063	1.05051	0.16764	6.26648	3.69e-10	3.04e-09			ENSG00000089159	PXN	1786.82	-1.49882	0.127888	-11.7198	1.01e-31	4.81e-30			ENSG00000112081	SRSF3	6469.09	1.05056	0.12982	8.09244	5.85e-16	8.76e-15
ENSG00000198934	MAGEE1	45.1619	1.05048	0.214054	4.90756	9.22e-07	4.9e-06			ENSG00000224049	RP11-30O15.1	0.779501	-1.49849	0.611608	-2.45008	0.0142823	0.0346164			ENSG00000165684	SNAPC4	325.063	1.05051	0.16764	6.26648	3.69e-10	3.04e-09
ENSG00000110104	CCDC86	470.175	1.05034	0.158036	6.64621	3.01e-11	2.81e-10			ENSG00000250722	SEPP1	14.5009	-1.49804	0.342323	-4.37611	1.21e-05	5.41e-05			ENSG00000198934	MAGEE1	45.1619	1.05048	0.214054	4.90756	9.22e-07	4.9e-06
ENSG00000224877	C17orf89	627.455	1.05032	0.149053	7.04662	1.83e-12	1.96e-11			ENSG00000155011	DKK2	0.972439	-1.4977	0.611145	-2.45064	0.0142602	0.0345708			ENSG00000110104	CCDC86	470.175	1.05034	0.158036	6.64621	3.01e-11	2.81e-10
ENSG00000163840	DTX3L	143.692	1.04992	0.129508	8.10697	5.19e-16	7.79e-15			ENSG00000205755	CRLF2	6.09903	-1.49758	0.400276	-3.74135	0.000183031	0.000667812			ENSG00000224877	C17orf89	627.455	1.05032	0.149053	7.04662	1.83e-12	1.96e-11
ENSG00000276021	WDR81	45.5208	1.04985	0.22363	4.69458	2.67e-06	1.32e-05			ENSG00000147614	ATP6V0D2	0.583705	-1.49718	0.594711	-2.51749	0.0118194	0.0293643			ENSG00000163840	DTX3L	143.692	1.04992	0.129508	8.10697	5.19e-16	7.79e-15
ENSG00000159063	ALG8	457.881	1.04952	0.133629	7.85398	4.03e-15	5.6e-14			ENSG00000120217	CD274	94.6331	-1.49672	0.223109	-6.70849	1.97e-11	1.87e-10			ENSG00000276021	WDR81	45.5208	1.04985	0.22363	4.69458	2.67e-06	1.32e-05
ENSG00000128408	RIBC2	25.8807	1.04928	0.217846	4.81661	1.46e-06	7.5e-06			ENSG00000173210	ABLIM3	250.137	-1.49672	0.114659	-13.0536	6.06e-39	4.29e-37			ENSG00000159063	ALG8	457.881	1.04952	0.133629	7.85398	4.03e-15	5.6e-14
ENSG00000145041	VPRBP	545.656	1.04885	0.136492	7.68432	1.54e-14	2.03e-13			ENSG00000135960	EDAR	0.988711	-1.49587	0.606814	-2.46512	0.0136966	0.0333545			ENSG00000128408	RIBC2	25.8807	1.04928	0.217846	4.81661	1.46e-06	7.5e-06
ENSG00000139579	NABP2	660.988	1.04878	0.0903044	11.6138	3.51e-31	1.62e-29			ENSG00000177989	ODF3B	17.7471	-1.49549	0.288766	-5.17888	2.23e-07	1.29e-06			ENSG00000145041	VPRBP	545.656	1.04885	0.136492	7.68432	1.54e-14	2.03e-13
ENSG00000085276	MECOM	37.837	1.04866	0.199356	5.26025	1.44e-07	8.48e-07			ENSG00000131981	LGALS3	842.65	-1.49527	0.111811	-13.3732	8.68e-41	6.69e-39			ENSG00000139579	NABP2	660.988	1.04878	0.0903044	11.6138	3.51e-31	1.62e-29
ENSG00000143753	DEGS1	662.672	1.04822	0.119205	8.79347	1.45e-18	2.72e-17			ENSG00000175938	ORAI3	24.1893	-1.49521	0.284265	-5.2599	1.44e-07	8.5e-07			ENSG00000085276	MECOM	37.837	1.04866	0.199356	5.26025	1.44e-07	8.48e-07
ENSG00000144355	DLX1	28.1466	1.04791	0.235991	4.44045	8.98e-06	4.09e-05			ENSG00000246228	CASC8	82.0623	-1.49503	0.191963	-7.78812	6.8e-15	9.31e-14			ENSG00000143753	DEGS1	662.672	1.04822	0.119205	8.79347	1.45e-18	2.72e-17
ENSG00000116127	ALMS1	182.901	1.04566	0.21886	4.77773	1.77e-06	9.01e-06			ENSG00000103316	CRYM	109.194	-1.49449	0.16663	-8.96891	2.99e-19	6.02e-18			ENSG00000144355	DLX1	28.1466	1.04791	0.235991	4.44045	8.98e-06	4.09e-05
ENSG00000087586	AURKA	1000.3	1.04527	0.102027	10.2451	1.25e-24	3.72e-23			ENSG00000155660	PDIA4	6752.31	-1.4938	0.153766	-9.71476	2.61e-22	6.61e-21			ENSG00000116127	ALMS1	182.901	1.04566	0.21886	4.77773	1.77e-06	9.01e-06
ENSG00000245648	RP11-277P12.20	11.042	1.04493	0.336979	3.10087	0.00192955	0.00578179			ENSG00000260430	RP11-626G11.4	10.9663	-1.49334	0.327583	-4.55867	5.15e-06	2.44e-05			ENSG00000087586	AURKA	1000.3	1.04527	0.102027	10.2451	1.25e-24	3.72e-23
ENSG00000125378	BMP4	4335.5	1.04463	0.114092	9.15601	5.38e-20	1.14e-18			ENSG00000237238	BMS1P10	6.90215	-1.49313	0.395619	-3.77416	0.000160545	0.00059303			ENSG00000245648	RP11-277P12.20	11.042	1.04493	0.336979	3.10087	0.00192955	0.00578179
ENSG00000280383	CTA-941F9.10	11.7592	1.0441	0.410977	2.54052	0.0110687	0.0277482			ENSG00000272914	RP11-330O11.3	1.73762	-1.49309	0.569152	-2.62337	0.00870652	0.0224581			ENSG00000125378	BMP4	4335.5	1.04463	0.114092	9.15601	5.38e-20	1.14e-18
ENSG00000147874	HAUS6	713.353	1.0437	0.145031	7.1964	6.18e-13	6.97e-12			ENSG00000178127	NDUFV2	9.09982	-1.49305	0.389017	-3.838	0.00012404	0.000467746			ENSG00000280383	CTA-941F9.10	11.7592	1.0441	0.410977	2.54052	0.0110687	0.0277482
ENSG00000010704	HFE	120.743	1.04361	0.156859	6.65317	2.87e-11	2.69e-10			ENSG00000130720	FIBCD1	232.195	-1.49215	0.136904	-10.8992	1.16e-27	4.22e-26			ENSG00000147874	HAUS6	713.353	1.0437	0.145031	7.1964	6.18e-13	6.97e-12
ENSG00000103174	NAGPA	249.143	1.0436	0.148175	7.04304	1.88e-12	2.01e-11			ENSG00000099998	GGT5	1.44579	-1.49173	0.587018	-2.5412	0.0110472	0.0277142			ENSG00000010704	HFE	120.743	1.04361	0.156859	6.65317	2.87e-11	2.69e-10
ENSG00000148019	CEP78	545.361	1.04344	0.102378	10.1921	2.15e-24	6.33e-23			ENSG00000163206	SMCP	0.623006	-1.49129	0.602056	-2.47699	0.0132495	0.0324121			ENSG00000103174	NAGPA	249.143	1.0436	0.148175	7.04304	1.88e-12	2.01e-11
ENSG00000131944	FAAP24	73.4421	1.04218	0.146166	7.13016	1e-12	1.1e-11			ENSG00000135253	KCP	7.87615	-1.48971	0.412484	-3.61156	0.000304358	0.00107147			ENSG00000148019	CEP78	545.361	1.04344	0.102378	10.1921	2.15e-24	6.33e-23
ENSG00000176087	SLC35A4	563.623	1.04195	0.124043	8.39989	4.47e-17	7.44e-16			ENSG00000198400	NTRK1	8.34493	-1.48822	0.325471	-4.57253	4.82e-06	2.29e-05			ENSG00000131944	FAAP24	73.4421	1.04218	0.146166	7.13016	1e-12	1.1e-11
ENSG00000105821	DNAJC2	576.352	1.04185	0.127444	8.17498	2.96e-16	4.55e-15			ENSG00000198576	ARC	2218.32	-1.48678	0.1709	-8.69973	3.33e-18	6.11e-17			ENSG00000176087	SLC35A4	563.623	1.04195	0.124043	8.39989	4.47e-17	7.44e-16
ENSG00000158882	TOMM40L	95.6602	1.04179	0.155204	6.71238	1.91e-11	1.82e-10			ENSG00000281571	AC241585.2	4.39963	-1.48597	0.490371	-3.03029	0.0024432	0.00714385			ENSG00000105821	DNAJC2	576.352	1.04185	0.127444	8.17498	2.96e-16	4.55e-15
ENSG00000143315	PIGM	91.5407	1.04162	0.16281	6.39777	1.58e-10	1.36e-09			ENSG00000170537	TMC7	86.0816	-1.48596	0.18664	-7.96163	1.7e-15	2.45e-14			ENSG00000158882	TOMM40L	95.6602	1.04179	0.155204	6.71238	1.91e-11	1.82e-10
ENSG00000163467	TSACC	8.13472	1.04147	0.411563	2.53053	0.0113889	0.0284425			ENSG00000220804	AC093642.5	4.74594	-1.48596	0.466478	-3.18549	0.00144511	0.00444998			ENSG00000143315	PIGM	91.5407	1.04162	0.16281	6.39777	1.58e-10	1.36e-09
ENSG00000167515	TRAPPC2L	715.902	1.04137	0.132502	7.85926	3.86e-15	5.38e-14			ENSG00000225138	CTD-2228K2.7	45.2146	-1.48549	0.253287	-5.86488	4.49e-09	3.22e-08			ENSG00000163467	TSACC	8.13472	1.04147	0.411563	2.53053	0.0113889	0.0284425
ENSG00000213906	LTB4R2	4.88871	1.04122	0.447318	2.3277	0.019928	0.0464126			ENSG00000173281	PPP1R3B	135.941	-1.48434	0.165175	-8.98646	2.55e-19	5.16e-18			ENSG00000167515	TRAPPC2L	715.902	1.04137	0.132502	7.85926	3.86e-15	5.38e-14
ENSG00000120438	TCP1	7790.17	1.04109	0.110405	9.42977	4.11e-21	9.53e-20			ENSG00000184489	PTP4A3	7.7548	-1.48377	0.380153	-3.90308	9.5e-05	0.000364814			ENSG00000213906	LTB4R2	4.88871	1.04122	0.447318	2.3277	0.019928	0.0464126
ENSG00000136631	VPS45	360.561	1.04068	0.102029	10.1999	1.98e-24	5.86e-23			ENSG00000090013	BLVRB	1639.79	-1.48355	0.134502	-11.0299	2.74e-28	1.04e-26			ENSG00000120438	TCP1	7790.17	1.04109	0.110405	9.42977	4.11e-21	9.53e-20
ENSG00000013573	DDX11	480.461	1.03981	0.146479	7.09872	1.26e-12	1.37e-11			ENSG00000141738	GRB7	285.558	-1.48342	0.112047	-13.2393	5.21e-40	3.86e-38			ENSG00000136631	VPS45	360.561	1.04068	0.102029	10.1999	1.98e-24	5.86e-23
ENSG00000138668	HNRNPD	3602.68	1.03959	0.104098	9.98665	1.74e-23	4.73e-22			ENSG00000146416	AIG1	512.129	-1.48332	0.105782	-14.0224	1.14e-44	1.11e-42			ENSG00000013573	DDX11	480.461	1.03981	0.146479	7.09872	1.26e-12	1.37e-11
ENSG00000079150	FKBP7	90.757	1.0394	0.153903	6.75363	1.44e-11	1.39e-10			ENSG00000237037	NDUFA6-AS1	4.92055	-1.48332	0.46845	-3.16644	0.0015432	0.00472298			ENSG00000138668	HNRNPD	3602.68	1.03959	0.104098	9.98665	1.74e-23	4.73e-22
ENSG00000161960	EIF4A1	16.0195	1.03781	0.370747	2.79924	0.00512227	0.013912			ENSG00000149743	TRPT1	247.481	-1.483	0.149111	-9.94564	2.63e-23	7.08e-22			ENSG00000079150	FKBP7	90.757	1.0394	0.153903	6.75363	1.44e-11	1.39e-10
ENSG00000173914	RBM4B	213.503	1.03718	0.115897	8.94918	3.58e-19	7.13e-18			ENSG00000205336	ADGRG1	655.685	-1.48283	0.188969	-7.84695	4.26e-15	5.91e-14			ENSG00000161960	EIF4A1	16.0195	1.03781	0.370747	2.79924	0.00512227	0.013912
ENSG00000093000	NUP50	1311.06	1.03685	0.115198	9.00061	2.24e-19	4.56e-18			ENSG00000142538	PTH2	10.6046	-1.48273	0.386358	-3.83772	0.000124183	0.000468199			ENSG00000173914	RBM4B	213.503	1.03718	0.115897	8.94918	3.58e-19	7.13e-18
ENSG00000176974	SHMT1	448.469	1.03655	0.110613	9.37097	7.19e-21	1.64e-19			ENSG00000253893	FAM85B	3.34147	-1.48229	0.498578	-2.97305	0.0029486	0.00848947			ENSG00000093000	NUP50	1311.06	1.03685	0.115198	9.00061	2.24e-19	4.56e-18
ENSG00000112159	MDN1	559.255	1.03637	0.207826	4.98673	6.14e-07	3.34e-06			ENSG00000174837	ADGRE1	0.935013	-1.48205	0.609133	-2.43305	0.0149723	0.0360935			ENSG00000176974	SHMT1	448.469	1.03655	0.110613	9.37097	7.19e-21	1.64e-19
ENSG00000116062	MSH6	686.885	1.0362	0.134508	7.70366	1.32e-14	1.76e-13			ENSG00000185507	IRF7	9.37911	-1.48189	0.426908	-3.47123	0.000518087	0.0017442			ENSG00000112159	MDN1	559.255	1.03637	0.207826	4.98673	6.14e-07	3.34e-06
ENSG00000183814	LIN9	239.226	1.03537	0.170375	6.077	1.22e-09	9.46e-09			ENSG00000187695	RP11-723O4.6	4.31976	-1.4815	0.418741	-3.53799	0.00040319	0.00138645			ENSG00000116062	MSH6	686.885	1.0362	0.134508	7.70366	1.32e-14	1.76e-13
ENSG00000137713	PPP2R1B	550.928	1.03519	0.107017	9.67318	3.92e-22	9.82e-21			ENSG00000188763	FZD9	16.7433	-1.47971	0.289689	-5.10791	3.26e-07	1.84e-06			ENSG00000183814	LIN9	239.226	1.03537	0.170375	6.077	1.22e-09	9.46e-09
ENSG00000145022	TCTA	129.981	1.03496	0.135071	7.6623	1.83e-14	2.4e-13			ENSG00000229018	PMS2P7	2.72772	-1.47715	0.558515	-2.64478	0.0081745	0.021196			ENSG00000137713	PPP2R1B	550.928	1.03519	0.107017	9.67318	3.92e-22	9.82e-21
ENSG00000177700	POLR2L	1815.22	1.03408	0.171855	6.01717	1.77e-09	1.35e-08			ENSG00000112812	PRSS16	109.821	-1.47559	0.132432	-11.1422	7.82e-29	3.03e-27			ENSG00000145022	TCTA	129.981	1.03496	0.135071	7.6623	1.83e-14	2.4e-13
ENSG00000259642	ST20-AS1	25.0632	1.03397	0.291298	3.54952	0.000385931	0.00133146			ENSG00000235703	LINC00894	2.22548	-1.47331	0.553818	-2.66029	0.0078074	0.0203459			ENSG00000177700	POLR2L	1815.22	1.03408	0.171855	6.01717	1.77e-09	1.35e-08
ENSG00000213551	DNAJC9	210.049	1.03378	0.147256	7.02028	2.21e-12	2.34e-11			ENSG00000168970	JMJD7-PLA2G4B	2.45627	-1.47327	0.545574	-2.70041	0.00692537	0.0182622			ENSG00000259642	ST20-AS1	25.0632	1.03397	0.291298	3.54952	0.000385931	0.00133146
ENSG00000162062	C16orf59	236.198	1.03296	0.122712	8.41781	3.84e-17	6.44e-16			ENSG00000184108	TRIML1	0.715513	-1.47241	0.60775	-2.42271	0.0154051	0.0369799			ENSG00000213551	DNAJC9	210.049	1.03378	0.147256	7.02028	2.21e-12	2.34e-11
ENSG00000203760	CENPW	250.137	1.03236	0.150705	6.85023	7.37e-12	7.37e-11			ENSG00000180535	BHLHA15	11.6561	-1.47161	0.290534	-5.06518	4.08e-07	2.27e-06			ENSG00000162062	C16orf59	236.198	1.03296	0.122712	8.41781	3.84e-17	6.44e-16
ENSG00000118193	KIF14	337.075	1.03225	0.209231	4.93352	8.08e-07	4.33e-06			ENSG00000099840	IZUMO4	7.08896	-1.47133	0.397634	-3.70021	0.000215421	0.000776166			ENSG00000203760	CENPW	250.137	1.03236	0.150705	6.85023	7.37e-12	7.37e-11
ENSG00000111530	CAND1	1442.6	1.03194	0.129091	7.99392	1.31e-15	1.9e-14			ENSG00000175573	C11orf68	659.498	-1.47133	0.107682	-13.6637	1.67e-42	1.43e-40			ENSG00000118193	KIF14	337.075	1.03225	0.209231	4.93352	8.08e-07	4.33e-06
ENSG00000259726	CSPG4P11	7.14398	1.031	0.35643	2.89259	0.00382082	0.0107134			ENSG00000184557	SOCS3	924.795	-1.4708	0.165003	-8.91376	4.93e-19	9.66e-18			ENSG00000111530	CAND1	1442.6	1.03194	0.129091	7.99392	1.31e-15	1.9e-14
ENSG00000185900	POMK	30.0746	1.03076	0.360969	2.85555	0.00429625	0.0119063			ENSG00000226310	RP3-323P24.3	0.682014	-1.47008	0.608646	-2.41533	0.0157209	0.0376692			ENSG00000259726	CSPG4P11	7.14398	1.031	0.35643	2.89259	0.00382082	0.0107134
ENSG00000141499	WRAP53	664.331	1.03055	0.11556	8.91783	4.76e-19	9.32e-18			ENSG00000064989	CALCRL	21.5589	-1.46926	0.245678	-5.98043	2.23e-09	1.67e-08			ENSG00000185900	POMK	30.0746	1.03076	0.360969	2.85555	0.00429625	0.0119063
ENSG00000272994	RP11-332H14.2	29.5658	1.03043	0.251244	4.10132	4.11e-05	0.000168602			ENSG00000240137	ERICH6-AS1	3.06113	-1.46926	0.521576	-2.81696	0.00484804	0.0132493			ENSG00000141499	WRAP53	664.331	1.03055	0.11556	8.91783	4.76e-19	9.32e-18
ENSG00000163026	C2orf44	320.47	1.03039	0.125474	8.21198	2.18e-16	3.4e-15			ENSG00000161281	COX7A1	1.03794	-1.46923	0.605759	-2.42544	0.0152898	0.0367366			ENSG00000272994	RP11-332H14.2	29.5658	1.03043	0.251244	4.10132	4.11e-05	0.000168602
ENSG00000213160	KLHL23	466.527	1.03006	0.146742	7.01954	2.23e-12	2.35e-11			ENSG00000159556	ISL2	89.3652	-1.46865	0.173083	-8.48521	2.15e-17	3.7e-16			ENSG00000163026	C2orf44	320.47	1.03039	0.125474	8.21198	2.18e-16	3.4e-15
ENSG00000180008	SOCS4	384.442	1.02898	0.177592	5.79404	6.87e-09	4.83e-08			ENSG00000008083	JARID2	379.022	-1.46779	0.17849	-8.22338	1.98e-16	3.1e-15			ENSG00000213160	KLHL23	466.527	1.03006	0.146742	7.01954	2.23e-12	2.35e-11
ENSG00000161618	ALDH16A1	289.806	1.02857	0.122592	8.3902	4.85e-17	8.04e-16			ENSG00000250651	PABPC1P7	0.626474	-1.46758	0.597213	-2.45739	0.0139951	0.0339961			ENSG00000180008	SOCS4	384.442	1.02898	0.177592	5.79404	6.87e-09	4.83e-08
ENSG00000170312	CDK1	1765.33	1.02852	0.136171	7.55316	4.25e-14	5.35e-13			ENSG00000169035	KLK7	123.627	-1.46758	0.128165	-11.4507	2.33e-30	1.02e-28			ENSG00000161618	ALDH16A1	289.806	1.02857	0.122592	8.3902	4.85e-17	8.04e-16
ENSG00000198040	ZNF84	116.86	1.02822	0.142984	7.19116	6.42e-13	7.23e-12			ENSG00000235621	LINC00494	2.5819	-1.46611	0.50246	-2.91787	0.00352427	0.00996823			ENSG00000170312	CDK1	1765.33	1.02852	0.136171	7.55316	4.25e-14	5.35e-13
ENSG00000176894	PXMP2	20.588	1.02762	0.335771	3.06047	0.00220992	0.00652496			ENSG00000100600	LGMN	1510.29	-1.46517	0.134437	-10.8985	1.17e-27	4.25e-26			ENSG00000198040	ZNF84	116.86	1.02822	0.142984	7.19116	6.42e-13	7.23e-12
ENSG00000075131	TIPIN	274.414	1.02692	0.105828	9.70372	2.91e-22	7.33e-21			ENSG00000068323	TFE3	648.189	-1.46463	0.133077	-11.0059	3.58e-28	1.34e-26			ENSG00000176894	PXMP2	20.588	1.02762	0.335771	3.06047	0.00220992	0.00652496
ENSG00000104852	SNRNP70	4536.39	1.0266	0.121837	8.42604	3.58e-17	6.01e-16			ENSG00000169031	COL4A3	15.3127	-1.46438	0.314951	-4.64954	3.33e-06	1.62e-05			ENSG00000075131	TIPIN	274.414	1.02692	0.105828	9.70372	2.91e-22	7.33e-21
ENSG00000105618	PRPF31	17.3095	1.02618	0.349859	2.93312	0.0033557	0.00953511			ENSG00000163191	S100A11	2837.99	-1.46404	0.136876	-10.6961	1.06e-26	3.58e-25			ENSG00000104852	SNRNP70	4536.39	1.0266	0.121837	8.42604	3.58e-17	6.01e-16
ENSG00000102974	CTCF	682.578	1.02587	0.110203	9.30892	1.29e-20	2.89e-19			ENSG00000133315	MACROD1	290.417	-1.4636	0.144935	-10.0983	5.62e-24	1.58e-22			ENSG00000105618	PRPF31	17.3095	1.02618	0.349859	2.93312	0.0033557	0.00953511
ENSG00000185551	NR2F2	711.976	1.02577	0.1132	9.06159	1.29e-19	2.66e-18			ENSG00000189195	BTBD8	1.78726	-1.46321	0.570974	-2.56266	0.0103875	0.0262533			ENSG00000102974	CTCF	682.578	1.02587	0.110203	9.30892	1.29e-20	2.89e-19
ENSG00000261777	RP11-529K1.2	7.16501	1.02566	0.431521	2.37685	0.017461	0.0413676			ENSG00000139714	MORN3	23.9096	-1.46285	0.289509	-5.05286	4.35e-07	2.41e-06			ENSG00000185551	NR2F2	711.976	1.02577	0.1132	9.06159	1.29e-19	2.66e-18
ENSG00000180198	RCC1	1745.78	1.0256	0.0830396	12.3507	4.83e-35	2.82e-33			ENSG00000145050	MANF	2284.07	-1.46282	0.118742	-12.3194	7.12e-35	4.12e-33			ENSG00000261777	RP11-529K1.2	7.16501	1.02566	0.431521	2.37685	0.017461	0.0413676
ENSG00000162227	TAF6L	92.5557	1.02519	0.1542	6.6484	2.96e-11	2.77e-10			ENSG00000189283	FHIT	97.7615	-1.46258	0.159797	-9.15274	5.55e-20	1.17e-18			ENSG00000180198	RCC1	1745.78	1.0256	0.0830396	12.3507	4.83e-35	2.82e-33
ENSG00000063244	U2AF2	2544.54	1.02512	0.0999106	10.2604	1.06e-24	3.18e-23			ENSG00000129757	CDKN1C	34.9548	-1.46238	0.303076	-4.82513	1.4e-06	7.21e-06			ENSG00000162227	TAF6L	92.5557	1.02519	0.1542	6.6484	2.96e-11	2.77e-10
ENSG00000168061	SAC3D1	403.018	1.02463	0.160817	6.37139	1.87e-10	1.59e-09			ENSG00000169241	SLC50A1	723.14	-1.46121	0.11967	-12.2104	2.74e-34	1.53e-32			ENSG00000063244	U2AF2	2544.54	1.02512	0.0999106	10.2604	1.06e-24	3.18e-23
ENSG00000141858	SAMD1	599.591	1.02459	0.1248	8.20982	2.22e-16	3.46e-15			ENSG00000198858	R3HDM4	1789.08	-1.45968	0.118734	-12.2937	9.79e-35	5.61e-33			ENSG00000168061	SAC3D1	403.018	1.02463	0.160817	6.37139	1.87e-10	1.59e-09
ENSG00000106211	HSPB1	12695.4	1.02356	0.158139	6.4725	9.64e-11	8.52e-10			ENSG00000179388	EGR3	129.641	-1.4589	0.221288	-6.59278	4.32e-11	3.96e-10			ENSG00000141858	SAMD1	599.591	1.02459	0.1248	8.20982	2.22e-16	3.46e-15
ENSG00000196227	FAM217B	233.66	1.02324	0.170397	6.00504	1.91e-09	1.45e-08			ENSG00000214456	PLIN5	16.9534	-1.45809	0.285866	-5.10061	3.39e-07	1.91e-06			ENSG00000106211	HSPB1	12695.4	1.02356	0.158139	6.4725	9.64e-11	8.52e-10
ENSG00000134815	DHX34	479.101	1.02282	0.125665	8.13928	3.98e-16	6.05e-15			ENSG00000074181	NOTCH3	599.373	-1.4576	0.267456	-5.44985	5.04e-08	3.17e-07			ENSG00000196227	FAM217B	233.66	1.02324	0.170397	6.00504	1.91e-09	1.45e-08
ENSG00000060688	SNRNP40	1167.41	1.02242	0.0890254	11.4846	1.58e-30	6.97e-29			ENSG00000179399	GPC5	0.572125	-1.45608	0.606601	-2.40039	0.0163778	0.0390609			ENSG00000134815	DHX34	479.101	1.02282	0.125665	8.13928	3.98e-16	6.05e-15
ENSG00000280120	RP11-546D6.3	37.6317	1.02235	0.211478	4.8343	1.34e-06	6.91e-06			ENSG00000221968	FADS3	337.189	-1.45591	0.120839	-12.0483	1.98e-33	1.05e-31			ENSG00000060688	SNRNP40	1167.41	1.02242	0.0890254	11.4846	1.58e-30	6.97e-29
ENSG00000264577	AC010761.8	25.4603	1.0223	0.270381	3.78095	0.000156228	0.000578548			ENSG00000242147	RP13-463N16.6	1.05451	-1.45475	0.603833	-2.4092	0.0159877	0.0382347			ENSG00000280120	RP11-546D6.3	37.6317	1.02235	0.211478	4.8343	1.34e-06	6.91e-06
ENSG00000182541	LIMK2	326.684	1.02207	0.0999292	10.2279	1.49e-24	4.42e-23			ENSG00000019549	SNAI2	8.74307	-1.4543	0.414737	-3.50655	0.000453948	0.00154734			ENSG00000264577	AC010761.8	25.4603	1.0223	0.270381	3.78095	0.000156228	0.000578548
ENSG00000151576	QTRTD1	396.004	1.02206	0.133877	7.63432	2.27e-14	2.94e-13			ENSG00000125734	GPR108	872.157	-1.45414	0.111847	-13.0011	1.21e-38	8.43e-37			ENSG00000182541	LIMK2	326.684	1.02207	0.0999292	10.2279	1.49e-24	4.42e-23
ENSG00000282685	FAM83H-AS1	51.9996	1.02168	0.326264	3.13145	0.00173945	0.00527373			ENSG00000120738	EGR1	8188.45	-1.45374	0.126133	-11.5255	9.82e-31	4.4e-29			ENSG00000151576	QTRTD1	396.004	1.02206	0.133877	7.63432	2.27e-14	2.94e-13
ENSG00000267374	RP11-244M2.1	40.0217	1.02074	0.23923	4.26676	1.98e-05	8.61e-05			ENSG00000138152	BTBD16	3.68712	-1.45356	0.470205	-3.09133	0.00199262	0.0059462			ENSG00000282685	FAM83H-AS1	51.9996	1.02168	0.326264	3.13145	0.00173945	0.00527373
ENSG00000155097	ATP6V1C1	1083.2	1.02031	0.0958451	10.6454	1.83e-26	6.08e-25			ENSG00000230798	FOXD3-AS1	39.6445	-1.45343	0.259047	-5.61066	2.02e-08	1.33e-07			ENSG00000267374	RP11-244M2.1	40.0217	1.02074	0.23923	4.26676	1.98e-05	8.61e-05
ENSG00000142396	ERVK3-1	57.6652	1.01989	0.200745	5.08054	3.76e-07	2.11e-06			ENSG00000267277	CTD-2342J14.6	2.98141	-1.45341	0.518161	-2.80494	0.00503261	0.013695			ENSG00000155097	ATP6V1C1	1083.2	1.02031	0.0958451	10.6454	1.83e-26	6.08e-25
ENSG00000135476	ESPL1	558.23	1.01952	0.178614	5.70797	1.14e-08	7.83e-08			ENSG00000100351	GRAP2	1.82177	-1.4531	0.586839	-2.47615	0.0132808	0.0324772			ENSG00000142396	ERVK3-1	57.6652	1.01989	0.200745	5.08054	3.76e-07	2.11e-06
ENSG00000091483	FH	1113.39	1.01945	0.0776565	13.1277	2.29e-39	1.64e-37			ENSG00000249839	AC011330.5	0.633192	-1.45304	0.612615	-2.37187	0.0176983	0.0418591			ENSG00000135476	ESPL1	558.23	1.01952	0.178614	5.70797	1.14e-08	7.83e-08
ENSG00000134333	LDHA	7771.31	1.01944	0.106222	9.59732	8.2e-22	2.01e-20			ENSG00000123453	SARDH	61.7771	-1.45258	0.15588	-9.31857	1.18e-20	2.65e-19			ENSG00000091483	FH	1113.39	1.01945	0.0776565	13.1277	2.29e-39	1.64e-37
ENSG00000175792	RUVBL1	1501.13	1.01796	0.107534	9.46636	2.9e-21	6.8e-20			ENSG00000010438	PRSS3	185.236	-1.45251	0.156444	-9.2845	1.62e-20	3.61e-19			ENSG00000134333	LDHA	7771.31	1.01944	0.106222	9.59732	8.2e-22	2.01e-20
ENSG00000196646	ZNF136	111.05	1.01775	0.165301	6.15696	7.42e-10	5.88e-09			ENSG00000140545	MFGE8	989	-1.45185	0.13679	-10.6137	2.57e-26	8.47e-25			ENSG00000175792	RUVBL1	1501.13	1.01796	0.107534	9.46636	2.9e-21	6.8e-20
ENSG00000115159	GPD2	986.906	1.0167	0.11755	8.64911	5.19e-18	9.35e-17			ENSG00000077150	NFKB2	1794.43	-1.45128	0.109877	-13.2082	7.87e-40	5.79e-38			ENSG00000196646	ZNF136	111.05	1.01775	0.165301	6.15696	7.42e-10	5.88e-09
ENSG00000261167	RP11-517B11.7	36.547	1.0167	0.219962	4.62214	3.8e-06	1.84e-05			ENSG00000231817	LINC01198	0.565104	-1.45112	0.603175	-2.40581	0.0161368	0.0385516			ENSG00000115159	GPD2	986.906	1.0167	0.11755	8.64911	5.19e-18	9.35e-17
ENSG00000115053	NCL	12448.1	1.01634	0.12832	7.92035	2.37e-15	3.36e-14			ENSG00000260528	FAM157C	3.9068	-1.45078	0.509266	-2.84876	0.00438898	0.0121271			ENSG00000261167	RP11-517B11.7	36.547	1.0167	0.219962	4.62214	3.8e-06	1.84e-05
ENSG00000146247	PHIP	512.315	1.01589	0.179319	5.66528	1.47e-08	9.87e-08			ENSG00000141293	SKAP1	91.1841	-1.45036	0.152011	-9.54115	1.41e-21	3.41e-20			ENSG00000115053	NCL	12448.1	1.01634	0.12832	7.92035	2.37e-15	3.36e-14
ENSG00000178074	C2orf69	429.337	1.01564	0.175205	5.79685	6.76e-09	4.75e-08			ENSG00000215910	C1orf167	1.42623	-1.45028	0.597034	-2.42915	0.0151344	0.0364175			ENSG00000146247	PHIP	512.315	1.01589	0.179319	5.66528	1.47e-08	9.87e-08
ENSG00000166451	CENPN	383.492	1.01562	0.106179	9.56521	1.12e-21	2.73e-20			ENSG00000246982	RP1-179N16.6	1.20718	-1.45012	0.598051	-2.42474	0.0153195	0.0367997			ENSG00000178074	C2orf69	429.337	1.01564	0.175205	5.79685	6.76e-09	4.75e-08
ENSG00000237515	SHISA9	18.3864	1.01553	0.305784	3.32107	0.000896725	0.002878			ENSG00000114547	ROPN1B	7.03156	-1.44971	0.380664	-3.80838	0.000139881	0.000522517			ENSG00000166451	CENPN	383.492	1.01562	0.106179	9.56521	1.12e-21	2.73e-20
ENSG00000132313	MRPL35	685.646	1.01481	0.10349	9.80584	1.06e-22	2.75e-21			ENSG00000165215	CLDN3	150.507	-1.44961	0.149643	-9.68709	3.42e-22	8.6e-21			ENSG00000237515	SHISA9	18.3864	1.01553	0.305784	3.32107	0.000896725	0.002878
ENSG00000206449	MICB	167.072	1.0145	0.211269	4.80191	1.57e-06	8.05e-06			ENSG00000169129	AFAP1L2	6.94404	-1.44933	0.385493	-3.75969	0.000170127	0.00062583			ENSG00000132313	MRPL35	685.646	1.01481	0.10349	9.80584	1.06e-22	2.75e-21
ENSG00000221829	FANCG	697.473	1.0142	0.120061	8.44739	2.98e-17	5.05e-16			ENSG00000176641	RNF152	30.3167	-1.44898	0.21852	-6.63086	3.34e-11	3.11e-10			ENSG00000206449	MICB	167.072	1.0145	0.211269	4.80191	1.57e-06	8.05e-06
ENSG00000182742	HOXB4	39.4716	1.01394	0.182967	5.54163	3e-08	1.94e-07			ENSG00000196273	LINC00523	1.34017	-1.44837	0.588087	-2.46285	0.0137836	0.0335546			ENSG00000221829	FANCG	697.473	1.0142	0.120061	8.44739	2.98e-17	5.05e-16
ENSG00000188529	SRSF10	1485.88	1.01348	0.14613	6.93544	4.05e-12	4.16e-11			ENSG00000174943	KCTD13	278.725	-1.44789	0.127091	-11.3925	4.56e-30	1.93e-28			ENSG00000182742	HOXB4	39.4716	1.01394	0.182967	5.54163	3e-08	1.94e-07
ENSG00000279519	RP11-288C18.1	16.3109	1.01304	0.356333	2.84295	0.00446975	0.0123211			ENSG00000261040	WFDC21P	3.20372	-1.44724	0.597582	-2.42183	0.0154425	0.0370655			ENSG00000188529	SRSF10	1485.88	1.01348	0.14613	6.93544	4.05e-12	4.16e-11
ENSG00000137460	FHDC1	55.3062	1.01233	0.17249	5.86891	4.39e-09	3.15e-08			ENSG00000251191	LINC00589	0.731029	-1.44576	0.606865	-2.38234	0.0172032	0.0408165			ENSG00000279519	RP11-288C18.1	16.3109	1.01304	0.356333	2.84295	0.00446975	0.0123211
ENSG00000138231	DBR1	472.217	1.01197	0.0930807	10.872	1.57e-27	5.66e-26			ENSG00000232324	AC008440.10	4.09446	-1.44506	0.439741	-3.28617	0.00101559	0.00322506			ENSG00000137460	FHDC1	55.3062	1.01233	0.17249	5.86891	4.39e-09	3.15e-08
ENSG00000090612	ZNF268	161.998	1.01191	0.153441	6.59479	4.26e-11	3.91e-10			ENSG00000039068	CDH1	1228.94	-1.44474	0.201651	-7.16455	7.8e-13	8.69e-12			ENSG00000138231	DBR1	472.217	1.01197	0.0930807	10.872	1.57e-27	5.66e-26
ENSG00000163946	FAM208A	376.062	1.01065	0.144083	7.01438	2.31e-12	2.43e-11			ENSG00000130517	PGPEP1	343.379	-1.44319	0.114771	-12.5745	2.92e-36	1.78e-34			ENSG00000090612	ZNF268	161.998	1.01191	0.153441	6.59479	4.26e-11	3.91e-10
ENSG00000178966	RMI1	511.179	1.01042	0.15727	6.42476	1.32e-10	1.15e-09			ENSG00000259520	CTD-2651B20.3	9.20068	-1.44307	0.424793	-3.39712	0.000680988	0.00224204			ENSG00000163946	FAM208A	376.062	1.01065	0.144083	7.01438	2.31e-12	2.43e-11
ENSG00000251602	RP11-521B24.3	13.3785	1.0101	0.296242	3.4097	0.000650355	0.00214589			ENSG00000168135	KCNJ4	1.01177	-1.44271	0.608673	-2.37026	0.0177755	0.0420039			ENSG00000178966	RMI1	511.179	1.01042	0.15727	6.42476	1.32e-10	1.15e-09
ENSG00000254901	MEF2BNB	48.7365	1.00947	0.235464	4.28715	1.81e-05	7.9e-05			ENSG00000266088	RP5-1028K7.2	9.1542	-1.44271	0.362788	-3.97672	6.99e-05	0.000275896			ENSG00000251602	RP11-521B24.3	13.3785	1.0101	0.296242	3.4097	0.000650355	0.00214589
ENSG00000111615	KRR1	958.996	1.00822	0.102613	9.82552	8.74e-23	2.28e-21			ENSG00000130958	SLC35D2	433.71	-1.4425	0.0801291	-18.0022	1.87e-72	6.56e-70			ENSG00000254901	MEF2BNB	48.7365	1.00947	0.235464	4.28715	1.81e-05	7.9e-05
ENSG00000033011	ALG1	303.856	1.00779	0.171526	5.87541	4.22e-09	3.04e-08			ENSG00000142798	HSPG2	204.603	-1.44249	0.368276	-3.91688	8.97e-05	0.000346519			ENSG00000111615	KRR1	958.996	1.00822	0.102613	9.82552	8.74e-23	2.28e-21
ENSG00000215424	MCM3AP-AS1	19.1932	1.0077	0.32084	3.1408	0.00168486	0.00511858			ENSG00000130649	CYP2E1	3.5834	-1.44248	0.540454	-2.66901	0.00760752	0.0198915			ENSG00000033011	ALG1	303.856	1.00779	0.171526	5.87541	4.22e-09	3.04e-08
ENSG00000196455	PIK3R4	467.134	1.00728	0.189352	5.31963	1.04e-07	6.26e-07			ENSG00000188157	AGRN	679.341	-1.44241	0.20204	-7.13922	9.39e-13	1.03e-11			ENSG00000215424	MCM3AP-AS1	19.1932	1.0077	0.32084	3.1408	0.00168486	0.00511858
ENSG00000139372	TDG	492.893	1.00714	0.120495	8.35838	6.36e-17	1.04e-15			ENSG00000205403	CFI	1.0193	-1.4417	0.608751	-2.36828	0.0178708	0.0422054			ENSG00000196455	PIK3R4	467.134	1.00728	0.189352	5.31963	1.04e-07	6.26e-07
ENSG00000132600	PRMT7	311.811	1.00658	0.104135	9.66616	4.2e-22	1.05e-20			ENSG00000167419	LPO	1.73323	-1.44139	0.567799	-2.53855	0.0111313	0.027882			ENSG00000139372	TDG	492.893	1.00714	0.120495	8.35838	6.36e-17	1.04e-15
ENSG00000181744	C3orf58	279.109	1.00618	0.183707	5.47708	4.32e-08	2.74e-07			ENSG00000118160	SLC8A2	21.3134	-1.4409	0.246793	-5.83849	5.27e-09	3.75e-08			ENSG00000132600	PRMT7	311.811	1.00658	0.104135	9.66616	4.2e-22	1.05e-20
ENSG00000140326	CDAN1	155.55	1.00539	0.147954	6.79531	1.08e-11	1.06e-10			ENSG00000255983	RP11-1038A11.1	2.62751	-1.44066	0.525032	-2.74394	0.00607067	0.0162342			ENSG00000181744	C3orf58	279.109	1.00618	0.183707	5.47708	4.32e-08	2.74e-07
ENSG00000164342	TLR3	13.4347	1.00466	0.272811	3.68263	0.000230837	0.000828728			ENSG00000171552	BCL2L1	1643.74	-1.4406	0.0924487	-15.5827	9.55e-55	1.4e-52			ENSG00000140326	CDAN1	155.55	1.00539	0.147954	6.79531	1.08e-11	1.06e-10
ENSG00000112576	CCND3	787.87	1.00364	0.0808148	12.419	2.06e-35	1.22e-33			ENSG00000102109	PCSK1N	5.10837	-1.44002	0.524847	-2.7437	0.00607506	0.0162418			ENSG00000164342	TLR3	13.4347	1.00466	0.272811	3.68263	0.000230837	0.000828728
ENSG00000166881	NEMP1	449.828	1.00345	0.158944	6.31326	2.73e-10	2.28e-09			ENSG00000150281	CTF1	10.9486	-1.43992	0.354049	-4.067	4.76e-05	0.000193378			ENSG00000112576	CCND3	787.87	1.00364	0.0808148	12.419	2.06e-35	1.22e-33
ENSG00000125484	GTF3C4	1010.88	1.00285	0.110736	9.05621	1.35e-19	2.79e-18			ENSG00000059122	FLYWCH1	923.973	-1.43984	0.123659	-11.6436	2.47e-31	1.15e-29			ENSG00000166881	NEMP1	449.828	1.00345	0.158944	6.31326	2.73e-10	2.28e-09
ENSG00000106144	CASP2	837.662	1.00263	0.127033	7.8927	2.96e-15	4.16e-14			ENSG00000166592	RRAD	183.536	-1.43974	0.301371	-4.77728	1.78e-06	9.03e-06			ENSG00000125484	GTF3C4	1010.88	1.00285	0.110736	9.05621	1.35e-19	2.79e-18
ENSG00000106012	IQCE	298.006	1.00233	0.139787	7.17037	7.48e-13	8.36e-12			ENSG00000267649	CTD-2587H24.10	3.40964	-1.43942	0.550385	-2.6153	0.00891484	0.0229363			ENSG00000106144	CASP2	837.662	1.00263	0.127033	7.8927	2.96e-15	4.16e-14
ENSG00000120868	APAF1	123.169	1.00187	0.226642	4.42047	9.85e-06	4.46e-05			ENSG00000185532	PRKG1	6.09156	-1.43859	0.471669	-3.04999	0.0022885	0.00672798			ENSG00000106012	IQCE	298.006	1.00233	0.139787	7.17037	7.48e-13	8.36e-12
ENSG00000041357	PSMA4	2847.76	1.00054	0.0815257	12.2727	1.27e-34	7.22e-33			ENSG00000174938	SEZ6L2	1246.78	-1.43828	0.168117	-8.55522	1.18e-17	2.07e-16			ENSG00000120868	APAF1	123.169	1.00187	0.226642	4.42047	9.85e-06	4.46e-05
ENSG00000144395	CCDC150	77.389	1.00052	0.226762	4.41218	1.02e-05	4.62e-05			ENSG00000168026	TTC21A	27.7974	-1.43825	0.213423	-6.73899	1.59e-11	1.53e-10			ENSG00000041357	PSMA4	2847.76	1.00054	0.0815257	12.2727	1.27e-34	7.22e-33
ENSG00000185347	C14orf80	313.267	0.999595	0.151895	6.58084	4.68e-11	4.27e-10			ENSG00000231133	HAR1B	1.51988	-1.43822	0.577002	-2.49258	0.012682	0.0311795			ENSG00000144395	CCDC150	77.389	1.00052	0.226762	4.41218	1.02e-05	4.62e-05
ENSG00000220201	ZGLP1	19.2941	0.999009	0.382021	2.61506	0.00892107	0.0229496			ENSG00000165695	AK8	11.285	-1.43775	0.340991	-4.21639	2.48e-05	0.000105997			ENSG00000185347	C14orf80	313.267	0.999595	0.151895	6.58084	4.68e-11	4.27e-10
ENSG00000100523	DDHD1	633.408	0.997873	0.137912	7.23558	4.64e-13	5.32e-12			ENSG00000163357	DCST1	1.15327	-1.43681	0.606456	-2.3692	0.0178266	0.0421153			ENSG00000220201	ZGLP1	19.2941	0.999009	0.382021	2.61506	0.00892107	0.0229496
ENSG00000172428	MYEOV2	630.495	0.997373	0.205873	4.84459	1.27e-06	6.59e-06			ENSG00000139725	RHOF	44.3741	-1.43615	0.232148	-6.18633	6.16e-10	4.93e-09			ENSG00000100523	DDHD1	633.408	0.997873	0.137912	7.23558	4.64e-13	5.32e-12
ENSG00000137040	RANBP6	168.257	0.996595	0.180985	5.50651	3.66e-08	2.34e-07			ENSG00000225031	EIF4BP7	1.77344	-1.43544	0.571934	-2.50979	0.0120802	0.0299203			ENSG00000172428	MYEOV2	630.495	0.997373	0.205873	4.84459	1.27e-06	6.59e-06
ENSG00000128050	PAICS	4159.24	0.996423	0.0849339	11.7317	8.76e-32	4.21e-30			ENSG00000249592	RP11-440L14.1	6.64009	-1.43475	0.405161	-3.54118	0.000398345	0.00137091			ENSG00000137040	RANBP6	168.257	0.996595	0.180985	5.50651	3.66e-08	2.34e-07
ENSG00000183317	EPHA10	85.4274	0.995579	0.178314	5.5833	2.36e-08	1.55e-07			ENSG00000136327	NKX2-8	45.2925	-1.43467	0.19998	-7.17407	7.28e-13	8.14e-12			ENSG00000128050	PAICS	4159.24	0.996423	0.0849339	11.7317	8.76e-32	4.21e-30
ENSG00000274026	FAM27E3	13.8152	0.994504	0.290356	3.42512	0.000614529	0.00203887			ENSG00000185133	INPP5J	86.8208	-1.43418	0.171718	-8.35195	6.71e-17	1.1e-15			ENSG00000183317	EPHA10	85.4274	0.995579	0.178314	5.5833	2.36e-08	1.55e-07
ENSG00000144649	FAM198A	17.1165	0.994314	0.259248	3.83537	0.000125375	0.000472358			ENSG00000151117	TMEM86A	22.1779	-1.43323	0.287616	-4.98312	6.26e-07	3.4e-06			ENSG00000274026	FAM27E3	13.8152	0.994504	0.290356	3.42512	0.000614529	0.00203887
ENSG00000141298	SSH2	278.98	0.994064	0.183513	5.41684	6.07e-08	3.77e-07			ENSG00000128298	BAIAP2L2	7.70177	-1.43291	0.436224	-3.28481	0.0010205	0.00323966			ENSG00000144649	FAM198A	17.1165	0.994314	0.259248	3.83537	0.000125375	0.000472358
ENSG00000096384	HSP90AB1	63621.4	0.993945	0.14648	6.78556	1.16e-11	1.13e-10			ENSG00000254531	FLJ20021	86.8099	-1.43268	0.207307	-6.91087	4.82e-12	4.91e-11			ENSG00000141298	SSH2	278.98	0.994064	0.183513	5.41684	6.07e-08	3.77e-07
ENSG00000163636	PSMD6	1436.62	0.99329	0.0934533	10.6287	2.19e-26	7.24e-25			ENSG00000226510	UPK1A-AS1	16.9866	-1.43208	0.345564	-4.14419	3.41e-05	0.000142377			ENSG00000096384	HSP90AB1	63621.4	0.993945	0.14648	6.78556	1.16e-11	1.13e-10
ENSG00000010244	ZNF207	1504.72	0.993107	0.0996809	9.96287	2.22e-23	5.98e-22			ENSG00000105675	ATP4A	2.36424	-1.43064	0.50733	-2.81993	0.00480343	0.0131369			ENSG00000163636	PSMD6	1436.62	0.99329	0.0934533	10.6287	2.19e-26	7.24e-25
ENSG00000132953	XPO4	465.726	0.991138	0.155334	6.38071	1.76e-10	1.51e-09			ENSG00000132535	DLG4	61.6428	-1.43031	0.169522	-8.43732	3.25e-17	5.47e-16			ENSG00000010244	ZNF207	1504.72	0.993107	0.0996809	9.96287	2.22e-23	5.98e-22
ENSG00000167384	ZNF180	148.079	0.990105	0.164659	6.01305	1.82e-09	1.38e-08			ENSG00000257489	RP11-175P13.3	0.987675	-1.4294	0.604402	-2.36499	0.0180308	0.0425354			ENSG00000132953	XPO4	465.726	0.991138	0.155334	6.38071	1.76e-10	1.51e-09
ENSG00000076650	GPATCH1	136.945	0.989489	0.142318	6.95267	3.58e-12	3.7e-11			ENSG00000052344	PRSS8	639.435	-1.42929	0.170111	-8.40212	4.38e-17	7.32e-16			ENSG00000167384	ZNF180	148.079	0.990105	0.164659	6.01305	1.82e-09	1.38e-08
ENSG00000275464	CH507-9B2.5	56.1258	0.988766	0.204203	4.84206	1.28e-06	6.67e-06			ENSG00000165030	NFIL3	953.428	-1.42883	0.110727	-12.9041	4.27e-38	2.93e-36			ENSG00000076650	GPATCH1	136.945	0.989489	0.142318	6.95267	3.58e-12	3.7e-11
ENSG00000166938	DIS3L	299.288	0.988312	0.109749	9.00521	2.15e-19	4.38e-18			ENSG00000130363	RSPH3	214.036	-1.42859	0.119154	-11.9895	4.04e-33	2.09e-31			ENSG00000275464	CH507-9B2.5	56.1258	0.988766	0.204203	4.84206	1.28e-06	6.67e-06
ENSG00000007541	PIGQ	174.088	0.987392	0.148669	6.64156	3.1e-11	2.9e-10			ENSG00000099984	GSTT2	2.68155	-1.42859	0.528109	-2.7051	0.00682841	0.0180208			ENSG00000166938	DIS3L	299.288	0.988312	0.109749	9.00521	2.15e-19	4.38e-18
ENSG00000153107	ANAPC1	383.492	0.987082	0.133923	7.37053	1.7e-13	2.04e-12			ENSG00000263847	RP11-143J12.3	1.92524	-1.42705	0.567357	-2.51525	0.0118947	0.0295269			ENSG00000007541	PIGQ	174.088	0.987392	0.148669	6.64156	3.1e-11	2.9e-10
ENSG00000067533	RRP15	549.839	0.986307	0.0919682	10.7244	7.82e-27	2.67e-25			ENSG00000178882	FAM101A	1.93293	-1.42664	0.546091	-2.61246	0.00898925	0.023108			ENSG00000153107	ANAPC1	383.492	0.987082	0.133923	7.37053	1.7e-13	2.04e-12
ENSG00000126804	ZBTB1	234.552	0.986268	0.168006	5.87042	4.35e-09	3.12e-08			ENSG00000085741	WNT11	24.6264	-1.42631	0.221709	-6.43323	1.25e-10	1.09e-09			ENSG00000067533	RRP15	549.839	0.986307	0.0919682	10.7244	7.82e-27	2.67e-25
ENSG00000128708	HAT1	1060.18	0.985572	0.126773	7.7743	7.59e-15	1.03e-13			ENSG00000167757	KLK11	0.911339	-1.42573	0.611393	-2.33194	0.0197038	0.0459872			ENSG00000126804	ZBTB1	234.552	0.986268	0.168006	5.87042	4.35e-09	3.12e-08
ENSG00000152193	RNF219	279.556	0.985137	0.114054	8.63746	5.75e-18	1.03e-16			ENSG00000223891	OSER1-AS1	119.653	-1.42513	0.200047	-7.12395	1.05e-12	1.15e-11			ENSG00000128708	HAT1	1060.18	0.985572	0.126773	7.7743	7.59e-15	1.03e-13
ENSG00000258429	PDF	21.3627	0.985124	0.302301	3.25876	0.00111901	0.00352265			ENSG00000233937	CTC-338M12.4	7.50303	-1.42451	0.406276	-3.50625	0.000454467	0.00154885			ENSG00000152193	RNF219	279.556	0.985137	0.114054	8.63746	5.75e-18	1.03e-16
ENSG00000102317	RBM3	1709.87	0.983552	0.113927	8.63317	5.97e-18	1.07e-16			ENSG00000142609	CFAP74	28.8889	-1.42429	0.238482	-5.97231	2.34e-09	1.74e-08			ENSG00000258429	PDF	21.3627	0.985124	0.302301	3.25876	0.00111901	0.00352265
ENSG00000134748	PRPF38A	846.568	0.982851	0.0850766	11.5525	7.17e-31	3.23e-29			ENSG00000170222	ADPRM	146.781	-1.42381	0.145126	-9.81082	1.01e-22	2.62e-21			ENSG00000102317	RBM3	1709.87	0.983552	0.113927	8.63317	5.97e-18	1.07e-16
ENSG00000263528	IKBKE	34.5902	0.982771	0.20521	4.78911	1.68e-06	8.54e-06			ENSG00000185615	PDIA2	0.66915	-1.423	0.603236	-2.35894	0.0183271	0.0431523			ENSG00000134748	PRPF38A	846.568	0.982851	0.0850766	11.5525	7.17e-31	3.23e-29
ENSG00000204745	AC083899.3	21.2732	0.982675	0.232152	4.2329	2.31e-05	9.9e-05			ENSG00000165233	C9orf89	576.654	-1.42218	0.131782	-10.792	3.76e-27	1.31e-25			ENSG00000263528	IKBKE	34.5902	0.982771	0.20521	4.78911	1.68e-06	8.54e-06
ENSG00000258592	RP11-108M12.3	6.82317	0.982258	0.427604	2.29712	0.0216119	0.0497943			ENSG00000274225	KB-68A7.1	2.13193	-1.42136	0.538343	-2.64026	0.00828434	0.0214612			ENSG00000204745	AC083899.3	21.2732	0.982675	0.232152	4.2329	2.31e-05	9.9e-05
ENSG00000079459	FDFT1	2320.62	0.981409	0.0997187	9.84177	7.44e-23	1.94e-21			ENSG00000197860	SGTB	219.866	-1.42131	0.164146	-8.65884	4.77e-18	8.61e-17			ENSG00000258592	RP11-108M12.3	6.82317	0.982258	0.427604	2.29712	0.0216119	0.0497943
ENSG00000152795	HNRNPDL	2509.6	0.98123	0.108474	9.04579	1.49e-19	3.06e-18			ENSG00000007312	CD79B	5.03775	-1.42105	0.455406	-3.12041	0.001806	0.00545118			ENSG00000079459	FDFT1	2320.62	0.981409	0.0997187	9.84177	7.44e-23	1.94e-21
ENSG00000143476	DTL	598.996	0.980976	0.110971	8.83992	9.58e-19	1.83e-17			ENSG00000253210	RP11-809O17.1	6.27007	-1.42034	0.449321	-3.16109	0.00157181	0.00480286			ENSG00000152795	HNRNPDL	2509.6	0.98123	0.108474	9.04579	1.49e-19	3.06e-18
ENSG00000273036	FAM95C	6.191	0.980792	0.406344	2.4137	0.0157915	0.0378169			ENSG00000215244	RP11-563J2.2	0.931908	-1.4201	0.60943	-2.33021	0.019795	0.0461462			ENSG00000143476	DTL	598.996	0.980976	0.110971	8.83992	9.58e-19	1.83e-17
ENSG00000186281	GPAT2	167.806	0.980774	0.126377	7.76068	8.45e-15	1.15e-13			ENSG00000197506	SLC28A3	0.568802	-1.41974	0.61155	-2.32155	0.0202573	0.0470805			ENSG00000273036	FAM95C	6.191	0.980792	0.406344	2.4137	0.0157915	0.0378169
ENSG00000198952	SMG5	1098.51	0.980759	0.120022	8.17151	3.05e-16	4.68e-15			ENSG00000258512	LINC00239	8.78686	-1.41891	0.375839	-3.77531	0.000159812	0.000590882			ENSG00000186281	GPAT2	167.806	0.980774	0.126377	7.76068	8.45e-15	1.15e-13
ENSG00000138182	KIF20B	404.961	0.98057	0.167445	5.85608	4.74e-09	3.39e-08			ENSG00000131067	GGT7	100.296	-1.41832	0.182842	-7.75707	8.69e-15	1.17e-13			ENSG00000198952	SMG5	1098.51	0.980759	0.120022	8.17151	3.05e-16	4.68e-15
ENSG00000183808	RBM12B	180.413	0.980302	0.163646	5.99037	2.09e-09	1.57e-08			ENSG00000162148	PPP1R32	28.2592	-1.41698	0.255735	-5.54079	3.01e-08	1.95e-07			ENSG00000138182	KIF20B	404.961	0.98057	0.167445	5.85608	4.74e-09	3.39e-08
ENSG00000144580	RQCD1	1136.42	0.979884	0.0712501	13.7527	4.9e-43	4.34e-41			ENSG00000084764	MAPRE3	229.627	-1.41604	0.123491	-11.4667	1.94e-30	8.51e-29			ENSG00000183808	RBM12B	180.413	0.980302	0.163646	5.99037	2.09e-09	1.57e-08
ENSG00000163138	PACRGL	180.609	0.979864	0.107187	9.14159	6.15e-20	1.3e-18			ENSG00000250091	DNAH10OS	1.32665	-1.41602	0.605495	-2.33861	0.0193558	0.0452755			ENSG00000144580	RQCD1	1136.42	0.979884	0.0712501	13.7527	4.9e-43	4.34e-41
ENSG00000145982	FARS2	120.19	0.979475	0.143857	6.80868	9.85e-12	9.69e-11			ENSG00000245904	RP11-796E2.4	2.70557	-1.41579	0.587553	-2.40964	0.0159681	0.0381962			ENSG00000163138	PACRGL	180.609	0.979864	0.107187	9.14159	6.15e-20	1.3e-18
ENSG00000029153	ARNTL2	444.673	0.979402	0.122612	7.98779	1.37e-15	2e-14			ENSG00000142102	ATHL1	106.703	-1.41578	0.183187	-7.7286	1.09e-14	1.46e-13			ENSG00000145982	FARS2	120.19	0.979475	0.143857	6.80868	9.85e-12	9.69e-11
ENSG00000138821	SLC39A8	296.529	0.978584	0.156207	6.26468	3.74e-10	3.07e-09			ENSG00000151067	CACNA1C	3.13335	-1.41524	0.521389	-2.71437	0.00664011	0.0175761			ENSG00000029153	ARNTL2	444.673	0.979402	0.122612	7.98779	1.37e-15	2e-14
ENSG00000170515	PA2G4	3287.26	0.978049	0.111301	8.78739	1.53e-18	2.87e-17			ENSG00000013392	RWDD2A	89.2862	-1.41502	0.163641	-8.64712	5.28e-18	9.51e-17			ENSG00000138821	SLC39A8	296.529	0.978584	0.156207	6.26468	3.74e-10	3.07e-09
ENSG00000075702	WDR62	298.382	0.977138	0.153956	6.34686	2.2e-10	1.86e-09			ENSG00000125430	HS3ST3B1	43.9868	-1.41486	0.202092	-7.00107	2.54e-12	2.67e-11			ENSG00000170515	PA2G4	3287.26	0.978049	0.111301	8.78739	1.53e-18	2.87e-17
ENSG00000023041	ZDHHC6	898.483	0.976688	0.0878349	11.1196	1.01e-28	3.9e-27			ENSG00000153347	FAM81B	4.13893	-1.41471	0.49867	-2.83696	0.00455448	0.0125349			ENSG00000075702	WDR62	298.382	0.977138	0.153956	6.34686	2.2e-10	1.86e-09
ENSG00000161813	LARP4	1306.41	0.976421	0.144194	6.77159	1.27e-11	1.24e-10			ENSG00000019169	MARCO	4.37003	-1.41459	0.563731	-2.50933	0.012096	0.0299559			ENSG00000023041	ZDHHC6	898.483	0.976688	0.0878349	11.1196	1.01e-28	3.9e-27
ENSG00000198720	ANKRD13B	220.215	0.975749	0.151414	6.44426	1.16e-10	1.02e-09			ENSG00000267082	CTC-510F12.2	1.51222	-1.41414	0.59094	-2.39303	0.0167097	0.0397669			ENSG00000161813	LARP4	1306.41	0.976421	0.144194	6.77159	1.27e-11	1.24e-10
ENSG00000159899	NPR2	39.6333	0.975718	0.210807	4.62849	3.68e-06	1.78e-05			ENSG00000089327	FXYD5	1282.97	-1.41276	0.125359	-11.2697	1.85e-29	7.52e-28			ENSG00000198720	ANKRD13B	220.215	0.975749	0.151414	6.44426	1.16e-10	1.02e-09
ENSG00000167695	FAM57A	501.686	0.975224	0.0983395	9.91692	3.51e-23	9.37e-22			ENSG00000170965	PLAC1	13.5053	-1.41272	0.337371	-4.18744	2.82e-05	0.000119442			ENSG00000159899	NPR2	39.6333	0.975718	0.210807	4.62849	3.68e-06	1.78e-05
ENSG00000184787	UBE2G2	640.076	0.975215	0.110163	8.85244	8.56e-19	1.65e-17			ENSG00000278023	RDM1	0.770799	-1.41258	0.607488	-2.32528	0.0200572	0.0466773			ENSG00000167695	FAM57A	501.686	0.975224	0.0983395	9.91692	3.51e-23	9.37e-22
ENSG00000200087	SNORA73B	24.7704	0.974687	0.354435	2.74997	0.00596001	0.0159769			ENSG00000235513	RP4-756G23.5	1.22439	-1.41254	0.612013	-2.30802	0.0209983	0.0485773			ENSG00000184787	UBE2G2	640.076	0.975215	0.110163	8.85244	8.56e-19	1.65e-17
ENSG00000082898	XPO1	2559.89	0.974316	0.126188	7.72113	1.15e-14	1.54e-13			ENSG00000148832	PAOX	13.0003	-1.4122	0.290369	-4.86347	1.15e-06	6.02e-06			ENSG00000200087	SNORA73B	24.7704	0.974687	0.354435	2.74997	0.00596001	0.0159769
ENSG00000100028	SNRPD3	1565.88	0.97301	0.103695	9.38337	6.39e-21	1.46e-19			ENSG00000157601	MX1	9.02759	-1.41125	0.34292	-4.11539	3.87e-05	0.000159728			ENSG00000082898	XPO1	2559.89	0.974316	0.126188	7.72113	1.15e-14	1.54e-13
ENSG00000139437	TCHP	150.992	0.97263	0.13927	6.98377	2.87e-12	3.01e-11			ENSG00000217801	RP11-465B22.3	108.623	-1.41122	0.20617	-6.84495	7.65e-12	7.62e-11			ENSG00000100028	SNRPD3	1565.88	0.97301	0.103695	9.38337	6.39e-21	1.46e-19
ENSG00000065150	IPO5	2944.75	0.971966	0.110924	8.76245	1.91e-18	3.57e-17			ENSG00000110324	IL10RA	62.3678	-1.41102	0.222044	-6.35466	2.09e-10	1.77e-09			ENSG00000139437	TCHP	150.992	0.97263	0.13927	6.98377	2.87e-12	3.01e-11
ENSG00000169247	SH3TC2	73.3638	0.971546	0.178444	5.44455	5.19e-08	3.25e-07			ENSG00000173267	SNCG	125.463	-1.411	0.157476	-8.96009	3.24e-19	6.49e-18			ENSG00000065150	IPO5	2944.75	0.971966	0.110924	8.76245	1.91e-18	3.57e-17
ENSG00000165168	CYBB	8.83574	0.971485	0.396731	2.44872	0.0143364	0.0347316			ENSG00000168140	VASN	13.8874	-1.41044	0.439387	-3.21002	0.00132726	0.0041172			ENSG00000169247	SH3TC2	73.3638	0.971546	0.178444	5.44455	5.19e-08	3.25e-07
ENSG00000189308	LIN54	368.619	0.971209	0.179989	5.39594	6.82e-08	4.22e-07			ENSG00000137309	HMGA1	20986.2	-1.41027	0.115787	-12.1799	3.98e-34	2.2e-32			ENSG00000165168	CYBB	8.83574	0.971485	0.396731	2.44872	0.0143364	0.0347316
ENSG00000184307	ZDHHC23	104.432	0.970901	0.159915	6.07137	1.27e-09	9.79e-09			ENSG00000168447	SCNN1B	5.65093	-1.41027	0.425633	-3.31335	0.000921843	0.00295141			ENSG00000189308	LIN54	368.619	0.971209	0.179989	5.39594	6.82e-08	4.22e-07
ENSG00000105486	LIG1	669.05	0.970666	0.138814	6.99256	2.7e-12	2.83e-11			ENSG00000275038	RP11-546B8.6	0.621346	-1.41022	0.601857	-2.34312	0.0191232	0.0447962			ENSG00000184307	ZDHHC23	104.432	0.970901	0.159915	6.07137	1.27e-09	9.79e-09
ENSG00000263142	LRRC37A17P	16.5035	0.969115	0.30031	3.22704	0.00125077	0.0039012			ENSG00000130822	PNCK	1.4001	-1.41019	0.599019	-2.35416	0.0185644	0.0436572			ENSG00000105486	LIG1	669.05	0.970666	0.138814	6.99256	2.7e-12	2.83e-11
ENSG00000100162	CENPM	310.135	0.968301	0.173395	5.58436	2.35e-08	1.54e-07			ENSG00000129910	CDH15	54.9529	-1.41008	0.174496	-8.08089	6.43e-16	9.58e-15			ENSG00000263142	LRRC37A17P	16.5035	0.969115	0.30031	3.22704	0.00125077	0.0039012
ENSG00000101361	NOP56	5145.07	0.96793	0.0934124	10.3619	3.7e-25	1.14e-23			ENSG00000227038	GTF2IP7	1.19671	-1.41	0.604364	-2.33303	0.0196465	0.0458738			ENSG00000100162	CENPM	310.135	0.968301	0.173395	5.58436	2.35e-08	1.54e-07
ENSG00000174840	PDE12	835.419	0.967507	0.122049	7.92721	2.24e-15	3.2e-14			ENSG00000269954	RP11-148O21.6	0.740195	-1.40844	0.604565	-2.32967	0.0198234	0.0461998			ENSG00000101361	NOP56	5145.07	0.96793	0.0934124	10.3619	3.7e-25	1.14e-23
ENSG00000256537	SMIM10L1	43.8892	0.967333	0.264657	3.65505	0.000257137	0.000914254			ENSG00000251359	WWC2-AS2	10.3818	-1.40843	0.346216	-4.06808	4.74e-05	0.000192558			ENSG00000174840	PDE12	835.419	0.967507	0.122049	7.92721	2.24e-15	3.2e-14
ENSG00000174775	HRAS	29.5759	0.96733	0.248745	3.88885	0.000100722	0.000384991			ENSG00000156521	TYSND1	170.369	-1.4082	0.124731	-11.2899	1.47e-29	6.04e-28			ENSG00000256537	SMIM10L1	43.8892	0.967333	0.264657	3.65505	0.000257137	0.000914254
ENSG00000149930	TAOK2	865.041	0.966884	0.14602	6.62158	3.55e-11	3.3e-10			ENSG00000124191	TOX2	386.722	-1.40794	0.0978203	-14.3931	5.72e-47	6.17e-45			ENSG00000174775	HRAS	29.5759	0.96733	0.248745	3.88885	0.000100722	0.000384991
ENSG00000229320	KRT8P12	65.4495	0.966866	0.277469	3.48459	0.000492896	0.00167035			ENSG00000107902	LHPP	368.469	-1.40775	0.109408	-12.867	6.91e-38	4.67e-36			ENSG00000149930	TAOK2	865.041	0.966884	0.14602	6.62158	3.55e-11	3.3e-10
ENSG00000152240	HAUS1	520.472	0.966603	0.186412	5.18531	2.16e-07	1.25e-06			ENSG00000179094	PER1	749.389	-1.40671	0.110364	-12.7461	3.28e-37	2.13e-35			ENSG00000229320	KRT8P12	65.4495	0.966866	0.277469	3.48459	0.000492896	0.00167035
ENSG00000185298	CCDC137	1056.79	0.965419	0.110432	8.74218	2.29e-18	4.25e-17			ENSG00000126856	PRDM7	4.28894	-1.40615	0.500272	-2.81077	0.00494223	0.0134735			ENSG00000152240	HAUS1	520.472	0.966603	0.186412	5.18531	2.16e-07	1.25e-06
ENSG00000134057	CCNB1	3062.64	0.965334	0.136821	7.05545	1.72e-12	1.85e-11			ENSG00000244486	SCARF2	30.3646	-1.4057	0.245127	-5.73458	9.78e-09	6.74e-08			ENSG00000185298	CCDC137	1056.79	0.965419	0.110432	8.74218	2.29e-18	4.25e-17
ENSG00000116237	ICMT	1338.23	0.965256	0.0918401	10.5102	7.75e-26	2.48e-24			ENSG00000175899	A2M	0.821757	-1.40508	0.609196	-2.30644	0.0210858	0.048753			ENSG00000134057	CCNB1	3062.64	0.965334	0.136821	7.05545	1.72e-12	1.85e-11
ENSG00000236287	ZBED5	257.917	0.965048	0.117218	8.23296	1.83e-16	2.87e-15			ENSG00000079931	MOXD1	36.593	-1.4047	0.188389	-7.4564	8.89e-14	1.09e-12			ENSG00000116237	ICMT	1338.23	0.965256	0.0918401	10.5102	7.75e-26	2.48e-24
ENSG00000161956	SENP3	182.024	0.964316	0.127866	7.54161	4.64e-14	5.82e-13			ENSG00000279491	RP11-810P12.7	4.73432	-1.40465	0.523818	-2.68157	0.00732786	0.0192104			ENSG00000236287	ZBED5	257.917	0.965048	0.117218	8.23296	1.83e-16	2.87e-15
ENSG00000178150	ZNF114	41.0262	0.964006	0.193648	4.97813	6.42e-07	3.49e-06			ENSG00000231233	CFAP58-AS1	2.52641	-1.40457	0.540109	-2.60053	0.00930807	0.0238518			ENSG00000161956	SENP3	182.024	0.964316	0.127866	7.54161	4.64e-14	5.82e-13
ENSG00000067248	DHX29	522.848	0.963771	0.111186	8.66812	4.39e-18	7.98e-17			ENSG00000238184	CD81-AS1	1.35931	-1.4045	0.605814	-2.31836	0.0204298	0.0474552			ENSG00000178150	ZNF114	41.0262	0.964006	0.193648	4.97813	6.42e-07	3.49e-06
ENSG00000070614	NDST1	504.818	0.962483	0.19411	4.95845	7.11e-07	3.83e-06			ENSG00000198892	SHISA4	212.204	-1.40401	0.122394	-11.4712	1.84e-30	8.12e-29			ENSG00000067248	DHX29	522.848	0.963771	0.111186	8.66812	4.39e-18	7.98e-17
ENSG00000189319	FAM53B	429.614	0.961883	0.135472	7.10024	1.25e-12	1.35e-11			ENSG00000159784	FAM131B	11.095	-1.40301	0.309396	-4.5347	5.77e-06	2.71e-05			ENSG00000070614	NDST1	504.818	0.962483	0.19411	4.95845	7.11e-07	3.83e-06
ENSG00000168116	KIAA1586	88.6034	0.961812	0.181539	5.29811	1.17e-07	6.99e-07			ENSG00000259429	UBE2Q2P2	0.733346	-1.40207	0.605135	-2.31696	0.020506	0.0476109			ENSG00000189319	FAM53B	429.614	0.961883	0.135472	7.10024	1.25e-12	1.35e-11
ENSG00000099290	FAM21A	302.578	0.961373	0.100593	9.55704	1.21e-21	2.94e-20			ENSG00000148180	GSN	1267.39	-1.4017	0.113406	-12.36	4.3e-35	2.52e-33			ENSG00000168116	KIAA1586	88.6034	0.961812	0.181539	5.29811	1.17e-07	6.99e-07
ENSG00000198730	CTR9	1286.14	0.961295	0.130584	7.3615	1.82e-13	2.18e-12			ENSG00000122735	DNAI1	4.61473	-1.40105	0.480288	-2.9171	0.00353305	0.00998902			ENSG00000099290	FAM21A	302.578	0.961373	0.100593	9.55704	1.21e-21	2.94e-20
ENSG00000115761	NOL10	478.189	0.960852	0.0927566	10.3589	3.82e-25	1.18e-23			ENSG00000137474	MYO7A	20.3594	-1.39996	0.238682	-5.86536	4.48e-09	3.21e-08			ENSG00000198730	CTR9	1286.14	0.961295	0.130584	7.3615	1.82e-13	2.18e-12
ENSG00000155755	TMEM237	440.763	0.960655	0.123835	7.75753	8.66e-15	1.17e-13			ENSG00000151224	MAT1A	22.5013	-1.39989	0.212556	-6.58598	4.52e-11	4.13e-10			ENSG00000115761	NOL10	478.189	0.960852	0.0927566	10.3589	3.82e-25	1.18e-23
ENSG00000174606	ANGEL2	259.858	0.959824	0.125481	7.64917	2.02e-14	2.64e-13			ENSG00000134109	EDEM1	134.993	-1.39974	0.195442	-7.16195	7.95e-13	8.85e-12			ENSG00000155755	TMEM237	440.763	0.960655	0.123835	7.75753	8.66e-15	1.17e-13
ENSG00000172766	NAA16	251.135	0.958956	0.172804	5.54938	2.87e-08	1.86e-07			ENSG00000127561	SYNGR3	76.16	-1.39909	0.147555	-9.48181	2.5e-21	5.89e-20			ENSG00000174606	ANGEL2	259.858	0.959824	0.125481	7.64917	2.02e-14	2.64e-13
ENSG00000253293	HOXA10	207.012	0.95812	0.180343	5.31277	1.08e-07	6.48e-07			ENSG00000169064	ZBBX	5.03583	-1.39905	0.434939	-3.21665	0.00129698	0.004031			ENSG00000172766	NAA16	251.135	0.958956	0.172804	5.54938	2.87e-08	1.86e-07
ENSG00000273038	RP11-479G22.8	157.228	0.958001	0.241952	3.95946	7.51e-05	0.000294514			ENSG00000203721	LINC00862	0.842426	-1.39898	0.606215	-2.30773	0.0210141	0.0486085			ENSG00000253293	HOXA10	207.012	0.95812	0.180343	5.31277	1.08e-07	6.48e-07
ENSG00000158528	PPP1R9A	148.373	0.957813	0.211773	4.52283	6.1e-06	2.86e-05			ENSG00000118217	ATF6	1080.3	-1.39895	0.132457	-10.5615	4.49e-26	1.46e-24			ENSG00000273038	RP11-479G22.8	157.228	0.958001	0.241952	3.95946	7.51e-05	0.000294514
ENSG00000119333	WDR34	2077.55	0.957552	0.113309	8.45078	2.89e-17	4.91e-16			ENSG00000142694	EVA1B	123.24	-1.39859	0.199607	-7.00676	2.44e-12	2.57e-11			ENSG00000158528	PPP1R9A	148.373	0.957813	0.211773	4.52283	6.1e-06	2.86e-05
ENSG00000163428	LRRC58	888.566	0.957472	0.173428	5.52085	3.37e-08	2.17e-07			ENSG00000205795	CYS1	54.8767	-1.39783	0.181657	-7.69489	1.42e-14	1.87e-13			ENSG00000119333	WDR34	2077.55	0.957552	0.113309	8.45078	2.89e-17	4.91e-16
ENSG00000131747	TOP2A	1637.94	0.957439	0.159456	6.00441	1.92e-09	1.45e-08			ENSG00000150093	ITGB1	5973.07	-1.39781	0.182731	-7.64956	2.02e-14	2.64e-13			ENSG00000163428	LRRC58	888.566	0.957472	0.173428	5.52085	3.37e-08	2.17e-07
ENSG00000138738	PRDM5	18.8085	0.956931	0.26086	3.66837	0.000244097	0.000872757			ENSG00000215187	FAM166B	10.7212	-1.39751	0.364077	-3.83852	0.000123779	0.000466847			ENSG00000131747	TOP2A	1637.94	0.957439	0.159456	6.00441	1.92e-09	1.45e-08
ENSG00000119685	TTLL5	166.69	0.956207	0.125783	7.60202	2.92e-14	3.74e-13			ENSG00000156453	PCDH1	563.223	-1.39706	0.19549	-7.14646	8.9e-13	9.82e-12			ENSG00000138738	PRDM5	18.8085	0.956931	0.26086	3.66837	0.000244097	0.000872757
ENSG00000261490	RP11-448G15.3	11.974	0.956173	0.405709	2.3568	0.0184333	0.0433731			ENSG00000257261	RP11-96H19.1	26.2515	-1.39627	0.246802	-5.65742	1.54e-08	1.03e-07			ENSG00000119685	TTLL5	166.69	0.956207	0.125783	7.60202	2.92e-14	3.74e-13
ENSG00000166845	C18orf54	201.904	0.956073	0.149556	6.39273	1.63e-10	1.4e-09			ENSG00000271745	AC093668.2	0.916359	-1.39384	0.606693	-2.29743	0.0215941	0.0497641			ENSG00000261490	RP11-448G15.3	11.974	0.956173	0.405709	2.3568	0.0184333	0.0433731
ENSG00000119640	ACYP1	215.057	0.955722	0.162822	5.86972	4.37e-09	3.14e-08			ENSG00000134827	TCN1	6.1881	-1.3938	0.391964	-3.55595	0.000376617	0.00130296			ENSG00000166845	C18orf54	201.904	0.956073	0.149556	6.39273	1.63e-10	1.4e-09
ENSG00000102870	ZNF629	511.151	0.955293	0.150649	6.34118	2.28e-10	1.92e-09			ENSG00000232708	HLA-K	3.90412	-1.39313	0.549943	-2.53322	0.011302	0.0282523			ENSG00000119640	ACYP1	215.057	0.955722	0.162822	5.86972	4.37e-09	3.14e-08
ENSG00000055044	NOP58	2268.95	0.955144	0.0906493	10.5367	5.85e-26	1.88e-24			ENSG00000197776	KLHDC1	2.56841	-1.39187	0.54295	-2.56354	0.010361	0.0261926			ENSG00000102870	ZNF629	511.151	0.955293	0.150649	6.34118	2.28e-10	1.92e-09
ENSG00000168453	HR	257.473	0.95424	0.157656	6.05268	1.42e-09	1.09e-08			ENSG00000106665	CLIP2	545.072	-1.39178	0.166841	-8.342	7.3e-17	1.19e-15			ENSG00000055044	NOP58	2268.95	0.955144	0.0906493	10.5367	5.85e-26	1.88e-24
ENSG00000251209	LINC00923	11.0144	0.95401	0.39994	2.38538	0.0170615	0.040526			ENSG00000144218	AFF3	1.58796	-1.39156	0.594482	-2.34079	0.0192428	0.0450463			ENSG00000168453	HR	257.473	0.95424	0.157656	6.05268	1.42e-09	1.09e-08
ENSG00000126067	PSMB2	3787.21	0.95371	0.0788992	12.0877	1.23e-33	6.6e-32			ENSG00000099992	TBC1D10A	185.369	-1.39121	0.135445	-10.2714	9.48e-25	2.85e-23			ENSG00000251209	LINC00923	11.0144	0.95401	0.39994	2.38538	0.0170615	0.040526
ENSG00000119547	ONECUT2	85.5575	0.953703	0.22329	4.27114	1.94e-05	8.46e-05			ENSG00000126583	PRKCG	42.8643	-1.3912	0.212605	-6.54359	6.01e-11	5.41e-10			ENSG00000126067	PSMB2	3787.21	0.95371	0.0788992	12.0877	1.23e-33	6.6e-32
ENSG00000172936	MYD88	179.49	0.953255	0.109104	8.73715	2.39e-18	4.43e-17			ENSG00000178403	NEUROG2	3.9805	-1.39088	0.515225	-2.69956	0.00694313	0.0183022			ENSG00000119547	ONECUT2	85.5575	0.953703	0.22329	4.27114	1.94e-05	8.46e-05
ENSG00000162377	COA7	436.861	0.953054	0.116129	8.20685	2.27e-16	3.54e-15			ENSG00000141497	ZMYND15	20.8693	-1.39035	0.256098	-5.42896	5.67e-08	3.54e-07			ENSG00000172936	MYD88	179.49	0.953255	0.109104	8.73715	2.39e-18	4.43e-17
ENSG00000196268	ZNF493	21.3977	0.952382	0.312013	3.05238	0.00227034	0.0066802			ENSG00000272288	RP11-140K17.3	15.4639	-1.38967	0.340083	-4.08626	4.38e-05	0.00017887			ENSG00000162377	COA7	436.861	0.953054	0.116129	8.20685	2.27e-16	3.54e-15
ENSG00000129255	MPDU1	964.318	0.952324	0.100633	9.46337	2.98e-21	6.99e-20			ENSG00000141458	NPC1	1065.1	-1.38957	0.22035	-6.30619	2.86e-10	2.38e-09			ENSG00000196268	ZNF493	21.3977	0.952382	0.312013	3.05238	0.00227034	0.0066802
ENSG00000102781	KATNAL1	155.926	0.952215	0.144708	6.58027	4.7e-11	4.28e-10			ENSG00000235337	AC114765.2	0.706289	-1.3895	0.602181	-2.30745	0.0210298	0.0486342			ENSG00000129255	MPDU1	964.318	0.952324	0.100633	9.46337	2.98e-21	6.99e-20
ENSG00000197008	ZNF138	122.292	0.951985	0.196192	4.85231	1.22e-06	6.35e-06			ENSG00000272476	RP1-191J18.66	5.70142	-1.38945	0.474758	-2.92665	0.00342633	0.00971209			ENSG00000102781	KATNAL1	155.926	0.952215	0.144708	6.58027	4.7e-11	4.28e-10
ENSG00000092964	DPYSL2	571.37	0.950998	0.107788	8.82284	1.12e-18	2.12e-17			ENSG00000177464	GPR4	2.45673	-1.38942	0.575508	-2.41425	0.0157675	0.0377723			ENSG00000197008	ZNF138	122.292	0.951985	0.196192	4.85231	1.22e-06	6.35e-06
ENSG00000058804	NDC1	1039.5	0.950515	0.137695	6.90304	5.09e-12	5.16e-11			ENSG00000188643	S100A16	2021.31	-1.38906	0.1211	-11.4704	1.86e-30	8.18e-29			ENSG00000092964	DPYSL2	571.37	0.950998	0.107788	8.82284	1.12e-18	2.12e-17
ENSG00000106591	MRPL32	652.691	0.950442	0.125019	7.60237	2.91e-14	3.73e-13			ENSG00000142173	COL6A2	2675.9	-1.38884	0.206058	-6.74004	1.58e-11	1.52e-10			ENSG00000058804	NDC1	1039.5	0.950515	0.137695	6.90304	5.09e-12	5.16e-11
ENSG00000241468	ATP5J2	353.469	0.950297	0.215487	4.41	1.03e-05	4.67e-05			ENSG00000150672	DLG2	3.77204	-1.38863	0.481911	-2.88151	0.00395769	0.0110559			ENSG00000106591	MRPL32	652.691	0.950442	0.125019	7.60237	2.91e-14	3.73e-13
ENSG00000132361	CLUH	1788.56	0.949796	0.130043	7.30371	2.8e-13	3.28e-12			ENSG00000233084	RPL23AP25	1.35075	-1.38849	0.59682	-2.32648	0.0199929	0.0465328			ENSG00000241468	ATP5J2	353.469	0.950297	0.215487	4.41	1.03e-05	4.67e-05
ENSG00000112837	TBX18	114.113	0.949392	0.160541	5.91372	3.34e-09	2.44e-08			ENSG00000158104	HPD	11.0891	-1.38812	0.37912	-3.66142	0.000250819	0.000893906			ENSG00000132361	CLUH	1788.56	0.949796	0.130043	7.30371	2.8e-13	3.28e-12
ENSG00000233903	Z83851.4	12.1896	0.949387	0.33805	2.80842	0.00497851	0.0135601			ENSG00000205871	RPS3AP47	3.70598	-1.38784	0.534865	-2.59475	0.00946586	0.0242073			ENSG00000112837	TBX18	114.113	0.949392	0.160541	5.91372	3.34e-09	2.44e-08
ENSG00000170364	SETMAR	156.083	0.949291	0.152854	6.21046	5.28e-10	4.26e-09			ENSG00000188511	C22orf34	48.3079	-1.38621	0.213496	-6.49291	8.42e-11	7.47e-10			ENSG00000233903	Z83851.4	12.1896	0.949387	0.33805	2.80842	0.00497851	0.0135601
ENSG00000248015	AC005329.7	5.66416	0.94926	0.382578	2.48122	0.0130935	0.0320899			ENSG00000186204	CYP4F12	12.4419	-1.38603	0.283262	-4.89309	9.93e-07	5.25e-06			ENSG00000170364	SETMAR	156.083	0.949291	0.152854	6.21046	5.28e-10	4.26e-09
ENSG00000074047	GLI2	56.4128	0.948619	0.19318	4.91054	9.08e-07	4.83e-06			ENSG00000125409	TEKT3	5.18677	-1.38589	0.523444	-2.64764	0.00810569	0.0210368			ENSG00000248015	AC005329.7	5.66416	0.94926	0.382578	2.48122	0.0130935	0.0320899
ENSG00000257267	ZNF271P	296.615	0.948305	0.132121	7.17754	7.1e-13	7.95e-12			ENSG00000234719	RP11-166B2.1	40.6802	-1.38557	0.335198	-4.1336	3.57e-05	0.00014845			ENSG00000074047	GLI2	56.4128	0.948619	0.19318	4.91054	9.08e-07	4.83e-06
ENSG00000130726	TRIM28	14546.9	0.948127	0.0934091	10.1503	3.3e-24	9.58e-23			ENSG00000178977	LINC00324	14.3233	-1.385	0.404891	-3.42068	0.000624639	0.00206915			ENSG00000257267	ZNF271P	296.615	0.948305	0.132121	7.17754	7.1e-13	7.95e-12
ENSG00000100697	DICER1	438.447	0.948088	0.163613	5.79471	6.84e-09	4.81e-08			ENSG00000134970	TMED7	1369.91	-1.38486	0.181253	-7.64045	2.16e-14	2.81e-13			ENSG00000130726	TRIM28	14546.9	0.948127	0.0934091	10.1503	3.3e-24	9.58e-23
ENSG00000125912	NCLN	2066.2	0.948025	0.138806	6.82984	8.5e-12	8.42e-11			ENSG00000115596	WNT6	60.8245	-1.38473	0.19441	-7.12273	1.06e-12	1.16e-11			ENSG00000100697	DICER1	438.447	0.948088	0.163613	5.79471	6.84e-09	4.81e-08
ENSG00000141219	C17orf80	319.508	0.947501	0.147381	6.42893	1.29e-10	1.12e-09			ENSG00000105856	HBP1	196.426	-1.38412	0.211615	-6.54072	6.12e-11	5.51e-10			ENSG00000125912	NCLN	2066.2	0.948025	0.138806	6.82984	8.5e-12	8.42e-11
ENSG00000108671	PSMD11	2219.41	0.947244	0.0909283	10.4175	2.06e-25	6.46e-24			ENSG00000233532	LINC00460	49.1238	-1.38369	0.206026	-6.71608	1.87e-11	1.78e-10			ENSG00000141219	C17orf80	319.508	0.947501	0.147381	6.42893	1.29e-10	1.12e-09
ENSG00000282168	AC254945.1	19.0593	0.94708	0.290992	3.25466	0.00113527	0.00357009			ENSG00000154217	PITPNC1	601.49	-1.38354	0.059837	-23.1217	2.8e-118	3.68e-115			ENSG00000108671	PSMD11	2219.41	0.947244	0.0909283	10.4175	2.06e-25	6.46e-24
ENSG00000158941	CCAR2	1612.4	0.947074	0.0837782	11.3045	1.25e-29	5.15e-28			ENSG00000091136	LAMB1	431.975	-1.38312	0.182519	-7.57796	3.51e-14	4.46e-13			ENSG00000282168	AC254945.1	19.0593	0.94708	0.290992	3.25466	0.00113527	0.00357009
ENSG00000221944	TIGD1	32.2495	0.947024	0.201896	4.69066	2.72e-06	1.35e-05			ENSG00000151694	ADAM17	350.946	-1.38284	0.272662	-5.07163	3.94e-07	2.2e-06			ENSG00000158941	CCAR2	1612.4	0.947074	0.0837782	11.3045	1.25e-29	5.15e-28
ENSG00000108773	KAT2A	509.432	0.946897	0.0970075	9.76107	1.65e-22	4.23e-21			ENSG00000261824	LINC00662	244.609	-1.38205	0.146582	-9.42852	4.16e-21	9.62e-20			ENSG00000221944	TIGD1	32.2495	0.947024	0.201896	4.69066	2.72e-06	1.35e-05
ENSG00000183431	SF3A3	1783.25	0.94666	0.0733628	12.9038	4.28e-38	2.93e-36			ENSG00000012171	SEMA3B	34.8105	-1.38162	0.217224	-6.36035	2.01e-10	1.71e-09			ENSG00000108773	KAT2A	509.432	0.946897	0.0970075	9.76107	1.65e-22	4.23e-21
ENSG00000149636	DSN1	290.515	0.945743	0.0912067	10.3692	3.42e-25	1.06e-23			ENSG00000268225	CTD-2331H12.5	9.86221	-1.38146	0.372475	-3.70887	0.000208183	0.000752147			ENSG00000183431	SF3A3	1783.25	0.94666	0.0733628	12.9038	4.28e-38	2.93e-36
ENSG00000166275	C10orf32	184.184	0.945423	0.20498	4.61226	3.98e-06	1.92e-05			ENSG00000007237	GAS7	81.1965	-1.38146	0.165164	-8.36417	6.05e-17	9.96e-16			ENSG00000149636	DSN1	290.515	0.945743	0.0912067	10.3692	3.42e-25	1.06e-23
ENSG00000186283	TOR3A	852.582	0.945071	0.109523	8.629	6.19e-18	1.11e-16			ENSG00000221963	APOL6	24.5325	-1.38133	0.247882	-5.57254	2.51e-08	1.65e-07			ENSG00000166275	C10orf32	184.184	0.945423	0.20498	4.61226	3.98e-06	1.92e-05
ENSG00000198298	ZNF485	37.4168	0.944778	0.200041	4.72292	2.32e-06	1.16e-05			ENSG00000204257	HLA-DMA	3.31657	-1.38071	0.531162	-2.59941	0.00933846	0.0239238			ENSG00000186283	TOR3A	852.582	0.945071	0.109523	8.629	6.19e-18	1.11e-16
ENSG00000011426	ANLN	1794.49	0.944761	0.13248	7.13137	9.94e-13	1.09e-11			ENSG00000233266	HMGB1P31	7.30134	-1.38013	0.532574	-2.59143	0.00955787	0.0244089			ENSG00000198298	ZNF485	37.4168	0.944778	0.200041	4.72292	2.32e-06	1.16e-05
ENSG00000134508	CABLES1	125.684	0.943935	0.125223	7.53801	4.77e-14	5.98e-13			ENSG00000170209	ANKK1	1.6539	-1.37981	0.584059	-2.36245	0.0181548	0.0427945			ENSG00000011426	ANLN	1794.49	0.944761	0.13248	7.13137	9.94e-13	1.09e-11
ENSG00000124193	SRSF6	3372.49	0.94376	0.0780459	12.0924	1.16e-33	6.27e-32			ENSG00000232126	HLA-B	116.398	-1.37934	0.182533	-7.55665	4.14e-14	5.21e-13			ENSG00000134508	CABLES1	125.684	0.943935	0.125223	7.53801	4.77e-14	5.98e-13
ENSG00000111788	RP11-22B23.1	26.9772	0.943376	0.235134	4.01208	6.02e-05	0.000239903			ENSG00000260552	RP11-49I11.1	1.71323	-1.37903	0.563513	-2.44721	0.0143968	0.034866			ENSG00000124193	SRSF6	3372.49	0.94376	0.0780459	12.0924	1.16e-33	6.27e-32
ENSG00000254685	FPGT	76.6869	0.943374	0.17924	5.26319	1.42e-07	8.36e-07			ENSG00000073910	FRY	15.6277	-1.37855	0.278021	-4.95844	7.11e-07	3.83e-06			ENSG00000111788	RP11-22B23.1	26.9772	0.943376	0.235134	4.01208	6.02e-05	0.000239903
ENSG00000197170	PSMD12	3713.16	0.943099	0.115944	8.13409	4.15e-16	6.3e-15			ENSG00000153291	SLC25A27	10.6641	-1.37793	0.350289	-3.93369	8.37e-05	0.000324755			ENSG00000254685	FPGT	76.6869	0.943374	0.17924	5.26319	1.42e-07	8.36e-07
ENSG00000112029	FBXO5	477.234	0.94294	0.171088	5.51144	3.56e-08	2.28e-07			ENSG00000204710	SPDYC	46.2587	-1.37744	0.228567	-6.02645	1.68e-09	1.28e-08			ENSG00000197170	PSMD12	3713.16	0.943099	0.115944	8.13409	4.15e-16	6.3e-15
ENSG00000274712	RP11-147L13.15	23.349	0.942775	0.283478	3.32574	0.000881833	0.0028341			ENSG00000135919	SERPINE2	1960.2	-1.37592	0.126163	-10.9059	1.08e-27	3.93e-26			ENSG00000112029	FBXO5	477.234	0.94294	0.171088	5.51144	3.56e-08	2.28e-07
ENSG00000274561	RP11-147L13.12	26.1406	0.942771	0.332746	2.8333	0.00460695	0.0126512			ENSG00000274483	AC132812.1	3.70996	-1.374	0.505301	-2.71917	0.00654467	0.0173518			ENSG00000274712	RP11-147L13.15	23.349	0.942775	0.283478	3.32574	0.000881833	0.0028341
ENSG00000182551	ADI1	88.5813	0.942288	0.163727	5.75524	8.65e-09	6.01e-08			ENSG00000103599	IQCH	33.518	-1.37337	0.213962	-6.41878	1.37e-10	1.19e-09			ENSG00000274561	RP11-147L13.12	26.1406	0.942771	0.332746	2.8333	0.00460695	0.0126512
ENSG00000145725	PPIP5K2	448.839	0.941533	0.179851	5.23507	1.65e-07	9.64e-07			ENSG00000185043	CIB1	1204.26	-1.37337	0.144532	-9.50219	2.06e-21	4.89e-20			ENSG00000182551	ADI1	88.5813	0.942288	0.163727	5.75524	8.65e-09	6.01e-08
ENSG00000110108	TMEM109	865.237	0.941438	0.142285	6.61657	3.68e-11	3.41e-10			ENSG00000273780	ARHGAP23	1.70218	-1.37255	0.571409	-2.40205	0.0163035	0.0389058			ENSG00000145725	PPIP5K2	448.839	0.941533	0.179851	5.23507	1.65e-07	9.64e-07
ENSG00000152705	CATSPER3	11.2161	0.941335	0.374036	2.5167	0.0118461	0.0294201			ENSG00000225969	ABHD11-AS1	4.33776	-1.37192	0.494185	-2.77613	0.00550107	0.0148374			ENSG00000110108	TMEM109	865.237	0.941438	0.142285	6.61657	3.68e-11	3.41e-10
ENSG00000176396	EID2	221.744	0.941115	0.120941	7.78159	7.16e-15	9.78e-14			ENSG00000244242	IFITM10	9.22629	-1.37066	0.391655	-3.49966	0.000465851	0.00158483			ENSG00000152705	CATSPER3	11.2161	0.941335	0.374036	2.5167	0.0118461	0.0294201
ENSG00000166415	WDR72	171.852	0.940814	0.167436	5.61896	1.92e-08	1.27e-07			ENSG00000250266	RP11-789C1.1	4.87675	-1.37051	0.486391	-2.81771	0.00483676	0.0132202			ENSG00000176396	EID2	221.744	0.941115	0.120941	7.78159	7.16e-15	9.78e-14
ENSG00000206053	HN1L	1917.61	0.940212	0.0867777	10.8347	2.36e-27	8.39e-26			ENSG00000231679	HLA-DRB3	12.7207	-1.37036	0.286781	-4.77842	1.77e-06	8.99e-06			ENSG00000166415	WDR72	171.852	0.940814	0.167436	5.61896	1.92e-08	1.27e-07
ENSG00000113966	ARL6	52.7538	0.939955	0.192075	4.89369	9.9e-07	5.23e-06			ENSG00000160963	COL26A1	9.67278	-1.37023	0.366709	-3.73656	0.000186554	0.000679253			ENSG00000206053	HN1L	1917.61	0.940212	0.0867777	10.8347	2.36e-27	8.39e-26
ENSG00000161980	POLR3K	257.226	0.939809	0.131712	7.13531	9.66e-13	1.06e-11			ENSG00000198380	GFPT1	1455.18	-1.36991	0.121607	-11.2651	1.95e-29	7.91e-28			ENSG00000113966	ARL6	52.7538	0.939955	0.192075	4.89369	9.9e-07	5.23e-06
ENSG00000183150	GPR19	16.9175	0.939474	0.270114	3.47807	0.000505042	0.00170684			ENSG00000225808	DNAJC19P5	2.97337	-1.36859	0.489907	-2.79357	0.00521298	0.0141256			ENSG00000161980	POLR3K	257.226	0.939809	0.131712	7.13531	9.66e-13	1.06e-11
ENSG00000197020	ZNF100	20.4216	0.939189	0.288011	3.26095	0.00111038	0.0035007			ENSG00000184271	POU6F1	80.2131	-1.36743	0.177293	-7.71285	1.23e-14	1.64e-13			ENSG00000183150	GPR19	16.9175	0.939474	0.270114	3.47807	0.000505042	0.00170684
ENSG00000111237	VPS29	824.131	0.938549	0.169133	5.54916	2.87e-08	1.86e-07			ENSG00000106927	AMBP	1.67139	-1.36696	0.594644	-2.29879	0.021517	0.0496186			ENSG00000197020	ZNF100	20.4216	0.939189	0.288011	3.26095	0.00111038	0.0035007
ENSG00000183496	MEX3B	151.83	0.938446	0.252951	3.70999	0.000207264	0.000749342			ENSG00000167766	ZNF83	280.407	-1.36664	0.135894	-10.0567	8.59e-24	2.38e-22			ENSG00000111237	VPS29	824.131	0.938549	0.169133	5.54916	2.87e-08	1.86e-07
ENSG00000103540	CCP110	364.068	0.938439	0.190346	4.93018	8.22e-07	4.4e-06			ENSG00000106714	CNTNAP3	33.9889	-1.36639	0.19644	-6.9558	3.51e-12	3.63e-11			ENSG00000183496	MEX3B	151.83	0.938446	0.252951	3.70999	0.000207264	0.000749342
ENSG00000031691	CENPQ	211.603	0.938262	0.215679	4.35028	1.36e-05	6.04e-05			ENSG00000170775	GPR37	50.903	-1.36624	0.209033	-6.53597	6.32e-11	5.68e-10			ENSG00000103540	CCP110	364.068	0.938439	0.190346	4.93018	8.22e-07	4.4e-06
ENSG00000265681	RPL17	115.179	0.937602	0.168718	5.55721	2.74e-08	1.79e-07			ENSG00000076356	PLXNA2	26.3174	-1.36608	0.230073	-5.93761	2.89e-09	2.13e-08			ENSG00000031691	CENPQ	211.603	0.938262	0.215679	4.35028	1.36e-05	6.04e-05
ENSG00000168259	DNAJC7	1096.08	0.937386	0.112679	8.3191	8.86e-17	1.44e-15			ENSG00000231312	AC007246.3	50.4073	-1.36606	0.209293	-6.52704	6.71e-11	6.02e-10			ENSG00000265681	RPL17	115.179	0.937602	0.168718	5.55721	2.74e-08	1.79e-07
ENSG00000139438	FAM222A	136.515	0.937308	0.15998	5.85891	4.66e-09	3.33e-08			ENSG00000010810	FYN	383.775	-1.36596	0.106025	-12.8834	5.58e-38	3.8e-36			ENSG00000168259	DNAJC7	1096.08	0.937386	0.112679	8.3191	8.86e-17	1.44e-15
ENSG00000143321	HDGF	4986.49	0.93704	0.0866225	10.8175	2.84e-27	1e-25			ENSG00000181885	CLDN7	2219.42	-1.36548	0.162336	-8.41143	4.05e-17	6.78e-16			ENSG00000139438	FAM222A	136.515	0.937308	0.15998	5.85891	4.66e-09	3.33e-08
ENSG00000087053	MTMR2	613.071	0.936673	0.10272	9.11873	7.6e-20	1.59e-18			ENSG00000153233	PTPRR	7.564	-1.36504	0.394859	-3.45705	0.000546132	0.00182954			ENSG00000143321	HDGF	4986.49	0.93704	0.0866225	10.8175	2.84e-27	1e-25
ENSG00000135913	USP37	65.8498	0.936458	0.278094	3.36741	0.000758771	0.00247106			ENSG00000116604	MEF2D	890.8	-1.3644	0.152104	-8.97016	2.96e-19	5.96e-18			ENSG00000087053	MTMR2	613.071	0.936673	0.10272	9.11873	7.6e-20	1.59e-18
ENSG00000174007	CEP19	39.425	0.936313	0.22078	4.24093	2.23e-05	9.58e-05			ENSG00000171703	TCEA2	187.2	-1.36244	0.132666	-10.2697	9.65e-25	2.89e-23			ENSG00000135913	USP37	65.8498	0.936458	0.278094	3.36741	0.000758771	0.00247106
ENSG00000113456	RAD1	399.286	0.935816	0.122327	7.65009	2.01e-14	2.63e-13			ENSG00000111145	ELK3	888.263	-1.3624	0.134893	-10.0999	5.53e-24	1.56e-22			ENSG00000174007	CEP19	39.425	0.936313	0.22078	4.24093	2.23e-05	9.58e-05
ENSG00000103995	CEP152	79.4203	0.93577	0.210298	4.44974	8.6e-06	3.93e-05			ENSG00000170919	TPT1-AS1	60.413	-1.36161	0.194487	-7.00102	2.54e-12	2.67e-11			ENSG00000113456	RAD1	399.286	0.935816	0.122327	7.65009	2.01e-14	2.63e-13
ENSG00000198093	ZNF649	25.1744	0.935457	0.24921	3.75369	0.000174249	0.000638871			ENSG00000118816	CCNI	3682.18	-1.36086	0.0813848	-16.7213	9.16e-63	2.01e-60			ENSG00000103995	CEP152	79.4203	0.93577	0.210298	4.44974	8.6e-06	3.93e-05
ENSG00000196642	RABL6	1514.61	0.934881	0.113064	8.26864	1.36e-16	2.15e-15			ENSG00000131095	GFAP	3.57506	-1.36056	0.513285	-2.65069	0.00803268	0.0208709			ENSG00000198093	ZNF649	25.1744	0.935457	0.24921	3.75369	0.000174249	0.000638871
ENSG00000135698	MPHOSPH6	500.496	0.934624	0.0972407	9.61145	7.15e-22	1.76e-20			ENSG00000162843	WDR64	3.71596	-1.36038	0.482331	-2.82042	0.00479602	0.0131208			ENSG00000196642	RABL6	1514.61	0.934881	0.113064	8.26864	1.36e-16	2.15e-15
ENSG00000122085	MTERF4	165.453	0.934376	0.109455	8.53666	1.38e-17	2.41e-16			ENSG00000186162	CIDECP	165.797	-1.3574	0.166066	-8.17387	2.99e-16	4.59e-15			ENSG00000135698	MPHOSPH6	500.496	0.934624	0.0972407	9.61145	7.15e-22	1.76e-20
ENSG00000100410	PHF5A	981.255	0.934276	0.111252	8.39787	4.55e-17	7.55e-16			ENSG00000073605	GSDMB	43.3385	-1.35673	0.25874	-5.24358	1.57e-07	9.25e-07			ENSG00000122085	MTERF4	165.453	0.934376	0.109455	8.53666	1.38e-17	2.41e-16
ENSG00000130193	THEM6	257.304	0.93375	0.162553	5.74427	9.23e-09	6.39e-08			ENSG00000250326	RP11-284M14.1	2.51008	-1.3567	0.532391	-2.54831	0.0108247	0.0272214			ENSG00000100410	PHF5A	981.255	0.934276	0.111252	8.39787	4.55e-17	7.55e-16
ENSG00000238083	LRRC37A2	37.6752	0.933669	0.227036	4.11243	3.92e-05	0.000161567			ENSG00000186847	KRT14	5.29092	-1.356	0.512874	-2.64392	0.00819524	0.0212434			ENSG00000130193	THEM6	257.304	0.93375	0.162553	5.74427	9.23e-09	6.39e-08
ENSG00000280254	RP11-81A22.4	7.49815	0.93339	0.390969	2.38738	0.0169691	0.0403295			ENSG00000274180	NATD1	143.091	-1.35557	0.151533	-8.94572	3.7e-19	7.35e-18			ENSG00000238083	LRRC37A2	37.6752	0.933669	0.227036	4.11243	3.92e-05	0.000161567
ENSG00000132622	HSPA12B	13.3462	0.93311	0.305386	3.05551	0.00224681	0.0066193			ENSG00000105784	RUNDC3B	75.7934	-1.35548	0.179147	-7.56631	3.84e-14	4.87e-13			ENSG00000280254	RP11-81A22.4	7.49815	0.93339	0.390969	2.38738	0.0169691	0.0403295
ENSG00000113621	TXNDC15	223.679	0.933094	0.117778	7.92249	2.33e-15	3.31e-14			ENSG00000115073	ACTR1B	306.07	-1.35502	0.113706	-11.9169	9.66e-33	4.85e-31			ENSG00000132622	HSPA12B	13.3462	0.93311	0.305386	3.05551	0.00224681	0.0066193
ENSG00000139233	LLPH	518.082	0.932397	0.109153	8.54208	1.32e-17	2.31e-16			ENSG00000248124	RRN3P1	31.6091	-1.35441	0.228807	-5.91943	3.23e-09	2.36e-08			ENSG00000113621	TXNDC15	223.679	0.933094	0.117778	7.92249	2.33e-15	3.31e-14
ENSG00000175606	TMEM70	835.607	0.932268	0.168436	5.53485	3.12e-08	2.01e-07			ENSG00000273352	RP11-61L19.3	24.6532	-1.35385	0.353393	-3.83099	0.000127627	0.000480153			ENSG00000139233	LLPH	518.082	0.932397	0.109153	8.54208	1.32e-17	2.31e-16
ENSG00000067334	DNTTIP2	1820.8	0.93226	0.0885693	10.5258	6.57e-26	2.1e-24			ENSG00000273987	RP11-585P4.6	17.3417	-1.35348	0.327787	-4.12914	3.64e-05	0.00015114			ENSG00000175606	TMEM70	835.607	0.932268	0.168436	5.53485	3.12e-08	2.01e-07
ENSG00000133858	ZFC3H1	275.669	0.931826	0.17156	5.43149	5.59e-08	3.49e-07			ENSG00000091409	ITGA6	1055.7	-1.35187	0.185493	-7.28797	3.15e-13	3.67e-12			ENSG00000067334	DNTTIP2	1820.8	0.93226	0.0885693	10.5258	6.57e-26	2.1e-24
ENSG00000112984	KIF20A	1029.49	0.931777	0.133192	6.99575	2.64e-12	2.77e-11			ENSG00000114841	DNAH1	20.1952	-1.35053	0.284181	-4.75238	2.01e-06	1.01e-05			ENSG00000133858	ZFC3H1	275.669	0.931826	0.17156	5.43149	5.59e-08	3.49e-07
ENSG00000205268	PDE7A	277.242	0.931728	0.101517	9.17805	4.39e-20	9.42e-19			ENSG00000100417	PMM1	368.532	-1.35035	0.124012	-10.8889	1.3e-27	4.71e-26			ENSG00000112984	KIF20A	1029.49	0.931777	0.133192	6.99575	2.64e-12	2.77e-11
ENSG00000115275	MOGS	939.188	0.931421	0.160345	5.80886	6.29e-09	4.45e-08			ENSG00000168490	PHYHIP	15.321	-1.34889	0.28345	-4.75882	1.95e-06	9.83e-06			ENSG00000205268	PDE7A	277.242	0.931728	0.101517	9.17805	4.39e-20	9.42e-19
ENSG00000048342	CC2D2A	112.074	0.931398	0.132021	7.05491	1.73e-12	1.85e-11			ENSG00000240520	UOX	1.79802	-1.34859	0.582115	-2.31672	0.0205192	0.0476313			ENSG00000115275	MOGS	939.188	0.931421	0.160345	5.80886	6.29e-09	4.45e-08
ENSG00000259673	IQCH-AS1	49.2544	0.931089	0.171345	5.43401	5.51e-08	3.44e-07			ENSG00000112715	VEGFA	675.435	-1.34783	0.133427	-10.1016	5.43e-24	1.53e-22			ENSG00000048342	CC2D2A	112.074	0.931398	0.132021	7.05491	1.73e-12	1.85e-11
ENSG00000162063	CCNF	846.487	0.930999	0.100403	9.27259	1.82e-20	4.01e-19			ENSG00000241014	RP11-244H3.1	26.2487	-1.34755	0.264759	-5.08971	3.59e-07	2.02e-06			ENSG00000259673	IQCH-AS1	49.2544	0.931089	0.171345	5.43401	5.51e-08	3.44e-07
ENSG00000158169	FANCC	226.113	0.930981	0.0957637	9.72165	2.44e-22	6.19e-21			ENSG00000109736	MFSD10	983.165	-1.34594	0.141841	-9.48904	2.33e-21	5.52e-20			ENSG00000162063	CCNF	846.487	0.930999	0.100403	9.27259	1.82e-20	4.01e-19
ENSG00000187522	HSPA14	629.927	0.930564	0.118304	7.86587	3.67e-15	5.11e-14			ENSG00000197183	NOL4L	61.0358	-1.34546	0.204853	-6.56791	5.1e-11	4.64e-10			ENSG00000158169	FANCC	226.113	0.930981	0.0957637	9.72165	2.44e-22	6.19e-21
ENSG00000234545	FAM133B	537.548	0.930303	0.104124	8.93458	4.09e-19	8.07e-18			ENSG00000172318	B3GALT1	2.48341	-1.34544	0.584715	-2.30102	0.0213903	0.0493648			ENSG00000187522	HSPA14	629.927	0.930564	0.118304	7.86587	3.67e-15	5.11e-14
ENSG00000277060	NALP2	119.08	0.93029	0.246695	3.77101	0.000162588	0.000599883			ENSG00000266904	CTC-559E9.1	9.28712	-1.3444	0.356228	-3.77398	0.000160665	0.000593306			ENSG00000234545	FAM133B	537.548	0.930303	0.104124	8.93458	4.09e-19	8.07e-18
ENSG00000212694	LINC01089	54.7138	0.93023	0.340629	2.73092	0.00631573	0.0168125			ENSG00000105146	AURKC	17.9667	-1.34406	0.352845	-3.80919	0.000139421	0.000520985			ENSG00000277060	NALP2	119.08	0.93029	0.246695	3.77101	0.000162588	0.000599883
ENSG00000114859	CLCN2	255.937	0.9298	0.162086	5.73646	9.67e-09	6.68e-08			ENSG00000132297	HHLA1	58.4407	-1.34398	0.235558	-5.70551	1.16e-08	7.93e-08			ENSG00000212694	LINC01089	54.7138	0.93023	0.340629	2.73092	0.00631573	0.0168125
ENSG00000005100	DHX33	440.125	0.929047	0.133442	6.96218	3.35e-12	3.47e-11			ENSG00000158106	RHPN1	230.02	-1.34338	0.182327	-7.36797	1.73e-13	2.08e-12			ENSG00000114859	CLCN2	255.937	0.9298	0.162086	5.73646	9.67e-09	6.68e-08
ENSG00000273847	RP11-846E15.2	8.99687	0.92889	0.36324	2.55723	0.0105508	0.026634			ENSG00000185885	IFITM1	2.45408	-1.34256	0.530659	-2.52999	0.0114065	0.028483			ENSG00000005100	DHX33	440.125	0.929047	0.133442	6.96218	3.35e-12	3.47e-11
ENSG00000183527	PSMG1	607.039	0.928723	0.0902795	10.2872	8.05e-25	2.43e-23			ENSG00000235034	C19orf81	29.005	-1.34193	0.333069	-4.02899	5.6e-05	0.000224518			ENSG00000273847	RP11-846E15.2	8.99687	0.92889	0.36324	2.55723	0.0105508	0.026634
ENSG00000114867	EIF4G1	6159.29	0.928592	0.163433	5.68181	1.33e-08	9.05e-08			ENSG00000171097	CCBL1	70.0998	-1.34132	0.149254	-8.98686	2.54e-19	5.15e-18			ENSG00000183527	PSMG1	607.039	0.928723	0.0902795	10.2872	8.05e-25	2.43e-23
ENSG00000204856	FAM216A	104.571	0.928352	0.158174	5.86919	4.38e-09	3.14e-08			ENSG00000171206	TRIM8	927.445	-1.34071	0.0982375	-13.6476	2.09e-42	1.76e-40			ENSG00000114867	EIF4G1	6159.29	0.928592	0.163433	5.68181	1.33e-08	9.05e-08
ENSG00000163918	RFC4	614.093	0.927996	0.0789694	11.7513	6.95e-32	3.35e-30			ENSG00000185250	PPIL6	19.035	-1.34043	0.271298	-4.94082	7.78e-07	4.18e-06			ENSG00000204856	FAM216A	104.571	0.928352	0.158174	5.86919	4.38e-09	3.14e-08
ENSG00000139734	DIAPH3	386.91	0.927768	0.145112	6.39347	1.62e-10	1.39e-09			ENSG00000115084	SLC35F5	100.79	-1.33971	0.204516	-6.55065	5.73e-11	5.17e-10			ENSG00000163918	RFC4	614.093	0.927996	0.0789694	11.7513	6.95e-32	3.35e-30
ENSG00000221886	ZBED8	57.4024	0.927723	0.222682	4.16614	3.1e-05	0.000130327			ENSG00000050555	LAMC3	174.372	-1.33966	0.150604	-8.8952	5.83e-19	1.13e-17			ENSG00000139734	DIAPH3	386.91	0.927768	0.145112	6.39347	1.62e-10	1.39e-09
ENSG00000198331	HYLS1	175.728	0.927213	0.130505	7.10479	1.21e-12	1.31e-11			ENSG00000145063	AC062028.1	1.65757	-1.33939	0.559928	-2.39208	0.0167533	0.0398572			ENSG00000221886	ZBED8	57.4024	0.927723	0.222682	4.16614	3.1e-05	0.000130327
ENSG00000059691	GATB	426.134	0.927204	0.104769	8.84995	8.76e-19	1.68e-17			ENSG00000273748	AL592183.1	24.9541	-1.3393	0.294399	-4.54927	5.38e-06	2.55e-05			ENSG00000198331	HYLS1	175.728	0.927213	0.130505	7.10479	1.21e-12	1.31e-11
ENSG00000161671	EMC10	1686.69	0.926929	0.109027	8.5018	1.87e-17	3.23e-16			ENSG00000129991	TNNI3	170.246	-1.33927	0.228703	-5.85595	4.74e-09	3.39e-08			ENSG00000059691	GATB	426.134	0.927204	0.104769	8.84995	8.76e-19	1.68e-17
ENSG00000198356	ASNA1	1273.09	0.926571	0.166319	5.57104	2.53e-08	1.66e-07			ENSG00000238009	RP11-34P13.7	2.48026	-1.33799	0.568535	-2.35341	0.0186022	0.0437315			ENSG00000161671	EMC10	1686.69	0.926929	0.109027	8.5018	1.87e-17	3.23e-16
ENSG00000177628	GBA	22.267	0.926546	0.298754	3.10137	0.00192627	0.00577276			ENSG00000149212	SESN3	61.3482	-1.33594	0.212643	-6.28255	3.33e-10	2.75e-09			ENSG00000198356	ASNA1	1273.09	0.926571	0.166319	5.57104	2.53e-08	1.66e-07
ENSG00000125319	C17orf53	141.249	0.926165	0.117219	7.90118	2.76e-15	3.9e-14			ENSG00000229642	AC027119.1	10.5249	-1.33536	0.370385	-3.60533	0.000311752	0.00109514			ENSG00000177628	GBA	22.267	0.926546	0.298754	3.10137	0.00192627	0.00577276
ENSG00000064199	SPA17	42.8139	0.925947	0.195787	4.72937	2.25e-06	1.13e-05			ENSG00000280649	AC245100.1	6.39205	-1.33508	0.42733	-3.12424	0.00178266	0.00539155			ENSG00000125319	C17orf53	141.249	0.926165	0.117219	7.90118	2.76e-15	3.9e-14
ENSG00000180921	FAM83H	249.089	0.924382	0.178467	5.17956	2.22e-07	1.28e-06			ENSG00000140987	ZSCAN32	2.93485	-1.33494	0.53244	-2.50721	0.0121687	0.0301076			ENSG00000064199	SPA17	42.8139	0.925947	0.195787	4.72937	2.25e-06	1.13e-05
ENSG00000260766	RP11-226L15.5	20.7781	0.92424	0.298346	3.09788	0.00194908	0.00583448			ENSG00000253982	CTD-2336O2.1	6.64629	-1.33432	0.470927	-2.83338	0.00460581	0.0126497			ENSG00000180921	FAM83H	249.089	0.924382	0.178467	5.17956	2.22e-07	1.28e-06
ENSG00000125482	TTF1	295.294	0.92387	0.117704	7.84913	4.19e-15	5.81e-14			ENSG00000267279	RP11-879F14.2	44.6501	-1.33384	0.314631	-4.23938	2.24e-05	9.64e-05			ENSG00000260766	RP11-226L15.5	20.7781	0.92424	0.298346	3.09788	0.00194908	0.00583448
ENSG00000137812	CASC5	555.589	0.923325	0.148106	6.23423	4.54e-10	3.69e-09			ENSG00000143850	PLEKHA6	214.558	-1.33137	0.161632	-8.23703	1.77e-16	2.78e-15			ENSG00000125482	TTF1	295.294	0.92387	0.117704	7.84913	4.19e-15	5.81e-14
ENSG00000114480	GBE1	336.201	0.921754	0.145641	6.32895	2.47e-10	2.07e-09			ENSG00000115504	EHBP1	343.16	-1.33103	0.162589	-8.1865	2.69e-16	4.15e-15			ENSG00000137812	CASC5	555.589	0.923325	0.148106	6.23423	4.54e-10	3.69e-09
ENSG00000228649	AC005682.5	22.6215	0.921613	0.290988	3.16718	0.00153925	0.00471227			ENSG00000143333	RGS16	281.787	-1.33072	0.159169	-8.36039	6.25e-17	1.03e-15			ENSG00000114480	GBE1	336.201	0.921754	0.145641	6.32895	2.47e-10	2.07e-09
ENSG00000111196	MAGOHB	276.313	0.921521	0.117093	7.86996	3.55e-15	4.95e-14			ENSG00000196605	ZNF846	13.1478	-1.33051	0.369461	-3.60121	0.000316743	0.00111061			ENSG00000228649	AC005682.5	22.6215	0.921613	0.290988	3.16718	0.00153925	0.00471227
ENSG00000253729	PRKDC	3793.96	0.921193	0.166321	5.53863	3.05e-08	1.97e-07			ENSG00000178038	ALS2CL	76.7683	-1.33039	0.184529	-7.20962	5.61e-13	6.38e-12			ENSG00000111196	MAGOHB	276.313	0.921521	0.117093	7.86996	3.55e-15	4.95e-14
ENSG00000088727	KIF9	97.6621	0.920737	0.162187	5.67701	1.37e-08	9.28e-08			ENSG00000140400	MAN2C1	91.2978	-1.33037	0.206873	-6.43084	1.27e-10	1.11e-09			ENSG00000253729	PRKDC	3793.96	0.921193	0.166321	5.53863	3.05e-08	1.97e-07
ENSG00000099901	RANBP1	2684.22	0.920283	0.114423	8.04284	8.78e-16	1.3e-14			ENSG00000163644	PPM1K	122.716	-1.33028	0.182099	-7.30525	2.77e-13	3.25e-12			ENSG00000088727	KIF9	97.6621	0.920737	0.162187	5.67701	1.37e-08	9.28e-08
ENSG00000164109	MAD2L1	1746.61	0.920212	0.158813	5.79433	6.86e-09	4.82e-08			ENSG00000138764	CCNG2	390.138	-1.32975	0.204337	-6.50762	7.64e-11	6.81e-10			ENSG00000099901	RANBP1	2684.22	0.920283	0.114423	8.04284	8.78e-16	1.3e-14
ENSG00000130816	DNMT1	1881.83	0.92014	0.144814	6.35395	2.1e-10	1.78e-09			ENSG00000204592	HLA-E	100.431	-1.32915	0.181374	-7.32826	2.33e-13	2.77e-12			ENSG00000164109	MAD2L1	1746.61	0.920212	0.158813	5.79433	6.86e-09	4.82e-08
ENSG00000170606	HSPA4	5332.33	0.919906	0.0983054	9.35763	8.15e-21	1.85e-19			ENSG00000147251	DOCK11	4.38086	-1.3288	0.467706	-2.8411	0.00449584	0.0123833			ENSG00000130816	DNMT1	1881.83	0.92014	0.144814	6.35395	2.1e-10	1.78e-09
ENSG00000090905	TNRC6A	397.975	0.91968	0.194729	4.72288	2.33e-06	1.16e-05			ENSG00000256092	RP13-942N8.1	12.028	-1.32845	0.362567	-3.664	0.000248308	0.000886007			ENSG00000170606	HSPA4	5332.33	0.919906	0.0983054	9.35763	8.15e-21	1.85e-19
ENSG00000100395	L3MBTL2	401.781	0.919498	0.0939367	9.78848	1.26e-22	3.25e-21			ENSG00000273143	RP11-525A16.4	12.3175	-1.32824	0.38095	-3.48666	0.000489087	0.00165851			ENSG00000090905	TNRC6A	397.975	0.91968	0.194729	4.72288	2.33e-06	1.16e-05
ENSG00000196417	ZNF765	106.386	0.919222	0.174493	5.26797	1.38e-07	8.16e-07			ENSG00000120498	TEX11	2.27997	-1.32814	0.543904	-2.44186	0.0146117	0.0353173			ENSG00000100395	L3MBTL2	401.781	0.919498	0.0939367	9.78848	1.26e-22	3.25e-21
ENSG00000095485	CWF19L1	580.546	0.918671	0.116017	7.91841	2.41e-15	3.41e-14			ENSG00000181045	SLC26A11	183.19	-1.32806	0.171347	-7.75073	9.14e-15	1.23e-13			ENSG00000196417	ZNF765	106.386	0.919222	0.174493	5.26797	1.38e-07	8.16e-07
ENSG00000070950	RAD18	274.186	0.918623	0.0997193	9.21209	3.2e-20	6.93e-19			ENSG00000197461	PDGFA	321.005	-1.32797	0.121025	-10.9727	5.17e-28	1.92e-26			ENSG00000095485	CWF19L1	580.546	0.918671	0.116017	7.91841	2.41e-15	3.41e-14
ENSG00000100403	ZC3H7B	1019.37	0.917781	0.157752	5.81789	5.96e-09	4.23e-08			ENSG00000255458	RP11-539G18.3	3.53088	-1.32736	0.5345	-2.48338	0.0130143	0.0319056			ENSG00000070950	RAD18	274.186	0.918623	0.0997193	9.21209	3.2e-20	6.93e-19
ENSG00000261572	RP11-384L8.1	18.0741	0.917603	0.264978	3.46294	0.000534317	0.0017931			ENSG00000170017	ALCAM	628.985	-1.3271	0.170559	-7.78089	7.2e-15	9.82e-14			ENSG00000100403	ZC3H7B	1019.37	0.917781	0.157752	5.81789	5.96e-09	4.23e-08
ENSG00000169180	XPO6	1730.75	0.917501	0.105396	8.7053	3.17e-18	5.83e-17			ENSG00000174028	FAM3C2	13.4087	-1.32686	0.285482	-4.6478	3.35e-06	1.64e-05			ENSG00000261572	RP11-384L8.1	18.0741	0.917603	0.264978	3.46294	0.000534317	0.0017931
ENSG00000015479	MATR3	10.6786	0.917392	0.381364	2.40556	0.0161478	0.0385708			ENSG00000205810	KLRC3	1.74553	-1.32668	0.554605	-2.39211	0.0167519	0.0398572			ENSG00000169180	XPO6	1730.75	0.917501	0.105396	8.7053	3.17e-18	5.83e-17
ENSG00000273079	GRIN2B	30.4895	0.917196	0.263243	3.48422	0.000493566	0.00167235			ENSG00000182109	RP11-69E11.4	14.356	-1.32666	0.291821	-4.54615	5.46e-06	2.58e-05			ENSG00000015479	MATR3	10.6786	0.917392	0.381364	2.40556	0.0161478	0.0385708
ENSG00000035499	DEPDC1B	677.732	0.91698	0.165668	5.53504	3.11e-08	2.01e-07			ENSG00000188886	ASTL	2.07787	-1.32645	0.567033	-2.33928	0.0193209	0.0452039			ENSG00000273079	GRIN2B	30.4895	0.917196	0.263243	3.48422	0.000493566	0.00167235
ENSG00000121211	MND1	241.011	0.91685	0.133107	6.88807	5.66e-12	5.71e-11			ENSG00000249715	FER1L5	6.22026	-1.32554	0.46188	-2.86988	0.00410631	0.0114286			ENSG00000035499	DEPDC1B	677.732	0.91698	0.165668	5.53504	3.11e-08	2.01e-07
ENSG00000120533	ENY2	1286.2	0.916708	0.12323	7.43901	1.01e-13	1.23e-12			ENSG00000215375	MYL5	18.9774	-1.32499	0.297835	-4.44874	8.64e-06	3.95e-05			ENSG00000121211	MND1	241.011	0.91685	0.133107	6.88807	5.66e-12	5.71e-11
ENSG00000247626	MARS2	162.677	0.916572	0.160864	5.6978	1.21e-08	8.27e-08			ENSG00000223532	HLA-B	31.0713	-1.32398	0.260612	-5.08026	3.77e-07	2.11e-06			ENSG00000120533	ENY2	1286.2	0.916708	0.12323	7.43901	1.01e-13	1.23e-12
ENSG00000104549	SQLE	882.364	0.916041	0.177446	5.16236	2.44e-07	1.4e-06			ENSG00000186417	GLDN	15.1226	-1.32384	0.290415	-4.55844	5.15e-06	2.44e-05			ENSG00000247626	MARS2	162.677	0.916572	0.160864	5.6978	1.21e-08	8.27e-08
ENSG00000188070	C11orf95	240.405	0.914837	0.160199	5.71062	1.13e-08	7.71e-08			ENSG00000140688	C16orf58	245.065	-1.32383	0.30627	-4.32243	1.54e-05	6.81e-05			ENSG00000104549	SQLE	882.364	0.916041	0.177446	5.16236	2.44e-07	1.4e-06
ENSG00000169217	CD2BP2	1479.38	0.914219	0.101997	8.96319	3.15e-19	6.33e-18			ENSG00000198417	MT1F	84.3586	-1.32275	0.189537	-6.97886	2.98e-12	3.11e-11			ENSG00000188070	C11orf95	240.405	0.914837	0.160199	5.71062	1.13e-08	7.71e-08
ENSG00000154342	WNT3A	132.066	0.913805	0.141557	6.45537	1.08e-10	9.5e-10			ENSG00000154917	RAB6B	181.603	-1.32185	0.106621	-12.3977	2.69e-35	1.58e-33			ENSG00000169217	CD2BP2	1479.38	0.914219	0.101997	8.96319	3.15e-19	6.33e-18
ENSG00000134755	DSC2	529.249	0.913801	0.187951	4.8619	1.16e-06	6.06e-06			ENSG00000225663	FAM195B	927.181	-1.32098	0.17155	-7.70023	1.36e-14	1.8e-13			ENSG00000154342	WNT3A	132.066	0.913805	0.141557	6.45537	1.08e-10	9.5e-10
ENSG00000258056	RP11-644F5.11	39.3865	0.913155	0.21687	4.21061	2.55e-05	0.000108592			ENSG00000108771	DHX58	20.5582	-1.32059	0.242928	-5.43615	5.44e-08	3.4e-07			ENSG00000134755	DSC2	529.249	0.913801	0.187951	4.8619	1.16e-06	6.06e-06
ENSG00000142731	PLK4	269.185	0.913136	0.144819	6.30534	2.88e-10	2.4e-09			ENSG00000271992	RP11-42O15.3	13.4582	-1.31983	0.41307	-3.19518	0.00139744	0.0043171			ENSG00000258056	RP11-644F5.11	39.3865	0.913155	0.21687	4.21061	2.55e-05	0.000108592
ENSG00000152433	ZNF547	76.0524	0.912843	0.281893	3.23826	0.0012026	0.00376324			ENSG00000281709	ZNF197	6.72857	-1.31896	0.459717	-2.86907	0.00411682	0.0114548			ENSG00000142731	PLK4	269.185	0.913136	0.144819	6.30534	2.88e-10	2.4e-09
ENSG00000129317	PUS7L	225.57	0.912682	0.163527	5.58123	2.39e-08	1.57e-07			ENSG00000165698	C9orf9	46.4839	-1.31888	0.220944	-5.96929	2.38e-09	1.77e-08			ENSG00000152433	ZNF547	76.0524	0.912843	0.281893	3.23826	0.0012026	0.00376324
ENSG00000165916	PSMC3	3907.8	0.911354	0.101568	8.97284	2.89e-19	5.83e-18			ENSG00000123352	SPATS2	1216.05	-1.31817	0.0896498	-14.7035	6.12e-49	7.12e-47			ENSG00000129317	PUS7L	225.57	0.912682	0.163527	5.58123	2.39e-08	1.57e-07
ENSG00000152778	IFIT5	262.865	0.911121	0.120058	7.589	3.22e-14	4.12e-13			ENSG00000102580	DNAJC3	1118.21	-1.31763	0.156996	-8.39279	4.75e-17	7.88e-16			ENSG00000165916	PSMC3	3907.8	0.911354	0.101568	8.97284	2.89e-19	5.83e-18
ENSG00000057019	DCBLD2	7210.91	0.910998	0.155591	5.85508	4.77e-09	3.41e-08			ENSG00000158623	COPG2	332.695	-1.3175	0.130764	-10.0754	7.09e-24	1.98e-22			ENSG00000152778	IFIT5	262.865	0.911121	0.120058	7.589	3.22e-14	4.12e-13
ENSG00000165506	DNAAF2	398.365	0.910383	0.187522	4.85482	1.2e-06	6.28e-06			ENSG00000188820	FAM26F	2.62342	-1.31662	0.567694	-2.31925	0.0203816	0.0473536			ENSG00000057019	DCBLD2	7210.91	0.910998	0.155591	5.85508	4.77e-09	3.41e-08
ENSG00000166181	API5	1480.13	0.91036	0.0870877	10.4534	1.41e-25	4.46e-24			ENSG00000140105	WARS	1660.98	-1.31654	0.10227	-12.8732	6.37e-38	4.32e-36			ENSG00000165506	DNAAF2	398.365	0.910383	0.187522	4.85482	1.2e-06	6.28e-06
ENSG00000040275	SPDL1	342.499	0.910278	0.119526	7.61576	2.62e-14	3.38e-13			ENSG00000137944	CCBL2	238.393	-1.31643	0.126589	-10.3993	2.5e-25	7.81e-24			ENSG00000166181	API5	1480.13	0.91036	0.0870877	10.4534	1.41e-25	4.46e-24
ENSG00000165376	CLDN2	12.7817	0.910162	0.314412	2.89481	0.00379387	0.0106463			ENSG00000135318	NT5E	639.325	-1.31589	0.141674	-9.2882	1.57e-20	3.49e-19			ENSG00000040275	SPDL1	342.499	0.910278	0.119526	7.61576	2.62e-14	3.38e-13
ENSG00000115970	THADA	430.911	0.909754	0.112184	8.10952	5.08e-16	7.65e-15			ENSG00000110195	FOLR1	61.3035	-1.31579	0.19462	-6.76083	1.37e-11	1.33e-10			ENSG00000165376	CLDN2	12.7817	0.910162	0.314412	2.89481	0.00379387	0.0106463
ENSG00000168924	LETM1	1411.84	0.909411	0.123135	7.38546	1.52e-13	1.83e-12			ENSG00000231584	FAHD2CP	22.7649	-1.31503	0.243573	-5.3989	6.71e-08	4.15e-07			ENSG00000115970	THADA	430.911	0.909754	0.112184	8.10952	5.08e-16	7.65e-15
ENSG00000144909	OSBPL11	318.395	0.909234	0.141743	6.41467	1.41e-10	1.22e-09			ENSG00000163661	PTX3	2.72885	-1.3148	0.55026	-2.38942	0.0168749	0.0401328			ENSG00000168924	LETM1	1411.84	0.909411	0.123135	7.38546	1.52e-13	1.83e-12
ENSG00000141664	ZCCHC2	353.462	0.90904	0.123521	7.35939	1.85e-13	2.21e-12			ENSG00000166432	ZMAT1	5.57179	-1.31443	0.462457	-2.84227	0.00447935	0.0123427			ENSG00000144909	OSBPL11	318.395	0.909234	0.141743	6.41467	1.41e-10	1.22e-09
ENSG00000124789	NUP153	1097.47	0.908969	0.184464	4.92762	8.32e-07	4.45e-06			ENSG00000130529	TRPM4	432.958	-1.31407	0.198035	-6.63556	3.23e-11	3.01e-10			ENSG00000141664	ZCCHC2	353.462	0.90904	0.123521	7.35939	1.85e-13	2.21e-12
ENSG00000115875	SRSF7	2515.88	0.908438	0.0991526	9.16202	5.09e-20	1.09e-18			ENSG00000162729	IGSF8	849.814	-1.31402	0.161555	-8.13361	4.17e-16	6.31e-15			ENSG00000124789	NUP153	1097.47	0.908969	0.184464	4.92762	8.32e-07	4.45e-06
ENSG00000276802	HERC2	108.321	0.908424	0.247259	3.67398	0.0002388	0.000854938			ENSG00000142347	MYO1F	18.6581	-1.31368	0.333574	-3.9382	8.21e-05	0.000319126			ENSG00000115875	SRSF7	2515.88	0.908438	0.0991526	9.16202	5.09e-20	1.09e-18
ENSG00000180694	TMEM64	669.758	0.90783	0.185645	4.89015	1.01e-06	5.32e-06			ENSG00000127415	IDUA	34.7881	-1.31367	0.246617	-5.32676	1e-07	6.04e-07			ENSG00000276802	HERC2	108.321	0.908424	0.247259	3.67398	0.0002388	0.000854938
ENSG00000172250	SERHL	16.3125	0.907736	0.331496	2.7383	0.00617579	0.0164902			ENSG00000214725	CDIPT-AS1	4.24354	-1.31249	0.5058	-2.59488	0.00946252	0.0242033			ENSG00000180694	TMEM64	669.758	0.90783	0.185645	4.89015	1.01e-06	5.32e-06
ENSG00000044459	CNTLN	64.9649	0.907653	0.158964	5.7098	1.13e-08	7.75e-08			ENSG00000215045	GRID2IP	28.9509	-1.31245	0.220243	-5.95912	2.54e-09	1.88e-08			ENSG00000172250	SERHL	16.3125	0.907736	0.331496	2.7383	0.00617579	0.0164902
ENSG00000167232	ZNF91	120.643	0.907272	0.194899	4.65507	3.24e-06	1.58e-05			ENSG00000132510	KDM6B	667.696	-1.31218	0.206465	-6.35549	2.08e-10	1.76e-09			ENSG00000044459	CNTLN	64.9649	0.907653	0.158964	5.7098	1.13e-08	7.75e-08
ENSG00000272405	RP11-284F21.10	575.032	0.906552	0.154403	5.87135	4.32e-09	3.11e-08			ENSG00000186529	CYP4F3	50.7148	-1.31116	0.254336	-5.15522	2.53e-07	1.45e-06			ENSG00000167232	ZNF91	120.643	0.907272	0.194899	4.65507	3.24e-06	1.58e-05
ENSG00000196787	HIST1H2AG	15.2777	0.905944	0.371249	2.44026	0.0146765	0.0354576			ENSG00000130158	DOCK6	405.088	-1.31024	0.126831	-10.3306	5.12e-25	1.56e-23			ENSG00000272405	RP11-284F21.10	575.032	0.906552	0.154403	5.87135	4.32e-09	3.11e-08
ENSG00000111554	MDM1	118.181	0.905428	0.169142	5.35307	8.65e-08	5.27e-07			ENSG00000203761	MSTO2P	10.7426	-1.31003	0.348918	-3.75454	0.000173658	0.000637373			ENSG00000196787	HIST1H2AG	15.2777	0.905944	0.371249	2.44026	0.0146765	0.0354576
ENSG00000104524	PYCRL	9.08454	0.905201	0.382474	2.3667	0.0179474	0.0423629			ENSG00000124602	UNC5CL	16.7566	-1.3097	0.297092	-4.40839	1.04e-05	4.7e-05			ENSG00000111554	MDM1	118.181	0.905428	0.169142	5.35307	8.65e-08	5.27e-07
ENSG00000134824	FADS2	281.306	0.904543	0.147249	6.14293	8.1e-10	6.39e-09			ENSG00000163393	SLC22A15	44.1385	-1.30955	0.226551	-5.78038	7.45e-09	5.21e-08			ENSG00000104524	PYCRL	9.08454	0.905201	0.382474	2.3667	0.0179474	0.0423629
ENSG00000165304	MELK	695.19	0.904342	0.113184	7.99004	1.35e-15	1.96e-14			ENSG00000170581	STAT2	262.933	-1.30942	0.160378	-8.16459	3.23e-16	4.94e-15			ENSG00000134824	FADS2	281.306	0.904543	0.147249	6.14293	8.1e-10	6.39e-09
ENSG00000112249	ASCC3	598.204	0.903874	0.149956	6.02758	1.66e-09	1.27e-08			ENSG00000125753	VASP	3223.74	-1.30779	0.0791555	-16.5218	2.56e-61	5.13e-59			ENSG00000165304	MELK	695.19	0.904342	0.113184	7.99004	1.35e-15	1.96e-14
ENSG00000162623	TYW3	487.345	0.903563	0.100423	8.9976	2.31e-19	4.68e-18			ENSG00000187678	SPRY4	1242.85	-1.30656	0.166673	-7.83908	4.54e-15	6.27e-14			ENSG00000112249	ASCC3	598.204	0.903874	0.149956	6.02758	1.66e-09	1.27e-08
ENSG00000132768	DPH2	492.044	0.903369	0.123572	7.31047	2.66e-13	3.14e-12			ENSG00000174950	CD164L2	37.2302	-1.30631	0.21396	-6.10539	1.03e-09	7.99e-09			ENSG00000162623	TYW3	487.345	0.903563	0.100423	8.9976	2.31e-19	4.68e-18
ENSG00000151366	NDUFC2	152.37	0.903071	0.183368	4.92491	8.44e-07	4.51e-06			ENSG00000175106	TVP23C	19.1758	-1.30569	0.328594	-3.97355	7.08e-05	0.000279329			ENSG00000132768	DPH2	492.044	0.903369	0.123572	7.31047	2.66e-13	3.14e-12
ENSG00000198890	PRMT6	100.64	0.902677	0.150448	5.99992	1.97e-09	1.49e-08			ENSG00000226754	RP5-1024G6.5	3.21275	-1.30496	0.553806	-2.35635	0.0184554	0.0434202			ENSG00000151366	NDUFC2	152.37	0.903071	0.183368	4.92491	8.44e-07	4.51e-06
ENSG00000163807	KIAA1143	61.4728	0.901756	0.169211	5.32918	9.87e-08	5.96e-07			ENSG00000196998	WDR45	211.486	-1.30374	0.145455	-8.96323	3.15e-19	6.33e-18			ENSG00000198890	PRMT6	100.64	0.902677	0.150448	5.99992	1.97e-09	1.49e-08
ENSG00000196754	S100A2	288.914	0.901677	0.171251	5.26524	1.4e-07	8.27e-07			ENSG00000150625	GPM6A	49.9461	-1.30269	0.204818	-6.36022	2.01e-10	1.71e-09			ENSG00000163807	KIAA1143	61.4728	0.901756	0.169211	5.32918	9.87e-08	5.96e-07
ENSG00000125944	HNRNPR	2338.02	0.901446	0.1038	8.68444	3.81e-18	6.94e-17			ENSG00000105808	RASA4	26.1779	-1.30265	0.225813	-5.76869	7.99e-09	5.56e-08			ENSG00000196754	S100A2	288.914	0.901677	0.171251	5.26524	1.4e-07	8.27e-07
ENSG00000169255	B3GALNT1	137.943	0.901112	0.156261	5.76671	8.08e-09	5.62e-08			ENSG00000171786	NHLH1	44.6792	-1.30244	0.409316	-3.182	0.00146262	0.00450004			ENSG00000125944	HNRNPR	2338.02	0.901446	0.1038	8.68444	3.81e-18	6.94e-17
ENSG00000114857	NKTR	207.415	0.900167	0.183303	4.91081	9.07e-07	4.82e-06			ENSG00000164694	FNDC1	2.74888	-1.30155	0.506341	-2.5705	0.0101552	0.0257373			ENSG00000169255	B3GALNT1	137.943	0.901112	0.156261	5.76671	8.08e-09	5.62e-08
ENSG00000157851	DPYSL5	170.675	0.900146	0.13057	6.89396	5.43e-12	5.49e-11			ENSG00000107331	ABCA2	699.087	-1.3011	0.213374	-6.09776	1.08e-09	8.35e-09			ENSG00000114857	NKTR	207.415	0.900167	0.183303	4.91081	9.07e-07	4.82e-06
ENSG00000130935	NOL11	1706.06	0.900112	0.0943913	9.53596	1.49e-21	3.57e-20			ENSG00000160948	VPS28	997.887	-1.30078	0.121999	-10.6623	1.53e-26	5.11e-25			ENSG00000157851	DPYSL5	170.675	0.900146	0.13057	6.89396	5.43e-12	5.49e-11
ENSG00000135637	CCDC142	35.1668	0.899479	0.306663	2.93312	0.00335573	0.00953511			ENSG00000178209	PLEC	5770.98	-1.29978	0.290194	-4.479	7.5e-06	3.46e-05			ENSG00000130935	NOL11	1706.06	0.900112	0.0943913	9.53596	1.49e-21	3.57e-20
ENSG00000259494	MRPL46	66.0223	0.899153	0.196812	4.56859	4.91e-06	2.33e-05			ENSG00000247095	MIR210HG	3.1856	-1.29553	0.516736	-2.50715	0.0121711	0.0301099			ENSG00000135637	CCDC142	35.1668	0.899479	0.306663	2.93312	0.00335573	0.00953511
ENSG00000263001	GTF2I	115.345	0.898721	0.234913	3.82576	0.000130369	0.000489856			ENSG00000218358	RAET1K	28.0829	-1.29519	0.263558	-4.91425	8.91e-07	4.75e-06			ENSG00000259494	MRPL46	66.0223	0.899153	0.196812	4.56859	4.91e-06	2.33e-05
ENSG00000186260	MKL2	339.623	0.898645	0.180825	4.96969	6.71e-07	3.63e-06			ENSG00000042493	CAPG	1152.36	-1.29434	0.141416	-9.15273	5.55e-20	1.17e-18			ENSG00000263001	GTF2I	115.345	0.898721	0.234913	3.82576	0.000130369	0.000489856
ENSG00000159247	TUBBP5	43.5995	0.898391	0.183758	4.889	1.01e-06	5.34e-06			ENSG00000175550	DRAP1	2093.68	-1.2942	0.120295	-10.7585	5.4e-27	1.88e-25			ENSG00000186260	MKL2	339.623	0.898645	0.180825	4.96969	6.71e-07	3.63e-06
ENSG00000103043	VAC14	519.165	0.898217	0.105035	8.55158	1.21e-17	2.13e-16			ENSG00000025708	TYMP	129.716	-1.29413	0.144518	-8.95482	3.4e-19	6.79e-18			ENSG00000159247	TUBBP5	43.5995	0.898391	0.183758	4.889	1.01e-06	5.34e-06
ENSG00000165671	NSD1	721.005	0.898049	0.211047	4.2552	2.09e-05	9.04e-05			ENSG00000251474	RPL32P3	39.2737	-1.29359	0.238811	-5.41678	6.07e-08	3.77e-07			ENSG00000103043	VAC14	519.165	0.898217	0.105035	8.55158	1.21e-17	2.13e-16
ENSG00000123473	STIL	648.776	0.897923	0.155036	5.79172	6.97e-09	4.89e-08			ENSG00000277702	CH17-13I23.3	3.67399	-1.29342	0.541931	-2.38669	0.017001	0.0404006			ENSG00000165671	NSD1	721.005	0.898049	0.211047	4.2552	2.09e-05	9.04e-05
ENSG00000139718	SETD1B	416.689	0.897238	0.218537	4.10566	4.03e-05	0.00016595			ENSG00000133134	BEX2	359.744	-1.2932	0.119757	-10.7985	3.5e-27	1.23e-25			ENSG00000123473	STIL	648.776	0.897923	0.155036	5.79172	6.97e-09	4.89e-08
ENSG00000121486	TRMT1L	327.948	0.897231	0.121599	7.37859	1.6e-13	1.92e-12			ENSG00000261594	TPBGL	3.15463	-1.29293	0.509134	-2.53947	0.011102	0.0278256			ENSG00000139718	SETD1B	416.689	0.897238	0.218537	4.10566	4.03e-05	0.00016595
ENSG00000049283	EPN3	215.246	0.896962	0.134679	6.66	2.74e-11	2.57e-10			ENSG00000196420	S100A5	4.58802	-1.29106	0.459625	-2.80894	0.00497044	0.0135398			ENSG00000121486	TRMT1L	327.948	0.897231	0.121599	7.37859	1.6e-13	1.92e-12
ENSG00000153187	HNRNPU	6037.94	0.896588	0.109258	8.20614	2.28e-16	3.56e-15			ENSG00000006283	CACNA1G	45.7619	-1.29092	0.199235	-6.47939	9.21e-11	8.16e-10			ENSG00000049283	EPN3	215.246	0.896962	0.134679	6.66	2.74e-11	2.57e-10
ENSG00000158161	EYA3	416.128	0.89645	0.134083	6.68579	2.3e-11	2.17e-10			ENSG00000137507	LRRC32	9.36576	-1.29086	0.326079	-3.95874	7.53e-05	0.000295344			ENSG00000153187	HNRNPU	6037.94	0.896588	0.109258	8.20614	2.28e-16	3.56e-15
ENSG00000149503	INCENP	626.261	0.896126	0.179813	4.98365	6.24e-07	3.4e-06			ENSG00000280206	CTB-193M12.5	8.40217	-1.29019	0.385693	-3.34513	0.00082245	0.00265909			ENSG00000158161	EYA3	416.128	0.89645	0.134083	6.68579	2.3e-11	2.17e-10
ENSG00000170619	COMMD5	562.518	0.895742	0.13769	6.50548	7.74e-11	6.9e-10			ENSG00000005187	ACSM3	48.0902	-1.28992	0.174771	-7.38063	1.58e-13	1.89e-12			ENSG00000149503	INCENP	626.261	0.896126	0.179813	4.98365	6.24e-07	3.4e-06
ENSG00000144357	UBR3	535.611	0.895607	0.17751	5.0454	4.53e-07	2.51e-06			ENSG00000053501	USE1	120.642	-1.28916	0.154837	-8.32591	8.37e-17	1.36e-15			ENSG00000170619	COMMD5	562.518	0.895742	0.13769	6.50548	7.74e-11	6.9e-10
ENSG00000115556	PLCD4	60.0077	0.895069	0.223468	4.00536	6.19e-05	0.000246447			ENSG00000236552	RPL13AP5	140.736	-1.28885	0.200765	-6.41969	1.37e-10	1.18e-09			ENSG00000144357	UBR3	535.611	0.895607	0.17751	5.0454	4.53e-07	2.51e-06
ENSG00000152315	KCNK13	49.7586	0.894699	0.186352	4.80112	1.58e-06	8.08e-06			ENSG00000181982	CCDC149	84.5627	-1.28857	0.174198	-7.39714	1.39e-13	1.68e-12			ENSG00000115556	PLCD4	60.0077	0.895069	0.223468	4.00536	6.19e-05	0.000246447
ENSG00000110200	ANAPC15	51.0527	0.894369	0.190946	4.68387	2.82e-06	1.39e-05			ENSG00000168427	KLHL30	7.34097	-1.28855	0.377148	-3.41656	0.000634174	0.00209677			ENSG00000152315	KCNK13	49.7586	0.894699	0.186352	4.80112	1.58e-06	8.08e-06
ENSG00000273058	RP11-385F5.5	15.581	0.893808	0.358782	2.49123	0.0127302	0.0312761			ENSG00000121552	CSTA	157.064	-1.28846	0.151856	-8.48476	2.16e-17	3.71e-16			ENSG00000110200	ANAPC15	51.0527	0.894369	0.190946	4.68387	2.82e-06	1.39e-05
ENSG00000110583	NAA40	155.027	0.893774	0.130475	6.85013	7.38e-12	7.37e-11			ENSG00000282183	GOLGA2P10	5.42128	-1.28828	0.408366	-3.15471	0.00160659	0.00489849			ENSG00000273058	RP11-385F5.5	15.581	0.893808	0.358782	2.49123	0.0127302	0.0312761
ENSG00000166004	CEP295	61.9921	0.893633	0.368417	2.4256	0.015283	0.0367245			ENSG00000142235	LMTK3	222.016	-1.28812	0.122238	-10.5378	5.79e-26	1.86e-24			ENSG00000110583	NAA40	155.027	0.893774	0.130475	6.85013	7.38e-12	7.37e-11
ENSG00000128694	OSGEPL1	68.348	0.893512	0.17219	5.1891	2.11e-07	1.22e-06			ENSG00000268510	IFNL3P1	1.71374	-1.28789	0.550771	-2.33834	0.0193698	0.0453032			ENSG00000166004	CEP295	61.9921	0.893633	0.368417	2.4256	0.015283	0.0367245
ENSG00000184470	TXNRD2	222.672	0.892678	0.133843	6.66959	2.57e-11	2.42e-10			ENSG00000272275	RP11-791G15.2	63.1497	-1.28648	0.238227	-5.40025	6.65e-08	4.12e-07			ENSG00000128694	OSGEPL1	68.348	0.893512	0.17219	5.1891	2.11e-07	1.22e-06
ENSG00000034693	PEX3	134.331	0.892563	0.180226	4.95245	7.33e-07	3.95e-06			ENSG00000144668	ITGA9	9.21681	-1.28461	0.31212	-4.11578	3.86e-05	0.000159524			ENSG00000184470	TXNRD2	222.672	0.892678	0.133843	6.66959	2.57e-11	2.42e-10
ENSG00000198743	SLC5A3	317.17	0.892053	0.219845	4.05765	4.96e-05	0.000200508			ENSG00000168811	IL12A	36.3127	-1.28366	0.230606	-5.56648	2.6e-08	1.7e-07			ENSG00000034693	PEX3	134.331	0.892563	0.180226	4.95245	7.33e-07	3.95e-06
ENSG00000139343	SNRPF	1361.19	0.891523	0.15128	5.89319	3.79e-09	2.75e-08			ENSG00000197746	PSAP	16080.3	-1.28288	0.145657	-8.80755	1.28e-18	2.42e-17			ENSG00000198743	SLC5A3	317.17	0.892053	0.219845	4.05765	4.96e-05	0.000200508
ENSG00000245970	KB-1208A12.3	22.8431	0.891348	0.31581	2.82241	0.00476636	0.0130515			ENSG00000205133	TRIQK	176.24	-1.28284	0.156235	-8.21101	2.19e-16	3.43e-15			ENSG00000139343	SNRPF	1361.19	0.891523	0.15128	5.89319	3.79e-09	2.75e-08
ENSG00000120784	ZFP30	70.734	0.891228	0.236661	3.76584	0.000165987	0.000611351			ENSG00000005238	FAM214B	366.971	-1.28284	0.155504	-8.24957	1.59e-16	2.51e-15			ENSG00000245970	KB-1208A12.3	22.8431	0.891348	0.31581	2.82241	0.00476636	0.0130515
ENSG00000174684	B4GAT1	120.567	0.891021	0.146106	6.09847	1.07e-09	8.32e-09			ENSG00000110031	LPXN	32.4839	-1.2821	0.261987	-4.89377	9.89e-07	5.23e-06			ENSG00000120784	ZFP30	70.734	0.891228	0.236661	3.76584	0.000165987	0.000611351
ENSG00000067798	NAV3	120.196	0.890361	0.211163	4.21647	2.48e-05	0.000105984			ENSG00000261270	RP11-325K4.3	4.07218	-1.2819	0.46713	-2.7442	0.00606594	0.0162237			ENSG00000174684	B4GAT1	120.567	0.891021	0.146106	6.09847	1.07e-09	8.32e-09
ENSG00000116793	PHTF1	172.532	0.890083	0.141609	6.28547	3.27e-10	2.7e-09			ENSG00000050165	DKK3	4.30898	-1.28121	0.508044	-2.52184	0.0116742	0.0290624			ENSG00000067798	NAV3	120.196	0.890361	0.211163	4.21647	2.48e-05	0.000105984
ENSG00000188486	H2AFX	3065.74	0.889729	0.130926	6.79564	1.08e-11	1.05e-10			ENSG00000149926	FAM57B	5.09608	-1.28063	0.457693	-2.79802	0.00514172	0.0139558			ENSG00000116793	PHTF1	172.532	0.890083	0.141609	6.28547	3.27e-10	2.7e-09
ENSG00000235070	AC068138.1	12.6387	0.889534	0.337917	2.6324	0.00847833	0.0219286			ENSG00000077044	DGKD	472.969	-1.28033	0.188454	-6.79382	1.09e-11	1.07e-10			ENSG00000188486	H2AFX	3065.74	0.889729	0.130926	6.79564	1.08e-11	1.05e-10
ENSG00000156136	DCK	537.169	0.889421	0.184505	4.82058	1.43e-06	7.37e-06			ENSG00000120875	DUSP4	1716.56	-1.28032	0.0743927	-17.2103	2.22e-66	5.92e-64			ENSG00000235070	AC068138.1	12.6387	0.889534	0.337917	2.6324	0.00847833	0.0219286
ENSG00000071655	MBD3	641.18	0.88938	0.119927	7.416	1.21e-13	1.46e-12			ENSG00000104805	NUCB1	1741.85	-1.27983	0.155996	-8.20425	2.32e-16	3.61e-15			ENSG00000156136	DCK	537.169	0.889421	0.184505	4.82058	1.43e-06	7.37e-06
ENSG00000129646	QRICH2	72.4898	0.889364	0.216768	4.10283	4.08e-05	0.000167633			ENSG00000125895	TMEM74B	81.1968	-1.27977	0.150917	-8.48001	2.25e-17	3.86e-16			ENSG00000071655	MBD3	641.18	0.88938	0.119927	7.416	1.21e-13	1.46e-12
ENSG00000176401	EID2B	9.35226	0.887426	0.359886	2.46585	0.0136688	0.0332946			ENSG00000119632	IFI27L2	8.56398	-1.2792	0.48778	-2.6225	0.00872877	0.0225044			ENSG00000129646	QRICH2	72.4898	0.889364	0.216768	4.10283	4.08e-05	0.000167633
ENSG00000108468	CBX1	2665.96	0.886297	0.0849294	10.4357	1.7e-25	5.37e-24			ENSG00000158825	CDA	119.392	-1.27908	0.145769	-8.77475	1.71e-18	3.2e-17			ENSG00000176401	EID2B	9.35226	0.887426	0.359886	2.46585	0.0136688	0.0332946
ENSG00000129514	FOXA1	44.749	0.886041	0.20971	4.22507	2.39e-05	0.000102221			ENSG00000188338	SLC38A3	57.5978	-1.27867	0.180278	-7.09274	1.31e-12	1.42e-11			ENSG00000108468	CBX1	2665.96	0.886297	0.0849294	10.4357	1.7e-25	5.37e-24
ENSG00000008735	MAPK8IP2	138.841	0.885981	0.158234	5.59918	2.15e-08	1.42e-07			ENSG00000105223	PLD3	1785.8	-1.27809	0.113463	-11.2643	1.97e-29	7.96e-28			ENSG00000129514	FOXA1	44.749	0.886041	0.20971	4.22507	2.39e-05	0.000102221
ENSG00000170522	ELOVL6	574.275	0.885643	0.104089	8.50855	1.76e-17	3.05e-16			ENSG00000162520	SYNC	5.69938	-1.27762	0.432558	-2.95363	0.00314055	0.00899292			ENSG00000008735	MAPK8IP2	138.841	0.885981	0.158234	5.59918	2.15e-08	1.42e-07
ENSG00000114473	IQCG	98.5622	0.885618	0.140877	6.28644	3.25e-10	2.69e-09			ENSG00000135596	MICAL1	274.602	-1.27715	0.114635	-11.141	7.92e-29	3.07e-27			ENSG00000170522	ELOVL6	574.275	0.885643	0.104089	8.50855	1.76e-17	3.05e-16
ENSG00000143401	ANP32E	1899.49	0.885127	0.109499	8.08341	6.3e-16	9.41e-15			ENSG00000255562	UNC93B6	4.05269	-1.27647	0.468364	-2.72537	0.00642288	0.0170763			ENSG00000114473	IQCG	98.5622	0.885618	0.140877	6.28644	3.25e-10	2.69e-09
ENSG00000162613	FUBP1	1421.8	0.884066	0.0878705	10.061	8.22e-24	2.29e-22			ENSG00000053524	MCF2L2	13.5105	-1.27617	0.330732	-3.85861	0.000114034	0.000432571			ENSG00000143401	ANP32E	1899.49	0.885127	0.109499	8.08341	6.3e-16	9.41e-15
ENSG00000163006	CCDC138	153.872	0.883381	0.168511	5.24227	1.59e-07	9.31e-07			ENSG00000255248	RP11-166D19.1	327.869	-1.27553	0.105903	-12.0443	2.08e-33	1.09e-31			ENSG00000162613	FUBP1	1421.8	0.884066	0.0878705	10.061	8.22e-24	2.29e-22
ENSG00000079387	SENP1	269.418	0.882814	0.123453	7.15103	8.61e-13	9.54e-12			ENSG00000117308	GALE	626.687	-1.27543	0.0960968	-13.2723	3.35e-40	2.5e-38			ENSG00000163006	CCDC138	153.872	0.883381	0.168511	5.24227	1.59e-07	9.31e-07
ENSG00000166444	ST5	38.4624	0.88209	0.228386	3.86227	0.000112339	0.00042645			ENSG00000007255	TRAPPC6A	123.795	-1.27315	0.176624	-7.20827	5.67e-13	6.44e-12			ENSG00000079387	SENP1	269.418	0.882814	0.123453	7.15103	8.61e-13	9.54e-12
ENSG00000134138	MEIS2	90.5589	0.881724	0.160463	5.49486	3.91e-08	2.5e-07			ENSG00000110675	ELMOD1	49.9169	-1.27311	0.207332	-6.14045	8.23e-10	6.48e-09			ENSG00000166444	ST5	38.4624	0.88209	0.228386	3.86227	0.000112339	0.00042645
ENSG00000175166	PSMD2	6607.82	0.881219	0.100169	8.79731	1.4e-18	2.63e-17			ENSG00000253716	LINC01604	65.048	-1.27309	0.194612	-6.5417	6.08e-11	5.48e-10			ENSG00000134138	MEIS2	90.5589	0.881724	0.160463	5.49486	3.91e-08	2.5e-07
ENSG00000119703	ZC2HC1C	15.8994	0.879951	0.32269	2.72692	0.00639284	0.017005			ENSG00000236830	CBR3-AS1	24.9468	-1.27101	0.414111	-3.06926	0.00214591	0.00635765			ENSG00000175166	PSMD2	6607.82	0.881219	0.100169	8.79731	1.4e-18	2.63e-17
ENSG00000180855	ZNF443	57.3302	0.879821	0.188261	4.6734	2.96e-06	1.46e-05			ENSG00000135374	ELF5	2.79005	-1.27055	0.499686	-2.5427	0.0109999	0.0276086			ENSG00000119703	ZC2HC1C	15.8994	0.879951	0.32269	2.72692	0.00639284	0.017005
ENSG00000251595	ABCA11P	17.9185	0.87951	0.355935	2.47099	0.013474	0.0328695			ENSG00000109705	NKX3-2	13.9249	-1.27014	0.292227	-4.34643	1.38e-05	6.14e-05			ENSG00000180855	ZNF443	57.3302	0.879821	0.188261	4.6734	2.96e-06	1.46e-05
ENSG00000116560	SFPQ	5415.03	0.8788	0.0901663	9.74644	1.91e-22	4.88e-21			ENSG00000267737	AC061992.2	4.33629	-1.26929	0.463839	-2.7365	0.00620971	0.0165597			ENSG00000251595	ABCA11P	17.9185	0.87951	0.355935	2.47099	0.013474	0.0328695
ENSG00000278768	BACE1-AS	21.0996	0.877608	0.30534	2.87419	0.00405061	0.0112945			ENSG00000023318	ERP44	928.45	-1.26861	0.129841	-9.77051	1.51e-22	3.87e-21			ENSG00000116560	SFPQ	5415.03	0.8788	0.0901663	9.74644	1.91e-22	4.88e-21
ENSG00000236824	BCYRN1	85.3156	0.877295	0.306366	2.86355	0.00418921	0.0116362			ENSG00000176678	FOXL1	33.5018	-1.26817	0.211556	-5.99448	2.04e-09	1.53e-08			ENSG00000278768	BACE1-AS	21.0996	0.877608	0.30534	2.87419	0.00405061	0.0112945
ENSG00000014919	COX15	997.972	0.876348	0.100905	8.68491	3.79e-18	6.92e-17			ENSG00000136167	LCP1	99.8045	-1.26779	0.209634	-6.04762	1.47e-09	1.13e-08			ENSG00000236824	BCYRN1	85.3156	0.877295	0.306366	2.86355	0.00418921	0.0116362
ENSG00000096060	FKBP5	647.756	0.875938	0.112901	7.75845	8.6e-15	1.16e-13			ENSG00000118407	FILIP1	3.16909	-1.26754	0.51308	-2.47045	0.0134945	0.0329118			ENSG00000014919	COX15	997.972	0.876348	0.100905	8.68491	3.79e-18	6.92e-17
ENSG00000133119	RFC3	398.863	0.875861	0.108699	8.05771	7.77e-16	1.15e-14			ENSG00000244479	OR2A1-AS1	32.4105	-1.26742	0.233482	-5.42834	5.69e-08	3.55e-07			ENSG00000096060	FKBP5	647.756	0.875938	0.112901	7.75845	8.6e-15	1.16e-13
ENSG00000139985	ADAM21	16.1172	0.875692	0.319152	2.74381	0.00607313	0.0162388			ENSG00000006652	IFRD1	1373.95	-1.26687	0.138281	-9.16157	5.11e-20	1.09e-18			ENSG00000133119	RFC3	398.863	0.875861	0.108699	8.05771	7.77e-16	1.15e-14
ENSG00000257122	RRN3P3	13.9064	0.875591	0.333441	2.62593	0.00864131	0.0223035			ENSG00000057657	PRDM1	52.6835	-1.26631	0.185092	-6.8415	7.84e-12	7.79e-11			ENSG00000139985	ADAM21	16.1172	0.875692	0.319152	2.74381	0.00607313	0.0162388
ENSG00000138792	ENPEP	39.867	0.874878	0.204841	4.27101	1.95e-05	8.46e-05			ENSG00000156639	ZFAND3	988.943	-1.26598	0.11087	-11.4186	3.38e-30	1.44e-28			ENSG00000257122	RRN3P3	13.9064	0.875591	0.333441	2.62593	0.00864131	0.0223035
ENSG00000162607	USP1	833.522	0.874839	0.150622	5.80819	6.32e-09	4.46e-08			ENSG00000226022	AC026167.1	4.86041	-1.26587	0.495103	-2.55678	0.0105645	0.0266622			ENSG00000138792	ENPEP	39.867	0.874878	0.204841	4.27101	1.95e-05	8.46e-05
ENSG00000234072	AC074117.10	58.6284	0.874609	0.187816	4.65673	3.21e-06	1.57e-05			ENSG00000141376	BCAS3	243.205	-1.26547	0.135382	-9.34742	8.98e-21	2.03e-19			ENSG00000162607	USP1	833.522	0.874839	0.150622	5.80819	6.32e-09	4.46e-08
ENSG00000132204	LINC00470	15.469	0.874542	0.311305	2.80928	0.00496522	0.0135274			ENSG00000173221	GLRX	224.467	-1.26339	0.155029	-8.14934	3.66e-16	5.59e-15			ENSG00000234072	AC074117.10	58.6284	0.874609	0.187816	4.65673	3.21e-06	1.57e-05
ENSG00000153006	SREK1IP1	784.067	0.87423	0.157431	5.55311	2.81e-08	1.83e-07			ENSG00000072864	NDE1	13.7556	-1.26215	0.28786	-4.38461	1.16e-05	5.21e-05			ENSG00000132204	LINC00470	15.469	0.874542	0.311305	2.80928	0.00496522	0.0135274
ENSG00000132434	LANCL2	243.25	0.874111	0.0971174	9.00057	2.25e-19	4.56e-18			ENSG00000127129	EDN2	4.84884	-1.26193	0.485375	-2.59991	0.00932495	0.0238921			ENSG00000153006	SREK1IP1	784.067	0.87423	0.157431	5.55311	2.81e-08	1.83e-07
ENSG00000117877	CD3EAP	158.15	0.873288	0.169439	5.15401	2.55e-07	1.46e-06			ENSG00000131015	ULBP2	318.886	-1.26176	0.14461	-8.72524	2.66e-18	4.91e-17			ENSG00000132434	LANCL2	243.25	0.874111	0.0971174	9.00057	2.25e-19	4.56e-18
ENSG00000248008	NRAV	74.0032	0.87266	0.17229	5.06507	4.08e-07	2.27e-06			ENSG00000130702	LAMA5	503.642	-1.2616	0.197306	-6.39415	1.61e-10	1.39e-09			ENSG00000117877	CD3EAP	158.15	0.873288	0.169439	5.15401	2.55e-07	1.46e-06
ENSG00000184990	SIVA1	1756.2	0.872413	0.226444	3.85266	0.000116842	0.000442664			ENSG00000186866	POFUT2	486.084	-1.26124	0.130464	-9.66729	4.15e-22	1.04e-20			ENSG00000248008	NRAV	74.0032	0.87266	0.17229	5.06507	4.08e-07	2.27e-06
ENSG00000106031	HOXA13	60.7592	0.871554	0.170871	5.10065	3.38e-07	1.91e-06			ENSG00000183921	SDR42E2	3.61036	-1.26025	0.476881	-2.6427	0.00822469	0.0213145			ENSG00000184990	SIVA1	1756.2	0.872413	0.226444	3.85266	0.000116842	0.000442664
ENSG00000134186	PRPF38B	583.842	0.871532	0.135076	6.45219	1.1e-10	9.68e-10			ENSG00000067715	SYT1	679.191	-1.26006	0.173331	-7.26968	3.6e-13	4.17e-12			ENSG00000106031	HOXA13	60.7592	0.871554	0.170871	5.10065	3.38e-07	1.91e-06
ENSG00000178718	RPP25	120.283	0.871347	0.140392	6.20651	5.42e-10	4.36e-09			ENSG00000162738	VANGL2	17.0807	-1.26003	0.298074	-4.22723	2.37e-05	0.00010129			ENSG00000134186	PRPF38B	583.842	0.871532	0.135076	6.45219	1.1e-10	9.68e-10
ENSG00000159593	NAE1	903.864	0.871301	0.102766	8.47846	2.28e-17	3.91e-16			ENSG00000257135	RP11-320M2.1	20.3042	-1.25956	0.281269	-4.47813	7.53e-06	3.47e-05			ENSG00000178718	RPP25	120.283	0.871347	0.140392	6.20651	5.42e-10	4.36e-09
ENSG00000198435	NRARP	135.731	0.871211	0.178105	4.89156	1e-06	5.28e-06			ENSG00000169964	TMEM42	4.40483	-1.25811	0.495106	-2.5411	0.0110506	0.027716			ENSG00000159593	NAE1	903.864	0.871301	0.102766	8.47846	2.28e-17	3.91e-16
ENSG00000086475	SEPHS1	932.073	0.871184	0.0653904	13.3228	1.71e-40	1.3e-38			ENSG00000134470	IL15RA	105.403	-1.25795	0.161667	-7.78113	7.19e-15	9.81e-14			ENSG00000198435	NRARP	135.731	0.871211	0.178105	4.89156	1e-06	5.28e-06
ENSG00000104611	SH2D4A	218.247	0.871143	0.112682	7.73101	1.07e-14	1.43e-13			ENSG00000173295	FAM86B3P	15.6037	-1.25784	0.288528	-4.3595	1.3e-05	5.81e-05			ENSG00000086475	SEPHS1	932.073	0.871184	0.0653904	13.3228	1.71e-40	1.3e-38
ENSG00000139880	CDH24	171.891	0.87023	0.151965	5.72653	1.03e-08	7.05e-08			ENSG00000213442	RPL18AP3	83.7201	-1.25685	0.224596	-5.59605	2.19e-08	1.44e-07			ENSG00000104611	SH2D4A	218.247	0.871143	0.112682	7.73101	1.07e-14	1.43e-13
ENSG00000075292	ZNF638	1002.58	0.870215	0.189123	4.60133	4.2e-06	2.02e-05			ENSG00000125531	C20orf195	22.5202	-1.25615	0.259786	-4.83533	1.33e-06	6.88e-06			ENSG00000139880	CDH24	171.891	0.87023	0.151965	5.72653	1.03e-08	7.05e-08
ENSG00000072501	SMC1A	1113.44	0.870012	0.147853	5.88431	4e-09	2.89e-08			ENSG00000121060	TRIM25	1759.12	-1.25463	0.149177	-8.41032	4.09e-17	6.84e-16			ENSG00000075292	ZNF638	1002.58	0.870215	0.189123	4.60133	4.2e-06	2.02e-05
ENSG00000135336	ORC3	477.083	0.869985	0.111735	7.78613	6.91e-15	9.45e-14			ENSG00000282084	UBE2Q2P2	4.0201	-1.25447	0.508049	-2.46918	0.0135422	0.0330089			ENSG00000072501	SMC1A	1113.44	0.870012	0.147853	5.88431	4e-09	2.89e-08
ENSG00000251615	RP11-774O3.3	20.477	0.869905	0.312176	2.78659	0.00532664	0.0144094			ENSG00000251292	ERVH-1	48.5385	-1.25421	0.249919	-5.01847	5.21e-07	2.86e-06			ENSG00000135336	ORC3	477.083	0.869985	0.111735	7.78613	6.91e-15	9.45e-14
ENSG00000139163	ETNK1	1286.66	0.869884	0.185441	4.69089	2.72e-06	1.34e-05			ENSG00000254860	TMEM9B-AS1	7.68939	-1.25404	0.402415	-3.11629	0.00183145	0.00552243			ENSG00000251615	RP11-774O3.3	20.477	0.869905	0.312176	2.78659	0.00532664	0.0144094
[truncated: 7,431 more rows]

## Sheet: T24
		baseMean	log2FoldChange	lfcSE	stat	pvalue	padj		up-regulated gene									Down-regulated gene
[truncated: 10,332 more rows]

## Sheet: GO up-regulated 12h
Term ID	Term Name	# of gene annotated	Z-score	P-value	FDR	# of genes overlapped	Genes	Distance (or other metadata)
[truncated: 363 more rows]

[truncated: 5 more sheets: GO down-regulated 12h, GO up-regulated 24 h, GO down-regulated 24h, Top 100 GO terms and KEGG, Primer for qPCR]
